# Supplementary material for: Charge densities in actinide compounds: strategies for data reduction and model building
Source: IUCrJ. 2019 Aug 7;6(Pt 5):895–908. doi: 10.1107/S2052252519010248 (PMC6760433; doi:10.1107/S2052252519010248)
Supplement: Supplementary file 1 [file m-06-00895-sup1.cif]

data_1b
#==============================================================================

# PROCESSING SUMMARY (IUCr Office Use Only)

_journal_date_recd_electronic      2019-04-26
_journal_date_to_coeditor         ?
_journal_date_from_coeditor       ?
_journal_date_accepted     2019-07-17
_journal_date_printers_first      ?
_journal_date_printers_final      ?
_journal_date_proofs_out          ?
_journal_date_proofs_in           ?
_journal_coeditor_name            ?
_journal_coeditor_code      LQ5024SUP1
_journal_coeditor_notes
; ?
;
_journal_paper_category      FA
_journal_techeditor_code      M191024
_iucr_compatibility_tag          ACTA95
_journal_techeditor_notes  
;
;
_journal_coden_ASTM               ?
_journal_name_full                ?
_journal_year                     ?
_journal_volume                   ?
_journal_issue                    ?
_journal_page_first               ?
_journal_page_last                ?
_journal_suppl_publ_number        ?
_journal_suppl_publ_pages         ?

#==============================================================================

# start Validation Reply Form
_vrf_PLAT974_1b
;
PROBLEM: Check Calcd Negative Resid. Density on     U11_1      -3.57 eA-3
RESPONSE: Checkcif does not read multipole models and there are no cif definitions for multipole expansion above l=4 we use up to l=6
;
# end Validation Reply Form
_publ_contact_author
;
A. Alan Pinkerton
;
_publ_contact_author_email    apinker@utnet.utoledo.edu
_publ_contact_author_fax      1-419-530-4033
_publ_contact_author_phone    1-419-530-4580
_publ_contact_letter
;
Department of Chemistry,
University of Toledo,
2801 W. Bancroft st.,
Toledo, OH 43606, USA.
;
_publ_section_title
;
Charge densities in actinide compounds: strategies for data reduction and model building
;
loop_
_publ_author_name
_publ_author_address
;
'Christopher G. Gianopoulos'
;
;
Department of Chemistry,
University of Toledo,
2801 W. Bancroft st.,
Toledo, OH 43606, USA.
;

;
'Vladimir V. Zhurov'
;
;
Department of Chemistry,
University of Toledo,
2801 W. Bancroft st.,
Toledo, OH 43606, USA.
;
;
'A. Alan Pinkerton'
;
; 
Department of Chemistry,
University of Toledo,
2801 W. Bancroft st.,
Toledo, OH 43606, USA.
;
_publ_section_abstract
;
?
;
_publ_section_comment
;
?
;
_publ_section_exptl_prep
;
?
;
_publ_section_exptl_refinement
;
Neutral atoms radial functions were adapted from 
the VM scattering factor bank in XD.
;
_publ_section_references
;
CrystalClear, a program for collection and processing of single-crystal
diffraction data. Copyright 2005, Rigaku Americas Corp., 9009 New Trails
Dr., The Woodlands, TX, 77381.

Otwinowski, Z. & Minor, W. (1997) Methods in Enzymology, Vol. 276: 
Macromolecular Crystallography, part A, 307-326. 

Zhurov, V.V.; Zhurova, E.A.; Chen, Yu.-S.; Pinkerton, A.A. (2005) J. Appl.
Cryst. 38, 827-829.

Sheldrick, G.M. (1997) SHELXTL Vers.5.1. An Integrated System for Solving, 
Refining and Displaying Crystal Structures from Diffraction Data, Univ. of
Gottingen: Germany.

Volkov, A., Macchi, P., Farrugia, L.J., Gatti, C., Mallinson, P., 
Richter, T., Koritsanszky, T.; (2006) XD2006 - a computer program for 
multipole refinement, topological analysis of charge densities and evaluation 
of intermolecular energies from experimental or theoretical structure factors.

Becker, P.J. & Coppens, P. (1974) Acta Cryst., A30, 129-153.

Jelsch, C.; Guillot, B.; Lagoutte, A.; Lecomte, C. J. App. Crystallogr. 2005, 38, 38-54.
;
_audit_creation_method             'MoPro v16                '
_database_code_depnum_ccdc_archive 'CCDC 1941427'
_chemical_name_systematic            ?
_chemical_name_common                
'tetraphenyl phosphonium uranium hexafluoride'
_chemical_formula_moiety         'C24 H20 F6 P U'
_chemical_formula_sum                'C24 H20 F6 P U'
_chemical_formula_weight             691.40
_chemical_absolute_configuration     ?

_space_group_crystal_system       tetragonal
_space_group_IT_number            82
_space_group_name_H-M_alt         'I -4'
_space_group_name_Hall            'I -4'

loop_
_atom_type_symbol
_atom_type_description
_atom_type_scat_dispersion_real
_atom_type_scat_dispersion_imag
 'C'  'C'   0.0033   0.0016
 'H'  'H'   0.0000   0.0000
 'F'  'F'   0.0171   0.0103
 'P'  'P'   0.1023   0.0942
 'U'  'U'  -9.718623  9.815127

_atom_type_scat_source               'Volkov et al, (2006)'

loop_
_symmetry_equiv_pos_as_xyz
'x, y, z'
'-x, -y, z'
'y, -x, -z'
'-y, x, -z'
'x+1/2, y+1/2, z+1/2'
'-x+1/2, -y+1/2, z+1/2'
'y+1/2, -x+1/2, -z+1/2'
'-y+1/2, x+1/2, -z+1/2'
_cell_length_a                 12.25180(10)
_cell_length_b                 12.25180(10)
_cell_length_c                 7.2893(2)
_cell_angle_alpha             90.
_cell_angle_beta              90.
_cell_angle_gamma             90.
_cell_volume                   1094.17(3)
_cell_formula_units_Z             2
_cell_measurement_temperature        20.0(1)
_cell_measurement_reflns_used        216113
_cell_measurement_theta_min          2.351
_cell_measurement_theta_max          70.888
_exptl_crystal_description           'prism'
#_exptl_crystal_colour_modifier       'light'
_exptl_crystal_colour               'blue'
_exptl_crystal_size_max              0.17
_exptl_crystal_size_mid              0.14
_exptl_crystal_size_min              0.09
_exptl_crystal_density_meas          ?
_exptl_crystal_density_diffrn        2.099
_exptl_crystal_density_method        ?
_exptl_crystal_F_000                 650
_exptl_absorpt_process_details
;
Zhurov, V. V.; Tanaka, K. General absorption correction for arbitrary shaped crystal with automatic
measurements of crystal shapes. Proc. of the 28th Japan Workshop of Frontiers of X-Ray Diffraction
Technologies in Russia/CIS, Nagoya, Japan, Dec.4 2003, P.169-178.
;
_exptl_absorpt_coefficient_mu        7.550
_exptl_absorpt_correction_type       integration
_exptl_absorpt_correction_T_min      0.657
_exptl_absorpt_correction_T_max      1.000

_exptl_special_details
;
?
;
_diffrn_ambient_temperature          20.0(1)
_diffrn_radiation_wavelength         0.71073
_diffrn_radiation_type               'MoK\a'
_diffrn_radiation_source             'rotating anode'
_diffrn_radiation_monochromator      ?
_diffrn_measurement_device_type      'Rigaku R-axis Rapid'
_diffrn_measurement_method           '\w scans'
_diffrn_detector_area_resol_mean     ?
_diffrn_standards_number             ?
_diffrn_standards_interval_count     ?
_diffrn_standards_interval_time      ?
_diffrn_standards_decay_%            ?
_diffrn_reflns_number                74795
_diffrn_reflns_av_R_equivalents      0.0168
_diffrn_reflns_av_sigmaI/netI        0.01300
_diffrn_reflns_limit_h_min           0
_diffrn_reflns_limit_h_max          31
_diffrn_reflns_limit_k_min           0
_diffrn_reflns_limit_k_max          31
_diffrn_reflns_limit_l_min         -17
_diffrn_reflns_limit_l_max          16
_diffrn_reflns_theta_min            2.35
_diffrn_reflns_theta_max           67.45
_diffrn_reflns_theta_full          42.88
_diffrn_measured_fraction_theta_max  0.933
_diffrn_measured_fraction_theta_full  0.994
_diffrn_reflns_Laue_measured_fraction_max  0.933
_diffrn_reflns_point_group_measured_fraction_max  0.933
_reflns_Friedel_fraction_max         0.902
_reflns_number_total                  9388
_reflns_number_gt                     9388
_reflns_threshold_expression
;
I>3\s, non-overlapped & non-partial reflections
;
_computing_data_collection           'CrystalClear,(2005)'
_computing_cell_refinement           'Otwinowski & Minor (1997)'
_computing_data_reduction       
;
Zhurova et al,(1999), Zhurov et al,(2008), Blessing, (1995,1997)
;
_computing_structure_solution        'Sheldrick (1997)'
_computing_structure_refinement      'MoPro (J. Appl. Cryst. 2005, 38, 38-54)'
_computing_molecular_graphics        'MoPro (J. Appl. Cryst. 2005, 38, 38-54)'
_computing_publication_material      'MoPro (J. Appl. Cryst. 2005, 38, 38-54)'


_refine_special_details
;
 Refinement of F^2^ against reflections.
 The threshold expression of F^2^ > 2sigma(F^2^) is
 used for calculating R-factors(gt) and is not
 relevant to the choice of reflections for refinement.
 R-factors based on F^2^ are statistically about twice
 as large as those based on F, and R-factors based on
 ALL data will be even larger.
;
_refine_ls_structure_factor_coef     Fsqd
_refine_ls_matrix_type                full
_refine_ls_weighting_scheme          calc
_refine_ls_weighting_details
     'calc w =1/[\s^2^(Fo^2^)+(0.0015P)^2^+0.0205P] where P=(Fo^2^+2Fc^2^)'
_atom_sites_solution_primary      direct
_atom_sites_solution_secondary    difmap
_atom_sites_solution_hydrogens    difmap
_refine_ls_hydrogen_treatment    mixed


_refine_ls_extinction_method         'Becker-Coppens type 1 Lorentzian isotropic'
_refine_ls_extinction_expression
;
Becker, P.J. & Coppens, P. (1974) Acta Cryst., A30, 129-153.
;
_refine_ls_extinction_coef           0.14786

_refine_ls_abs_structure_details 'Rogers (1981),  4355 Friedel pairs'
_refine_ls_abs_structure_Flack   ?
_refine_ls_abs_structure_Rogers  1.
###  Notice MoPro refines Rogers parameter (Eta f" multiplier)

_refine_ls_number_reflns              9388
_refine_ls_number_parameters           386
_refine_ls_number_restraints            64
# R-factors: R(F)  &  wR2(I)
_refine_ls_R_factor_all              0.0066
_refine_ls_R_factor_gt               0.0066
_refine_ls_wR_factor_ref             0.0093
_refine_ls_wR_factor_gt              0.0093
_refine_ls_goodness_of_fit_ref       1.000
_refine_ls_restrained_S_all          2.186
_refine_ls_shift/su_max              0.002
_refine_ls_shift/su_mean             0.000


_refine_diff_density_max                0.6334
_refine_diff_density_min                -0.8543
_refine_diff_density_rms                0.0772


loop_
_atom_site_type_symbol
_atom_site_label
_atom_site_fract_x
_atom_site_fract_y
_atom_site_fract_z
_atom_site_U_iso_or_equiv
_atom_site_adp_type
_atom_site_occupancy
_atom_site_site_symmetry_order
_atom_site_calc_flag
_atom_site_refinement_flags_posn
_atom_site_refinement_flags_adp
_atom_site_disorder_assembly
_atom_site_disorder_group
U  U11_1  0.50000  0.50000 0.  0.002758(3) Uani   1 4  d    . .  . .
F F1_1 0.575164(18) 0.650849(17) -0.00034(11) 0.00818(2) Uani 1 2 d . . . .
F  F2_1  0.50000  0.50000  0.28493(5)  0.00874(3) Uani   1 2  d    . .  . .
P  P1_2 0.  0.50000  0.25000  0.0037(5) Uani  1 4  d    . .  . .
C  C1_2  0.09725(2)  0.56548(2)  0.39698(4)  0.00477(2) Uani 1 1  d    . .  . .
C  C2_2  0.05631(2)  0.63283(2)  0.53701(4)  0.00604(2) Uani 1 1  d    . .  . .
C  C3_2  0.12834(2)  0.68520(2)  0.65527(5)  0.00693(2) Uani 1 1  d    . .  . .
C  C4_2  0.24066(2)  0.66923(2)  0.63663(5)  0.00707(3) Uani 1 1  d    . .  . .
C C5_2 0.281425(16) 0.601582(18) 0.49876(10) 0.00688(2) Uani 1 1 d . . . .
C  C6_2  0.20980(2)  0.54991(2)  0.37746(4)  0.00595(2) Uani 1 1  d    . .  . .
H  H2_2 -0.031(10)  0.6440(12)  0.553(2)  0.0152(17) Uiso 1 1  d    D .  . .
H  H3_2  0.0965(14)  0.736(10)  0.7650(16)  0.0145(16) Uiso 1 1  d    D .  . .
H  H4_2  0.296(10)  0.7071(13)  0.734(2)  0.0195(19) Uiso 1 1  d    D .  . .
H  H5_2  0.368(10)  0.5875(10)  0.480(3)  0.0152(16) Uiso 1 1  d    D .  . .
H  H6_2  0.2411(13)  0.500(10)  0.2663(16)  0.0169(17) Uiso 1 1  d    D .  . .


loop_
_atom_site_aniso_label
_atom_site_aniso_U_11
_atom_site_aniso_U_22
_atom_site_aniso_U_33
_atom_site_aniso_U_12
_atom_site_aniso_U_13
_atom_site_aniso_U_23
U11_1  0.002855(9)  0.002855(9)  0.002565(15) 0. 0. 0.
F1_1  0.00840(5)  0.00520(5)  0.01095(9) -0.00182(4) -0.00049(12) -0.00015(11)
F2_1  0.01196(18)  0.01033(17)  0.00394(12)  0.00058(17) 0. 0.
P1_2  0.0036(14)  0.0036(14)  0.004(2) 0. 0. 0.
C1_2  0.00409(6)  0.00536(6)  0.00485(10) -0.00008(5) -0.00023(6) -0.00091(6)
C2_2  0.00507(6)  0.00687(7)  0.00618(11)  0.00026(5) -0.00002(6) -0.00185(6)
C3_2  0.00699(7)  0.00743(7)  0.00637(11) -0.00014(6) -0.00053(7) -0.00224(7)
C4_2  0.00655(7)  0.00781(8)  0.00684(11) -0.00078(6) -0.00173(7) -0.00102(7)
C5_2  0.00460(5)  0.00837(6)  0.00767(9) -0.00029(4) -0.00102(11) -0.00094(13)
C6_2  0.00445(6)  0.00709(7)  0.00633(10)  0.00023(5) -0.00015(6) -0.00142(6)


_geom_special_details
;
;

loop_
_geom_bond_atom_site_label_1
_geom_bond_atom_site_label_2
_geom_bond_distance
_geom_bond_site_symmetry_2
_geom_bond_publ_flag
U11_1    F1_1     2.0649(2)  .         ?
U11_1    F1_1     2.06490  2_665     ?
U11_1    F1_1     2.06490  3_565     ?
U11_1    F1_1     2.06490  4_655     ?
U11_1    F2_1     2.0769(4)  .         ?
U11_1    F2_1     2.07691  3_565     ?
P1_2     C1_2     1.7920(3)  .         ?
P1_2     C1_2     1.79196  2_565     ?
P1_2     C1_2     1.79196  7_455     ?
P1_2     C1_2     1.79196  8         ?
C1_2     C6_2     1.3993(3)  .         ?
C1_2     C2_2     1.4050(4)  .         ?
C2_2     C3_2     1.3905(4)  .         ?
C2_2     H2_2     1.08(12)  .         ?
C3_2     C4_2     1.3966(4)  .         ?
C3_2     H3_2     1.08(7)  .         ?
C4_2     C5_2     1.3951(6)  .         ?
C4_2     H4_2     1.08(8)  .         ?
C5_2     C6_2     1.3974(5)  .         ?
C5_2     H5_2     1.08(12)  .         ?
C6_2     H6_2     1.08(7)  .         ?

loop_
_geom_angle_atom_site_label_1
_geom_angle_atom_site_label_2
_geom_angle_atom_site_label_3
_geom_angle
_geom_angle_site_symmetry_1
_geom_angle_site_symmetry_2
_geom_angle_site_symmetry_3
_geom_angle_publ_flag
F1_1    U11_1   F1_1          179.864   .      .  2_665   ?
F1_1    U11_1   F1_1           90.000   .      .  3_565   ?
F1_1    U11_1   F1_1           90.000   .      .  4_655   ?
F1_1    U11_1   F2_1           90.069   .      .  .       ?
F1_1    U11_1   F2_1           89.931   .      .  3_565   ?
F1_1    U11_1   F1_1        90.000(9)   2_665  .  3_565   ?
F1_1    U11_1   F1_1        90.000(9)   2_665  .  4_655   ?
F1_1    U11_1   F2_1           90.069   2_665  .  .       ?
F1_1    U11_1   F2_1         89.93(2)   2_665  .  3_565   ?
F1_1    U11_1   F1_1        179.86(3)   3_565  .  4_655   ?
F1_1    U11_1   F2_1           89.931   3_565  .  .       ?
F1_1    U11_1   F2_1         90.07(2)   3_565  .  3_565   ?
F1_1    U11_1   F2_1           89.931   4_655  .  .       ?
F1_1    U11_1   F2_1         90.07(2)   4_655  .  3_565   ?
F2_1    U11_1   F2_1             180.   .      .  3_565   ?
C1_2    P1_2    C1_2          106.564   .      .  2_565   ?
C1_2    P1_2    C1_2          110.944   .      .  7_455   ?
C1_2    P1_2    C1_2          110.944   .      .  8       ?
C1_2    P1_2    C1_2      110.944(13)   2_565  .  7_455   ?
C1_2    P1_2    C1_2      110.944(13)   2_565  .  8       ?
C1_2    P1_2    C1_2      106.564(13)   7_455  .  8       ?
P1_2    C1_2    C6_2          122.234   .      .  .       ?
P1_2    C1_2    C2_2          117.381   .      .  .       ?
C6_2    C1_2    C2_2        120.38(2)   .      .  .       ?
C1_2    C2_2    C3_2        119.66(2)   .      .  .       ?
C1_2    C2_2    H2_2          120.(2)   .      .  .       ?
C3_2    C2_2    H2_2          120.(4)   .      .  .       ?
C2_2    C3_2    C4_2        120.03(2)   .      .  .       ?
C2_2    C3_2    H3_2          120.(3)   .      .  .       ?
C4_2    C3_2    H3_2          120.(1)   .      .  .       ?
C5_2    C4_2    C3_2        120.40(2)   .      .  .       ?
C5_2    C4_2    H4_2          120.(2)   .      .  .       ?
C3_2    C4_2    H4_2          119.(6)   .      .  .       ?
C4_2    C5_2    C6_2        120.00(3)   .      .  .       ?
C4_2    C5_2    H5_2          122.(2)   .      .  .       ?
C6_2    C5_2    H5_2          118.(4)   .      .  .       ?
C1_2    C6_2    C5_2        119.52(2)   .      .  .       ?
C1_2    C6_2    H6_2          120.(1)   .      .  .       ?
C5_2    C6_2    H6_2          120.(3)   .      .  .       ?


loop_
_geom_torsion_atom_site_label_1
_geom_torsion_atom_site_label_2
_geom_torsion_atom_site_label_3
_geom_torsion_atom_site_label_4
_geom_torsion_site_symmetry_1
_geom_torsion_site_symmetry_2
_geom_torsion_site_symmetry_3
_geom_torsion_site_symmetry_4
_geom_torsion
_geom_torsion_publ_flag
P1_2    C1_2    C6_2    C5_2     . . . . -178.723(11) ?
P1_2    C1_2    C6_2    H6_2     . . . .  3.(3) ?
P1_2    C1_2    C2_2    C3_2     . . . .  179.748(6) ?
P1_2    C1_2    C2_2    H2_2     . . . .  0.(3) ?
C1_2    C6_2    C5_2    C4_2     . . . .  -0.82(4) ?
C1_2    C6_2    C5_2    H5_2     . . . .  179.8(5) ?
C1_2    C2_2    C3_2    C4_2     . . . .  -1.13(4) ?
C1_2    C2_2    C3_2    H3_2     . . . . -178.7(9) ?
C2_2    C1_2    C6_2    C5_2     . . . .  0.22(4) ?
C2_2    C1_2    C6_2    H6_2     . . . .  -178.(1) ?
C2_2    C3_2    C4_2    C5_2     . . . .  0.53(4) ?
C2_2    C3_2    C4_2    H4_2     . . . . -176.8(8) ?
C3_2    C2_2    C1_2    C6_2     . . . .  0.76(4) ?
C3_2    C4_2    C5_2    C6_2     . . . .  0.45(5) ?
C3_2    C4_2    C5_2    H5_2     . . . .  179.8(5) ?
C4_2    C5_2    C6_2    H6_2     . . . .  177.(2) ?
C4_2    C3_2    C2_2    H2_2     . . . .  178.85(13) ?
C5_2    C4_2    C3_2    H3_2     . . . .  178.(1) ?
C6_2    C1_2    C2_2    H2_2     . . . . -179.23(9) ?
C6_2    C5_2    C4_2    H4_2     . . . .  177.7(4) ?
H2_2    C2_2    C3_2    H3_2     . . . .  1.(4) ?
H3_2    C3_2    C4_2    H4_2     . . . .  1.(9) ?
H4_2    C4_2    C5_2    H5_2     . . . .  -3.(9) ?
H5_2    C5_2    C6_2    H6_2     . . . .  -2.(4) ?

loop_
_geom_hbond_atom_site_label_D
_geom_hbond_atom_site_label_H
_geom_hbond_atom_site_label_A
_geom_hbond_distance_DH
_geom_hbond_distance_HA
_geom_hbond_distance_DA
_geom_hbond_angle_DHA
_geom_hbond_site_symmetry_A
### Notice sigmas on distances involving HYDROGEN atoms
### is generally not recommended.
### this may cause reading errors in checkcif
C5_2    H5_2    F2_1    1.08(12) 2.41(8) 3.3391(4)  143.(5)   1
C5_2    H5_2    F2_1    1.08(12) 2.59(8) 3.3476(4)  126.(5)   3_566
C6_2    H6_2    F1_1    1.08(7) 2.52(5) 3.2507(7)  124.(3)   4_655
C4_2    H4_2    F1_1    1.08(8) 2.61(4) 3.1818(7)  112.(3)   4_656
C5_2    H5_2    F2_1    1.08(12) 2.59(8) 3.3476(4)  126.(5)   4_656
C5_2    H5_2    F2_1    1.08(12) 2.41(8) 3.3391(4)  143.(5)   2_665
C6_2    H6_2    C1_2    1.08(7) 2.73(6) 3.2216(4)  107.(3)   7_455
C6_2    H6_2    C2_2    1.08(7) 2.67(4) 3.4221(4)  126.(2)   7_455
C2_2    H2_2    F1_1    1.08(12) 2.60(3) 3.1134(4)  108.(3)   6_565

#---------------------------------------------#
#   MULTIPOLE PARAMETERS                      #
#---------------------------------------------#

loop_
_atom_rho_multipole_atom_label
_atom_rho_multipole_coeff_Pv
_atom_rho_multipole_coeff_P00
_atom_rho_multipole_coeff_P11
_atom_rho_multipole_coeff_P1-1
_atom_rho_multipole_coeff_P10
_atom_rho_multipole_coeff_P20
_atom_rho_multipole_coeff_P21
_atom_rho_multipole_coeff_P2-1
_atom_rho_multipole_coeff_P22
_atom_rho_multipole_coeff_P2-2
_atom_rho_multipole_coeff_P30
_atom_rho_multipole_coeff_P31
_atom_rho_multipole_coeff_P3-1
_atom_rho_multipole_coeff_P32
_atom_rho_multipole_coeff_P3-2
_atom_rho_multipole_coeff_P33
_atom_rho_multipole_coeff_P3-3
_atom_rho_multipole_coeff_P40
_atom_rho_multipole_coeff_P41
_atom_rho_multipole_coeff_P4-1
_atom_rho_multipole_coeff_P42
_atom_rho_multipole_coeff_P4-2
_atom_rho_multipole_coeff_P43
_atom_rho_multipole_coeff_P4-3
_atom_rho_multipole_coeff_P44
_atom_rho_multipole_coeff_P4-4
#_atom_rho_multipole_coeff_P50
#_atom_rho_multipole_coeff_P51
#_atom_rho_multipole_coeff_P5-1
#_atom_rho_multipole_coeff_P52
#_atom_rho_multipole_coeff_P5-2
#_atom_rho_multipole_coeff_P53
#_atom_rho_multipole_coeff_P5-3
#_atom_rho_multipole_coeff_P54
#_atom_rho_multipole_coeff_P5-4
#_atom_rho_multipole_coeff_P55
#_atom_rho_multipole_coeff_P5-5
#_atom_rho_multipole_coeff_P60
#_atom_rho_multipole_coeff_P61
#_atom_rho_multipole_coeff_P6-1
#_atom_rho_multipole_coeff_P62
#_atom_rho_multipole_coeff_P6-2
#_atom_rho_multipole_coeff_P63
#_atom_rho_multipole_coeff_P6-3
#_atom_rho_multipole_coeff_P64
#_atom_rho_multipole_coeff_P6-4
#_atom_rho_multipole_coeff_P65
#_atom_rho_multipole_coeff_P6-5
#_atom_rho_multipole_coeff_P66
#_atom_rho_multipole_coeff_P6-6
_atom_rho_multipole_kappa
_atom_rho_multipole_kappa_prime1
_atom_rho_multipole_radial_slater_n0
_atom_rho_multipole_radial_slater_zeta0
_atom_rho_multipole_radial_slater_n1
_atom_rho_multipole_radial_slater_zeta1
_atom_rho_multipole_radial_slater_n2
_atom_rho_multipole_radial_slater_zeta2
_atom_rho_multipole_radial_slater_n3
_atom_rho_multipole_radial_slater_zeta3
_atom_rho_multipole_radial_slater_n4
_atom_rho_multipole_radial_slater_zeta4
#_atom_rho_multipole_radial_slater_n5
#_atom_rho_multipole_radial_slater_zeta5
#_atom_rho_multipole_radial_slater_n6
#_atom_rho_multipole_radial_slater_zeta6
U11_1  0.0429(10)  0.  0.  0.  0.
 0.003(11)  0.  0.  0.  0.
0.  0.  0.  0.  0.  0.  0.
 0.035(10)  0.  0.  0.  0.  0.  0.   0.034(9)   -0.002(8)
#  0.     0.     0.     0.     0.     0.     0.     0.     0.     0.     0.
#  0.     0.     0.     0.     0.     0.     0.     0.     0.     0.     0.     0.     0.
 0.997(13)  1.19(4) 12 3.767 12 3.767 12 3.767 12 3.767 12 3.767
# 12 3.767 12 3.767
F1_1  7.439(9)  0.   0.003(5)   -0.002(18)   0.017(5)
 0.009(5)   0.002(5)   -0.014(15)   -0.001(6)   0.012(16)
 -0.002(5)   0.005(4)   0.004(15)   0.005(4)   0.006(15)   0.002(4)   0.005(16)
 -0.032(6)   0.013(5)   -0.009(19)   0.017(6)   0.003(19)   0.002(6)   -0.008(19) -0.002(6) -0.026(19)
#  0.     0.     0.     0.     0.     0.     0.     0.     0.     0.     0.
#  0.     0.     0.     0.     0.     0.     0.     0.     0.     0.     0.     0.     0.
 0.9763(10)  0.97(3)  2 5.186 2 5.186 2 5.186 3 5.186 4 5.186
F2_1  3.722(8)  0.  0.  0.   -0.022(4)
 0.025(4)  0.  0.   -0.008(11)   0.015(11)
 0.007(3)  0.  0.   0.009(11)   0.004(11)  0.  0.
 -0.014(5)  0.  0.  0.  0.  0.  0.   -0.001(4)   -0.002(4) 
#  0.     0.     0.     0.     0.     0.     0.     0.     0.     0.     0.
#  0.     0.     0.     0.     0.     0.     0.     0.     0.     0.     0.     0.     0.
 0.9787(14)  0.94(3)  2 5.186 2 5.186 2 5.186 3 5.186 4 5.186
P1_2  1.2245(10)  0.  0.  0.  0.
 0.015(10)  0.  0.  0.  0.
0.  0.  0.   0.069(9)   0.149(12)  0.  0.
 -0.045(8)  0.  0.  0.  0.  0.  0.   -0.020(7)   0.017(7) 
#  0.     0.     0.     0.     0.     0.     0.     0.     0.     0.     0.
#  0.     0.     0.     0.     0.     0.     0.     0.     0.     0.     0.     0.     0.
 0.997(6)  0.90(2)  4 3.232 4 3.232 4 3.232 4 3.232 4 3.232
C1_2  4.089(5)  0.   0.001(17)   0.069(17)   0.047(18)
 0.099(14)   0.011(13)   -0.045(13)   -0.134(12)   -0.022(13)
 0.222(17)   0.031(15)   -0.005(17)   0.168(15)   -0.011(15)   0.007(14)   0.028(14)
 0.02(2)   0.004(18)   0.03(2)   0.02(2)   0.00(2)   0.011(17)   -0.004(17)   0.022(16) 0.006(16)
#  0.     0.     0.     0.     0.     0.     0.     0.     0.     0.     0.
#  0.     0.     0.     0.     0.     0.     0.     0.     0.     0.     0.     0.     0.
 0.9953(19)  0.906(9)  2 3.130 2 3.130 2 3.130 3 3.130 4 3.130
C2_2  4.090(5)  0.   0.003(16)   0.02(2)   0.052(17)
 0.121(15)   0.015(13)   -0.007(15)   -0.215(16)   0.007(17)
 0.307(18)   -0.006(15)   0.016(19)   0.185(18)   -0.021(20)   -0.01(2)   -0.002(18)
 0.05(2)   0.012(19)   -0.03(3)   0.006(19)   0.03(2)   -0.02(2)   0.004(20)   0.043(25) -0.001(18)
#  0.     0.     0.     0.     0.     0.     0.     0.     0.     0.     0.
#  0.     0.     0.     0.     0.     0.     0.     0.     0.     0.     0.     0.     0.
 0.9953(19)  0.906(9)  2 3.130 2 3.130 2 3.130 3 3.130 4 3.130
C3_2  4.090(5)  0.   -0.011(15)   0.029(19)   0.020(17)
 0.120(13)   0.012(12)   -0.021(13)   -0.187(13)   -0.002(13)
 0.287(15)   0.022(14)   0.004(17)   0.158(14)   -0.014(15)   -0.007(15)   -0.009(15)
 0.033(19)   0.040(18)   0.01(3)   -0.008(17)   0.014(18)   0.017(17)   -0.007(18) 0.011(16) 0.011(17)
#  0.     0.     0.     0.     0.     0.     0.     0.     0.     0.     0.
#  0.     0.     0.     0.     0.     0.     0.     0.     0.     0.     0.     0.     0.
 0.9953(19)  0.906(9)  2 3.130 2 3.130 2 3.130 3 3.130 4 3.130
C4_2  4.089(5)  0.   0.016(15)   0.008(19)   0.004(15)
 0.136(14)   0.011(12)   0.030(13)   -0.208(13)   -0.018(13)
 0.310(16)   -0.023(14)   0.009(17)   0.190(14)   -0.011(15)   -0.002(14)   -0.013(15)
 0.050(20)   0.017(18)   0.00(2)   -0.022(17)   -0.017(18)   0.011(17)   0.037(17) -0.008(16) 0.014(16)
#  0.     0.     0.     0.     0.     0.     0.     0.     0.     0.     0.
#  0.     0.     0.     0.     0.     0.     0.     0.     0.     0.     0.     0.     0.
 0.9953(19)  0.906(9)  2 3.130 2 3.130 2 3.130 3 3.130 4 3.130
C5_2  4.089(5)  0.   -0.01(2)   0.03(3)   -0.008(14)
 0.110(12)   -0.027(18)   0.02(2)   -0.19(2)   -0.025(13)
 0.256(15)   -0.02(2)   0.10(3)   0.21(3)   -0.026(16)   0.01(3)   -0.019(19)
 0.00(2)   -0.01(3)   0.01(3)   0.00(3)   -0.02(2)   -0.01(3)   0.00(2)   0.02(2) 0.04(3)
#  0.     0.     0.     0.     0.     0.     0.     0.     0.     0.     0.
#  0.     0.     0.     0.     0.     0.     0.     0.     0.     0.     0.     0.     0.
 0.9953(19)  0.906(9)  2 3.130 2 3.130 2 3.130 3 3.130 4 3.130
C6_2  4.089(5)  0.   0.000(15)   0.008(18)   0.015(16)
 0.150(13)   0.001(12)   -0.029(12)   -0.189(13)   -0.012(12)
 0.294(15)   -0.009(14)   0.002(16)   0.165(14)   0.005(15)   0.012(14)   -0.007(15)
 0.040(18)   0.008(17)   -0.01(2)   -0.001(17)   -0.029(18)   -0.026(17)   0.005(17) 0.012(16) -0.011(16)
#  0.     0.     0.     0.     0.     0.     0.     0.     0.     0.     0.
#  0.     0.     0.     0.     0.     0.     0.     0.     0.     0.     0.     0.     0.
 0.9953(19)  0.906(9)  2 3.130 2 3.130 2 3.130 3 3.130 4 3.130
H2_2  0.851(5)  0.   0.01(2)   0.01(2)   0.136(11)
0.  0.  0.  0.  0.
0.  0.  0.  0.  0.  0.  0.
0.  0.  0.  0.  0.  0.  0.  0.  0.  
#  0.     0.     0.     0.     0.     0.     0.     0.     0.     0.     0.
#  0.     0.     0.     0.     0.     0.     0.     0.     0.     0.     0.     0.     0.
 1.200 1.200(9)  0 1.915 1 1.915 2 1.915 3 1.915 4 1.915
H3_2  0.850(5)  0.   0.01(2)   0.01(3)   0.139(13)
0.  0.  0.  0.  0.
0.  0.  0.  0.  0.  0.  0.
0.  0.  0.  0.  0.  0.  0.  0.  0.  
#  0.     0.     0.     0.     0.     0.     0.     0.     0.     0.     0.
#  0.     0.     0.     0.     0.     0.     0.     0.     0.     0.     0.     0.     0.
 1.200 1.200(9)  0 1.915 1 1.915 2 1.915 3 1.915 4 1.915
H4_2  0.852(5)  0.   0.08(3)   -0.03(3)   0.127(13)
 0.  0. -0.  0. -0.
0.  0.  0.  0.  0.  0.  0.
0.  0.  0.  0.  0.  0.  0.  0.  0.  
#  0.     0.     0.     0.     0.     0.     0.     0.     0.     0.     0.
#  0.     0.     0.     0.     0.     0.     0.     0.     0.     0.     0.     0.     0.
 1.200 1.200(9)  0 1.915 1 1.915 2 1.915 3 1.915 4 1.915
H5_2  0.850(5)  0.   0.04(2)   0.06(3)   0.149(10)
0.  0.  0.  0.  0.
0.  0.  0.  0.  0.  0.  0.
0.  0.  0.  0.  0.  0.  0.  0.  0.  
#  0.     0.     0.     0.     0.     0.     0.     0.     0.     0.     0.
#  0.     0.     0.     0.     0.     0.     0.     0.     0.     0.     0.     0.     0.
 1.200 1.200(9)  0 1.915 1 1.915 2 1.915 3 1.915 4 1.915
H6_2  0.850(5)  0.   0.07(3)   0.01(2)   0.129(13)
0.  0.  0.  0.  0.
0.  0.  0.  0.  0.  0.  0.
0.  0.  0.  0.  0.  0.  0.  0.  0.  
#  0.     0.     0.     0.     0.     0.     0.     0.     0.     0.     0.
#  0.     0.     0.     0.     0.     0.     0.     0.     0.     0.     0.     0.     0.
 1.200 1.200(9)  0 1.915 1 1.915 2 1.915 3 1.915 4 1.915
U1v1_1  0.84(4)  0.  0.  0.  0.
 0.014(7)  0.  0.  0.  0.
0.  0.  0.  0.  0.  0.  0.
 -0.036(10)  0.  0.  0.  0.  0.  0.   -0.027(8)   -0.001(8)
#  0.     0.     0.     0.     0.     0.     0.     0.     0.     0.     0.
#  0.007(5) 0.   0.     0.     0.     0.     0.     -0.021(11)    0.00(11) 0.     0.     0.     0.
 1.008(13)  1.18(4)  8 8.351 8 8.351 8 8.351 8 8.351 8 8.351
# 8 8.351 8 8.351
U1v2_1  0.35(8)  0.  0.  0.  0.
 -0.005(6)  0.  0.  0.  0.
0.  0.  0.  0.  0.  0.  0.
 0.018(7)  0.  0.  0.  0.  0.  0.   0.010(7)   0.001(6)
#  0.     0.     0.     0.     0.     0.     0.     0.     0.     0.     0.
#  0.     0.     0.     0.     0.     0.     0.     -0.012(5) -0.007(5)  0.     0.     0.     0.
 0.995(13)  1.18(4) 10 4.431 10 4.431 10 4.431 10 4.431 10 4.431
# 10 4.431 10 4.431
U1v3_1  1.85(3)  0.  0.  0.  0.
 0.003(6)  0.  0.  0.  0.
0.  0.  0.  0.  0.  0.  0.
 -0.027(8)  0.  0.  0.  0.  0.  0.   -0.024(7)   0.003(6)
#  0.     0.     0.     0.     0.     0.     0.     0.     0.     0.     0.
#  0.     0.     0.     0.     0.     0.     0.     -0.024(7) 0.001(7)  0.     0.     0.     0.
 0.991(7)  1.18(4) 10 7.305 10 7.305 10 7.305 10 7.305 10 7.305
# 7.305 10 7.305
U1v4_1  2.5028(10)  0.  0.  0.  0.
0.  0.  0.  0.  0.
0.  0.  0.  0.  0.  0.  0.
 0.011(8)  0.  0.  0.  0.  0.  0.   -0.013(10)   0.022(10)
#  0.     0.     0.     0.     0.     0.     0.     0.     0.     0.     0.
#  0.     0.     0.     0.     0.     0.     0.     0.016(11) 0.013(11)  0.     0.     0.     0.
 0.996(2)  1.19(4)  8 11.760 8 11.760 8 11.760 8 11.760 8 11.760
# 8 11.760 8 11.760
U1v5_1  2.0028(10)  0.  0.  0.  0.
 -0.023(6)  0.  0.  0.  0.
0.  0.  0.  0.  0.  0.  0.
0.  0.  0.  0.  0.  0.  0.   -0.008(8)   0.018(8)
#  0.     0.     0.     0.     0.     0.     0.     0.     0.     0.     0.
#  0.     0.     0.     0.     0.     0.     0.     0.006(11) -0.010(11)  0.     0.     0.     0.
 0.996(2)  1.19(4)  8 13.858 8 13.858 8 13.858 8 13.858 8 13.858
# 8 13.858 8 13.858
P2_2  1.98710(10)  0.  0.  0.  0.
0.  0.  0.  0.  0.
0.  0.  0.  0.  0.  0.  0.
0.  0.  0.  0.  0.  0.  0.  0.  0.
#  0.     0.     0.     0.     0.     0.     0.     0.     0.     0.     0.
#  0.     0.     0.     0.     0.     0.     0.     0.     0.     0.     0.     0.     0.
 1.025(2)  1.00(4)  2 10.569 2 10.569 2 10.569 3 10.569 4 10.569


loop_
_atom_local_axes_atom_label
_atom_local_axes_atom0
_atom_local_axes_ax1
_atom_local_axes_atom1
_atom_local_axes_atom2
_atom_local_axes_ax2
U11_1 U11_1  Z U11_1 F1_1 X
F1_1 U11_1  Z F1_1 F2_1 Y
F2_1 F2_1  Z F2_1 F2_1 Y
P1_2 P1_2  Z P1_2 P1_2 Y
C1_2 C6_2  Z C1_2 C2_2 Y
C2_2 H2_2  Z C2_2 C3_2 Y
C3_2 H3_2  Z C3_2 C2_2 Y
C4_2 H4_2  Z C4_2 C5_2 Y
C5_2 H5_2  Z C5_2 C4_2 Y
C6_2 H6_2  Z C6_2 C5_2 Y
H2_2 C2_2  Z H2_2 C3_2 Y
H3_2 C3_2  Z H3_2 C2_2 Y
H4_2 C4_2  Z H4_2 C5_2 Y
H5_2 C5_2  Z H5_2 C4_2 Y
H6_2 C6_2  Z H6_2 C5_2 Y
U1v1_1 U11_1  Z U1v1_1 F1_1 X
U1v2_1 U11_1  Z U1v2_1 F1_1 X
U1v3_1 U11_1  Z U1v3_1 F1_1 X
U1v4_1 U11_1  Z U1v4_1 F1_1 X
U1v5_1 U11_1  Z U1v5_1 F1_1 X
P2_2 P1_2  Z P2_2 P1_2 Y


_iucr_refine_instructions_details
;
! RF factor = 0.660 % RI factor = 1.004%
! wR2F factor = 0.465 % wR2I factor = 0.931%
! g.o.f.(F**2) = 0.999 Nvar= 386 Nref= 9388 Nfree= 0 0.06<sinT/l< 1.30

! P00 Dip Qua Oct Hex l=5 l=6
! U_c nl = 12 12 12 12 12 12 12
! U_c zeta= 3.767 3.767 3.767 3.767 3.767 3.767 3.767
! F nl = 2 2 2 3 4 4 4
! F zeta= 5.186 5.186 5.186 5.186 5.186 5.186 5.186
! P_v nl = 4 4 4 4 4 8 8
! P_v zeta= 3.232 3.232 3.232 3.232 3.232 3.232 3.232
! C nl = 2 2 2 3 4 4 4
! C zeta= 3.130 3.130 3.130 3.130 3.130 3.130 3.130
! H nl = 1 2 3 4 4 4
! H zeta= 1.915 1.915 1.915 1.915 1.915 1.915
! U_v1 nl = 8 8 8 8 8 8 8
! U_v1 zeta= 8.351 8.351 8.351 8.351 8.351 8.351 8.351
! U_v2 nl = 10 10 10 10 10 10 10
! U_v2 zeta= 4.431 4.431 4.431 4.431 4.431 4.431 4.431
! U_v3 nl = 10 10 10 10 10 10 10
! U_v3 zeta= 7.305 7.305 7.305 7.305 7.305 7.305 7.305
! U_v4 nl = 8 8 8 8 8 8 8
! U_v4 zeta= 11.760 11.760 11.760 11.760 11.760 11.760 11.760
! U_v5 nl = 8 8 8 8 8 8 8
! U_v5 zeta= 13.858 13.858 13.858 13.858 13.858 13.858 13.858
! P_c nl = 2 2 2 3 4 4 4
! P_c zeta= 10.569 10.569 10.569 10.569 10.569 10.569 10.569

WSIG SHEL 0.00150 0.02050 ! weighting scheme SHELX
 ! SPACE GROUP I ?

CELL 12.2518 12.2518 7.2893 90.0000 90.0000 90.0000 0.71073
ZERR 0.0001 0.0001 0.0002 0.0000 0.0000 0.0000

SYMM 4 I
 X , Y, Z
 -X , -Y, Z
 Y , -X, -Z
 -Y , X, -Z

EQUIV 66502 56503 65504 56502 45503+I 55504+I

SCALE 1 0.417393

FMULT 1.00000

UOVER 0.00000 0.00000 0.00000 0.00000 0.00000 0.00000 ANI

SOLVT 0.00000 50.00000

EXTIN 0.14786 LORENTZIAN ISOT TYP1 ! G*10^4


DUMMY 0

KAPPA 11
 0.996991 0.896215 ! # 1 2 CAT P1 1X P_v
 0.995292 0.905695 ! # 2 2 CAT C1 6X C
 1.200000 1.200000 ! # 3 2 CAT H2 5X H
 0.976337 0.966708 ! # 4 1 ANI F1 1X F
 0.978707 0.937710 ! # 5 1 ANI F2 1X F
 0.996680 1.189974 ! # 6 1 ANI U11 1X U_c
 1.008399 1.175457 ! # 7 1 ANI U1v1 1X U_v1
 0.995464 1.181431 ! # 8 1 ANI U1v2 1X U_v2
 0.991243 1.180637 ! # 9 1 ANI U1v3 1X U_v3
 0.995793 1.185283 ! # 10 1 ANI U1v4 2X U_v4
 1.025067 1. ! # 11 2 CAT P2 1X P_c


ATOMS 21

ATOM 1 U11 ANI 1 0.500000 0.500000 0.000000 0.2500 1 U_c
 ZX U11_SYM55601 F1 64P K6 V0 M0 Q0
UANI 0.002855 0.002855 0.002565 0. 0. 0.
 0.17152 0. 0. 0. 0. 0.013 0. 0. 0. 0.
 0. 0. 0. 0. 0. 0. 0.
 0.141 0. 0. 0. 0. 0. 0. 0.137 -.009
 0. 0. 0. 0. 0. 0. 0. 0. 0. 0. 0.
 0. 0. 0. 0. 0. 0. 0. 0. 0. 0. 0. 0. 0.

ATOM 2 F1 ANI 1 0.575164 0.650849 -0.000339 1.0000 1 F
 ZY U11 F2 HEX K4 V0 M0 Q0
UANI 0.008395 0.005201 0.010946 -.001820 -.000492 -.000147
 7.43929 0. 0.003 -.002 0.017 0.009 0.002 -.014 -.001 0.012
 -.002 0.005 0.004 0.005 0.006 0.002 0.005
 -.032 0.013 -.009 0.017 0.003 0.002 -.008 -.002 -.026

ATOM 3 F2 ANI 1 0.500000 0.500000 0.284926 0.5000 1 F
 ZY F2_SYM55601 F2_SYM56501 HEX K5 V0 M0 Q0
UANI 0.011958 0.010334 0.003936 0.000583 0. 0.
 7.44421 0. 0. 0. -.044 0.050 0. 0. -.015 0.029
 0.014 0. 0. 0.019 0.008 0. 0.
 -.027 0. 0. 0. 0. 0. 0. -.003 -.005

ATOM 4 P1 CAT 2 0.000000 0.500000 0.250000 0.2500 1 P_v
 ZY P1_SYM55601 P1_SYM56501 HEX K1 V0 M0 Q0
UANI 0.003611 0.003611 0.003891 0. 0. 0.
 4.89796 0. 0. 0. 0. 0.062 0. 0. 0. 0.
 0. 0. 0. 0.275 0.596 0. 0.
 -.179 0. 0. 0. 0. 0. 0. -.081 0.069

ATOM 5 C1 CAT 2 0.097248 0.565484 0.396978 1.0000 1 C
 ZY C6 C2 HEX K2 V0 M0 Q0
UANI 0.004091 0.005364 0.004852 -.000083 -.000227 -.000913
 4.08936 0. 0.001 0.069 0.047 0.099 0.011 -.045 -.134 -.022
 0.222 0.031 -.005 0.168 -.011 0.007 0.028
 0.016 0.004 0.030 0.022 0. 0.011 -.004 0.022 0.006

ATOM 6 C2 CAT 2 0.056313 0.632829 0.537005 1.0000 1 C
 ZY H2 C3 HEX K2 V0 M0 Q0
UANI 0.005073 0.006867 0.006182 0.000260 -.000021 -.001846
 4.08999 0. 0.003 0.018 0.052 0.121 0.015 -.007 -.215 0.007
 0.307 -.006 0.016 0.185 -.021 -.010 -.002
 0.050 0.012 -.028 0.006 0.029 -.016 0.004 0.043 -.001

ATOM 7 C3 CAT 2 0.128335 0.685195 0.655266 1.0000 1 C
 ZY H3 C2 HEX K2 V0 M0 Q0
UANI 0.006989 0.007425 0.006372 -.000135 -.000531 -.002240
 4.08977 0. -.011 0.029 0.020 0.120 0.012 -.021 -.187 -.002
 0.287 0.022 0.004 0.158 -.014 -.007 -.009
 0.033 0.040 0.010 -.008 0.014 0.017 -.007 0.011 0.011

ATOM 8 C4 CAT 2 0.240655 0.669231 0.636628 1.0000 1 C
 ZY H4 C5 HEX K2 V0 M0 Q0
UANI 0.006551 0.007814 0.006841 -.000778 -.001732 -.001021
 4.08885 0. 0.016 0.008 0.004 0.136 0.011 0.030 -.208 -.018
 0.310 -.023 0.009 0.190 -.011 -.002 -.013
 0.050 0.017 -.001 -.022 -.017 0.011 0.037 -.008 0.014

ATOM 9 C5 CAT 2 0.281425 0.601582 0.498758 1.0000 1 C
 ZY H5 C4 HEX K2 V0 M0 Q0
UANI 0.004601 0.008365 0.007671 -.000295 -.001018 -.000940
 4.08851 0. -.006 0.034 -.008 0.110 -.027 0.020 -.189 -.025
 0.256 -.023 0.096 0.208 -.026 0.006 -.019
 0.002 -.006 0.009 0.002 -.022 -.014 0.005 0.024 0.036

ATOM 10 C6 CAT 2 0.209797 0.549914 0.377459 1.0000 1 C
 ZY H6 C5 HEX K2 V0 M0 Q0
UANI 0.004445 0.007088 0.006328 0.000226 -.000154 -.001423
 4.08892 0. 0. 0.008 0.015 0.150 0.001 -.029 -.189 -.012
 0.294 -.009 0.002 0.165 0.005 0.012 -.007
 0.040 0.008 -.013 -.001 -.029 -.026 0.005 0.012 -.011

ATOM 11 H2 CAT 2 -0.030856 0.643990 0.553012 1.0000 1 H
 ZY C2 C3 OCT K3 V0 M0 Q0
UISO 0.015206
 0.85078 0. 0.013 0.011 0.136 0. 0. 0. 0. 0.
 0. 0. 0. 0. 0. 0. 0.

ATOM 12 H3 CAT 2 0.096549 0.735640 0.764952 1.0000 1 H
 ZY C3 C2 OCT K3 V0 M0 Q0
UISO 0.014516
 0.85023 0. 0.009 0.006 0.139 0. 0. 0. 0. 0.
 0. 0. 0. 0. 0. 0. 0.

ATOM 13 H4 CAT 2 0.295676 0.707055 0.733994 1.0000 1 H
 ZY C4 C5 OCT K3 V0 M0 Q0
UISO 0.019486
 0.85233 0. 0.083 -.029 0.127 0.018 0.018 -.057 0.027 -.029
 0. 0. 0. 0. 0. 0. 0.

ATOM 14 H5 CAT 2 0.367976 0.587488 0.480045 1.0000 1 H
 ZY C5 C4 OCT K3 V0 M0 Q0
UISO 0.015226
 0.84956 0. 0.035 0.057 0.149 0. 0. 0. 0. 0.
 0. 0. 0. 0. 0. 0. 0.

ATOM 15 H6 CAT 2 0.241134 0.500298 0.266349 1.0000 1 H
 ZY C6 C5 OCT K3 V0 M0 Q0
UISO 0.016934
 0.85011 0. 0.068 0.012 0.129 0. 0. 0. 0. 0.
 0. 0. 0. 0. 0. 0. 0.

ATOM 16 U1v1 ANI 1 0.500000 0.500000 0.000000 0.2500 1 U_v1
 ZX U11_SYM55601 F1 64P K7 V0 M0 Q0
UANI 0.002855 0.002855 0.002565 0. 0. 0.
 3.36320 0. 0. 0. 0. 0.057 0. 0. 0. 0.
 0. 0. 0. 0. 0. 0. 0.
 -.145 0. 0. 0. 0. 0. 0. -.108 -.003
 0. 0. 0. 0. 0. 0. 0. 0. 0. 0. 0.
 0.030 0. 0. 0. 0. 0. 0. -.084 0.001 0. 0. 0. 0.

ATOM 17 U1v2 ANI 1 0.500000 0.500000 0.000000 0.2500 1 U_v2
 ZX U11_SYM55601 F1 64P K8 V0 M0 Q0
UANI 0.002855 0.002855 0.002565 0. 0. 0.
 1.39541 0. 0. 0. 0. -.022 0. 0. 0. 0.
 0. 0. 0. 0. 0. 0. 0.
 0.070 0. 0. 0. 0. 0. 0. 0.039 0.004
 0. 0. 0. 0. 0. 0. 0. 0. 0. 0. 0.
 0. 0. 0. 0. 0. 0. 0. -.050 -.027 0. 0. 0. 0.

ATOM 18 U1v3 ANI 1 0.500000 0.500000 0.000000 0.2500 1 U_v3
 ZX U11_SYM55601 F1 64P K9 V0 M0 Q0
UANI 0.002855 0.002855 0.002565 0. 0. 0.
 7.40157 0. 0. 0. 0. 0.012 0. 0. 0. 0.
 0. 0. 0. 0. 0. 0. 0.
 -.110 0. 0. 0. 0. 0. 0. -.095 0.012
 0. 0. 0. 0. 0. 0. 0. 0. 0. 0. 0.
 0. 0. 0. 0. 0. 0. 0. -.097 0.005 0. 0. 0. 0.

ATOM 19 U1v4 ANI 1 0.500000 0.500000 0.000000 0.2500 1 U_v4
 ZX U11_SYM55601 F1 64P K10 V0 M0 Q0
UANI 0.002855 0.002855 0.002565 0. 0. 0.
10.01132 0. 0. 0. 0. 0. 0. 0. 0. 0.
 0. 0. 0. 0. 0. 0. 0.
 0.045 0. 0. 0. 0. 0. 0. -.053 0.086
 0. 0. 0. 0. 0. 0. 0. 0. 0. 0. 0.
 0. 0. 0. 0. 0. 0. 0. 0.066 -.051 0. 0. 0. 0.

ATOM 20 U1v5 ANI 1 0.500000 0.500000 0.000000 0.2500 1 U_v5
 ZX U11_SYM55601 F1 64P K10 V0 M0 Q0
UANI 0.002855 0.002855 0.002565 0. 0. 0.
 8.01138 0. 0. 0. 0. -.090 0. 0. 0. 0.
 0. 0. 0. 0. 0. 0. 0.
 0. 0. 0. 0. 0. 0. 0. -.030 0.074
 0. 0. 0. 0. 0. 0. 0. 0. 0. 0. 0.
 0. 0. 0. 0. 0. 0. 0. 0.025 -.041 0. 0. 0. 0.

ATOM 21 P2 CAT 2 0.000000 0.500000 0.250000 0.2500 1 P_c
 ZY P1_SYM55601 P1_SYM56501 HEX K11 V0 M0 Q0
UANI 0.003611 0.003611 0.003891 0. 0. 0.
 7.94841 0. 0. 0. 0. 0. 0. 0. 0. 0.
 0. 0. 0. 0. 0. 0. 0.
 0. 0. 0. 0. 0. 0. 0. 0. 0.

ANHAR 0 3 ! number_of_anharmonic_atoms max_order
! 1 ! atom number
! 0.00E+00 0.00E+00 0.00E+00 0.00E+00 0.00E+00 0.00E+00 0.00E+00 0.00E+00
! 0.00E+00 0.00E+00


STOP
;
###_mopro_hkl_file 
_shelx_hkl_file 
; 
   0   0   2  7034.     59.0000
   0   0   4  4457.     21.0000
   0   0   6  2847.     11.0000
   0   0   8  3427.     28.0000
   0   0  10  915.5     11.0000
   1   0 -11  918.6      7.3000
   1   0  -9  771.2      4.3000
   1   0  -7  2003.      7.7000
   1   0  -5  2380.      6.7000
   1   0  -3  5529.     19.0000
   1   0  -1  4694.     43.0000
   1   0   1  4297.     40.0000
   1   0   3  5603.     23.0000
   1   0   5  2297.      8.0000
   1   0   7  2532.     11.0000
   1   0   9  809.5      4.8000
   1   0  11  862.6      8.0000
   1   1 -12  607.2     16.0000
   1   1 -10  1310.      9.2000
   1   1  -8  910.4      3.9000
   1   1  -6  2903.      7.9000
   1   1  -4  4377.     16.0000
   1   1  -2  3960.     22.0000
   1   1   0  2532.     24.0000
   1   1   2  4477.     24.0000
   1   1   4  4187.     12.0000
   1   1   6  2826.      7.5000
   1   1   8  1130.      4.1000
   1   1  10  1358.     10.0000
   1   2 -11  908.8     21.0000
   1   2  -9  1140.      5.4000
   1   2  -7  1415.      4.5000
   1   2  -5  1654.      4.8000
   1   2  -3  4535.     16.0000
   1   2  -1  1955.      9.9000
   1   2   1  1454.      6.7000
   1   2   3  4743.     14.0000
   1   2   5  1607.      4.3000
   1   2   7  1657.      6.0000
   1   2   9  1045.      6.0000
   1   2  11  1041.     11.0000
   1   3 -12  300.2     13.0000
   1   3 -10  1165.      7.9000
   1   3  -8  1186.      4.9000
   1   3  -6  2191.      6.4000
   1   3  -4  1383.      5.0000
   1   3  -2  3596.     15.0000
   1   3   0  7466.     62.0000
   1   3   2  3663.     12.0000
   1   3   4  1560.      4.6000
   1   3   6  2397.      9.2000
   1   3   8  1353.      8.0000
   1   3  10  1189.      8.3000
   1   3  12  295.2      7.1000
   1   4 -13  638.5     22.0000
   1   4 -11  691.5     12.0000
   1   4  -9  585.3      4.2000
   1   4  -7  1659.      4.9000
   1   4  -5  1537.      4.4000
   1   4  -3  1727.      6.3000
   1   4  -1  1298.      4.8000
   1   4   1  1524.      5.1000
   1   4   3  2230.      7.1000
   1   4   5  1207.      4.0000
   1   4   7  1667.      7.3000
   1   4   9  534.6      4.4000
   1   4  11  835.6     11.0000
   1   5 -14  415.3     15.0000
   1   5 -12  498.9     18.0000
   1   5 -10  1619.     13.0000
   1   5  -8  849.7      4.4000
   1   5  -6  1580.      4.3000
   1   5  -4  2288.      5.8000
   1   5  -2  4043.     12.0000
   1   5   0  3872.     11.0000
   1   5   2  3514.      9.2000
   1   5   4  2472.      6.6000
   1   5   6  1881.      7.3000
   1   5   8  801.8      4.3000
   1   5  10  1581.     12.0000
   1   5  12  508.0     11.0000
   1   6 -13  633.1     20.0000
   1   6 -11  872.7     10.0000
   1   6  -9  874.0      8.1000
   1   6  -7  1964.      9.2000
   1   6  -5  2339.      8.1000
   1   6  -3  4017.     11.0000
   1   6  -1  4224.      9.8000
   1   6   1  4127.     11.0000
   1   6   3  4599.     11.0000
   1   6   5  2242.      7.2000
   1   6   7  1988.      9.0000
   1   6   9  727.3      6.0000
   1   6  11  1094.     21.0000
   1   6  13  625.0     20.0000
   1   7 -14  463.9     23.0000
   1   7 -12  238.6      4.9000
   1   7 -10  882.0      9.4000
   1   7  -8  1052.      5.2000
   1   7  -6  1430.      4.1000
   1   7  -4  388.9      2.0000
   1   7  -2  1370.      4.3000
   1   7   0  4575.     11.0000
   1   7   2  1342.      3.9000
   1   7   4  239.0      1.9000
   1   7   6  1349.      4.6000
   1   7   8  1048.      5.5000
   1   7  10  827.6      8.2000
   1   7  12  200.8     14.0000
   1   7  14  470.3     13.0000
   1   8 -15  247.3      7.8000
   1   8 -13  285.3      8.1000
   1   8 -11  495.7     12.0000
   1   8  -9  621.4      8.5000
   1   8  -7  848.2      3.1000
   1   8  -5  1199.      4.0000
   1   8  -3  2538.      7.1000
   1   8  -1  1348.      4.0000
   1   8   1  1251.      3.4000
   1   8   3  2869.      7.4000
   1   8   5  1053.      4.1000
   1   8   7  866.3      5.3000
   1   8   9  504.3      4.7000
   1   8  11  677.2     15.0000
   1   8  13  227.8      7.0000
   1   9 -14  307.8      8.9000
   1   9 -12  279.4      6.3000
   1   9 -10  896.7     12.0000
   1   9  -8  354.5      4.2000
   1   9  -6  898.7      3.5000
   1   9  -4  1306.      4.3000
   1   9  -2  1483.      3.9000
   1   9   0  841.4      2.8000
   1   9   2  1423.      4.8000
   1   9   4  1179.      3.4000
   1   9   6  885.6      3.5000
   1   9   8  443.5      3.4000
   1   9  10  839.3     12.0000
   1   9  12  190.6      4.7000
   1   9  14  332.4     13.0000
   1  10 -15  212.6      7.9000
   1  10 -13  379.6     22.0000
   1  10 -11  444.8      9.2000
   1  10  -9  368.8      4.9000
   1  10  -7  844.8      3.8000
   1  10  -5  1273.      4.2000
   1  10  -3  1200.      3.5000
   1  10  -1  958.1      3.0000
   1  10   1  852.5      2.5000
   1  10   3  1242.      4.0000
   1  10   5  855.0      3.4000
   1  10   7  993.9      5.2000
   1  10   9  297.0     11.0000
   1  10  11  371.1      9.2000
   1  10  13  301.3     18.0000
   1  11 -16  165.7      7.0000
   1  11 -14  360.6     23.0000
   1  11 -12  165.2      4.8000
   1  11 -10  576.5      8.0000
   1  11  -8  440.2      7.2000
   1  11  -6  1188.      4.9000
   1  11  -4  1341.      4.7000
   1  11  -2  1823.      4.9000
   1  11   0  1275.      4.1000
   1  11   2  1634.      4.7000
   1  11   4  1368.      4.8000
   1  11   6  1313.      5.8000
   1  11   8  391.9      6.7000
   1  11  10  518.7     13.0000
   1  11  12  179.6      4.0000
   1  11  14  351.0     20.0000
   1  12 -15  234.2      8.5000
   1  12 -13  328.9      8.5000
   1  12 -11  420.5     11.0000
   1  12  -9  693.3      8.9000
   1  12  -7  1095.      9.5000
   1  12  -5  915.3      4.2000
   1  12  -3  1361.      5.7000
   1  12  -1  1878.      5.6000
   1  12   1  1560.      4.5000
   1  12   3  1338.      4.8000
   1  12   5  780.2      3.3000
   1  12   7  1156.      8.2000
   1  12   9  550.1      9.5000
   1  12  11  465.7     12.0000
   1  12  13  234.5      5.3000
   1  12  15  244.2      7.5000
   1  13 -14  576.9     23.0000
   1  13 -12  419.5     12.0000
   1  13 -10  617.5     10.0000
   1  13  -8  709.9      8.6000
   1  13  -6  2206.     10.0000
   1  13  -4  1506.      5.1000
   1  13  -2  1905.      5.8000
   1  13   0  2051.      7.3000
   1  13   2  2121.      7.9000
   1  13   4  1451.      5.0000
   1  13   6  1958.      8.7000
   1  13   8  651.7     13.0000
   1  13  10  674.0     18.0000
   1  13  12  405.1     14.0000
   1  13  14  522.4     27.0000
   1  14 -13  259.5      5.5000
   1  14 -11  485.0     12.0000
   1  14  -9  600.5      8.9000
   1  14  -7  732.4      5.7000
   1  14  -5  763.5      4.6000
   1  14  -3  1398.      6.3000
   1  14  -1  1798.      5.7000
   1  14   1  1495.      5.5000
   1  14   3  1381.      5.3000
   1  14   5  806.4      4.5000
   1  14   7  920.7      8.3000
   1  14   9  459.0      8.5000
   1  14  11  500.5     12.0000
   1  14  13  204.1      8.5000
   1  14  15  172.5      6.5000
   1  15 -14  341.3      9.9000
   1  15 -12  223.3      5.5000
   1  15 -10  581.4     12.0000
   1  15  -8  468.6      6.9000
   1  15  -6  815.3      6.7000
   1  15  -4  776.9      3.5000
   1  15  -2  942.4      3.9000
   1  15   0  552.6      3.1000
   1  15   2  910.4      4.1000
   1  15   4  828.7      4.0000
   1  15   6  762.9      5.4000
   1  15   8  283.8      5.7000
   1  15  10  546.3      9.0000
   1  15  12  310.0      6.9000
   1  15  14  327.1     22.0000
   1  15  16  104.2      5.0000
   1  16 -13  250.3      4.8000
   1  16 -11  416.6     16.0000
   1  16  -9  626.2     11.0000
   1  16  -7  891.0      6.6000
   1  16  -5  574.3      5.1000
   1  16  -3  714.7      6.2000
   1  16  -1  1499.      5.5000
   1  16   1  1491.      6.0000
   1  16   3  873.1      4.6000
   1  16   5  432.9      4.2000
   1  16   7  1029.     11.0000
   1  16   9  581.5     10.0000
   1  16  11  407.7      9.8000
   1  16  13  211.4     13.0000
   1  16  15  238.9      5.6000
   1  17 -14  219.1     14.0000
   1  17 -12  182.0      5.3000
   1  17 -10  538.3     12.0000
   1  17  -8  302.2      6.1000
   1  17  -6  595.7      6.3000
   1  17  -4  613.5      4.8000
   1  17  -2  827.6      5.8000
   1  17   0  522.8      5.6000
   1  17   2  1075.      8.0000
   1  17   4  657.5      5.7000
   1  17   6  481.7      6.4000
   1  17   8  324.8      6.5000
   1  17  10  643.6     11.0000
   1  17  12  206.5      4.4000
   1  17  14  221.2     13.0000
   1  17  16  99.37      4.5000
   1  18 -15  180.8      7.8000
   1  18 -13  216.5      4.3000
   1  18 -11  418.7     17.0000
   1  18  -9  548.1     11.0000
   1  18  -7  442.3      7.4000
   1  18  -5  467.5      6.4000
   1  18  -3  725.4      8.4000
   1  18  -1  586.1      6.4000
   1  18   1  488.9      5.7000
   1  18   3  810.9      7.0000
   1  18   5  386.6      6.0000
   1  18   7  504.8     10.0000
   1  18   9  473.9      9.8000
   1  18  11  435.5     14.0000
   1  18  13  182.2      4.7000
   1  18  15  202.8      6.9000
   1  19 -14  282.6      9.2000
   1  19 -12  222.1      8.7000
   1  19 -10  357.3     13.0000
   1  19  -8  285.4      6.3000
   1  19  -6  670.4      8.0000
   1  19  -4  441.8      7.0000
   1  19  -2  700.6      6.1000
   1  19   0  694.4      7.6000
   1  19   2  710.3      5.6000
   1  19   4  476.3      6.4000
   1  19   6  762.2     12.0000
   1  19   8  407.8      7.1000
   1  19  10  376.3      8.6000
   1  19  12  195.6      5.0000
   1  19  14  308.8     13.0000
   1  20 -13  278.8     11.0000
   1  20 -11  272.5      7.1000
   1  20  -9  303.9      7.0000
   1  20  -7  521.1      8.2000
   1  20  -5  563.4      7.6000
   1  20  -3  552.3      6.3000
   1  20  -1  568.2      6.0000
   1  20   1  427.3      4.4000
   1  20   3  597.8      6.7000
   1  20   5  612.8      8.7000
   1  20   7  629.5      9.5000
   1  20   9  220.2      2.9000
   1  20  11  336.9     13.0000
   1  20  13  303.5      8.1000
   1  21 -14  245.1      8.5000
   1  21 -12  181.0      4.4000
   1  21 -10  352.1     12.0000
   1  21  -8  229.4      3.7000
   1  21  -6  383.8      6.6000
   1  21  -4  312.0      4.1000
   1  21  -2  489.8      7.1000
   1  21   0  312.2      4.6000
   1  21   2  392.0      4.8000
   1  21   4  335.0      4.7000
   1  21   6  432.7      6.7000
   1  21   8  250.8      3.2000
   1  21  10  378.0      8.5000
   1  21  12  148.8      3.0000
   1  21  14  197.4      6.9000
   1  22 -13  165.4      6.2000
   1  22 -11  101.5      4.4000
   1  22  -9  91.17      2.8000
   1  22  -7  246.2      3.2000
   1  22  -5  285.2      4.5000
   1  22  -3  196.2      3.5000
   1  22  -1  222.6      2.7000
   1  22   1  236.7      3.8000
   1  22   3  359.5      4.4000
   1  22   5  222.2      2.9000
   1  22   7  310.4      4.3000
   1  22   9  142.0      3.3000
   1  22  11  170.5      3.9000
   1  22  13  99.03      5.4000
   1  23 -12  145.7      4.2000
   1  23 -10  288.8      7.5000
   1  23  -8  203.7      3.9000
   1  23  -6  319.6      5.3000
   1  23  -4  226.8      3.4000
   1  23  -2  382.0      9.3000
   1  23   0  309.4      5.4000
   1  23   2  300.8      5.7000
   1  23   4  201.2      3.8000
   1  23   6  384.4      6.0000
   1  23   8  243.9      6.3000
   1  23  10  256.0      3.9000
   1  23  12  127.5      3.8000
   1  24 -11  181.1      4.7000
   1  24  -9  212.3      5.5000
   1  24  -7  202.4      4.9000
   1  24  -5  298.8      3.9000
   1  24  -3  409.4     10.0000
   1  24  -1  276.8      3.0000
   1  24   1  207.2      3.1000
   1  24   3  463.5      7.4000
   1  24   5  292.1      3.5000
   1  24   7  236.5      3.2000
   1  24   9  154.0      3.2000
   1  24  11  208.1      4.9000
   1  25 -10  222.5      6.9000
   1  25  -8  158.8      3.0000
   1  25  -6  252.3      4.9000
   1  25  -4  226.2      6.0000
   1  25  -2  357.1      7.2000
   1  25   0  321.3      7.2000
   1  25   2  397.4      7.2000
   1  25   4  221.6      3.8000
   1  25   6  249.5      7.2000
   1  25   8  196.0      6.0000
   1  25  10  239.0      7.5000
   1  26  -9  236.1      9.8000
   1  26  -7  286.6      7.2000
   1  26  -5  336.9      5.7000
   1  26  -3  330.6      7.8000
   1  26  -1  346.8      5.7000
   1  26   1  378.6      6.7000
   1  26   3  413.4      7.3000
   1  26   5  214.6      4.3000
   1  26   7  251.0      6.5000
   1  26   9  223.4      7.0000
   1  27 -10  214.4      7.4000
   1  27  -8  221.2      4.4000
   1  27  -6  280.7      4.5000
   1  27  -4  206.3      2.7000
   1  27  -2  400.6      7.9000
   1  27   0  391.0      7.6000
   1  27   2  408.9     10.0000
   1  27   4  242.0      4.8000
   1  27   6  265.1      4.5000
   1  27   8  181.4      4.9000
   1  27  10  214.4      4.4000
   1  28  -9  161.1      4.7000
   1  28  -7  216.7      8.1000
   1  28  -5  202.7      4.9000
   1  28  -3  222.3      3.5000
   1  28  -1  357.4      7.2000
   1  28   1  294.1      5.7000
   1  28   3  226.3      4.4000
   1  28   5  175.5      3.6000
   1  28   7  225.1      3.7000
   1  28   9  124.2      4.8000
   1  29  -6  208.0      3.4000
   1  29  -4  162.4      3.4000
   1  29  -2  192.1      4.1000
   1  29   0  143.0      2.3000
   1  29   2  158.4      3.2000
   1  29   4  152.1      6.7000
   1  29   6  193.3      8.5000
   1  30  -5  169.7      2.9000
   1  30  -3  218.8      5.3000
   1  30  -1  228.0      6.1000
   1  30   1  167.3      4.1000
   1  30   3  218.4      7.7000
   1  30   5  141.5      6.1000
   1  31  -4  173.3      4.0000
   1  31  -2  206.0      4.9000
   1  31   0  168.2      3.5000
   1  31   2  197.3      7.1000
   1  31   4  164.2      4.5000
   2   0 -12  569.1     11.0000
   2   0 -10  869.6      5.7000
   2   0  -8  1213.      6.6000
   2   0  -6  840.9      3.2000
   2   0  -4  4513.     13.0000
   2   0  -2  2553.     11.0000
   2   0   0  6069.     42.0000
   2   0   2  3190.     13.0000
   2   0   4  4585.     15.0000
   2   0   6  785.0      2.6000
   2   0   8  1259.      5.8000
   2   0  10  964.4      6.5000
   2   0  12  635.5     17.0000
   2   1 -13  406.1     14.0000
   2   1 -11  769.1     18.0000
   2   1  -9  1103.      6.4000
   2   1  -7  2848.     14.0000
   2   1  -5  1096.      3.2000
   2   1  -3  2181.      8.3000
   2   1  -1  8732.     50.0000
   2   1   1  9325.     74.0000
   2   1   3  2022.      6.1000
   2   1   5  1205.      3.4000
   2   1   7  2658.      9.9000
   2   1   9  1209.      6.4000
   2   1  11  627.2      8.7000
   2   2 -12  578.0     17.0000
   2   2 -10  564.2      5.3000
   2   2  -8  1468.      6.4000
   2   2  -6  1103.      2.9000
   2   2  -4  2960.      9.4000
   2   2  -2  885.0      3.9000
   2   2   0  5267.     31.0000
   2   2   2  845.4      3.9000
   2   2   4  3069.      9.0000
   2   2   6  932.0      2.8000
   2   2   8  1166.      6.6000
   2   2  10  578.0      5.4000
   2   3 -11  801.3     15.0000
   2   3  -9  615.4      4.5000
   2   3  -7  1206.      4.4000
   2   3  -5  1285.      3.4000
   2   3  -3  4140.     12.0000
   2   3  -1  4026.     20.0000
   2   3   1  3670.     12.0000
   2   3   3  3641.     12.0000
   2   3   5  1796.      4.5000
   2   3   7  1171.      4.6000
   2   3   9  615.7      3.6000
   2   3  11  695.0     22.0000
   2   4 -12  931.3     19.0000
   2   4 -10  657.9      6.7000
   2   4  -8  1737.      6.2000
   2   4  -6  2611.      7.1000
   2   4  -4  5780.     16.0000
   2   4  -2  2733.      8.1000
   2   4   0  9477.     65.0000
   2   4   2  3152.      8.6000
   2   4   4  5597.     14.0000
   2   4   6  2275.      6.1000
   2   4   8  1659.      6.9000
   2   4  10  682.8      6.0000
   2   4  12  896.1     22.0000
   2   5 -13  362.9     17.0000
   2   5 -11  729.4     14.0000
   2   5  -9  1087.      7.2000
   2   5  -7  2264.      9.7000
   2   5  -5  1555.      3.8000
   2   5  -3  3980.     12.0000
   2   5  -1  6047.     19.0000
   2   5   1  6016.     23.0000
   2   5   3  3511.      9.2000
   2   5   5  1669.      5.0000
   2   5   7  2145.      9.0000
   2   5   9  1187.      6.6000
   2   5  11  575.7      9.2000
   2   5  13  353.1      9.2000
   2   6 -14  348.7     19.0000
   2   6 -12  409.7     11.0000
   2   6 -10  626.5      7.5000
   2   6  -8  1357.      5.8000
   2   6  -6  1335.      5.9000
   2   6  -4  5169.     14.0000
   2   6  -2  2901.      7.0000
   2   6   0  5109.     13.0000
   2   6   2  2793.      8.2000
   2   6   4  5220.     15.0000
   2   6   6  1403.      5.2000
   2   6   8  1297.      7.0000
   2   6  10  585.6      7.3000
   2   6  12  456.4     16.0000
   2   6  14  348.4     14.0000
   2   7 -15  288.1      8.6000
   2   7 -13  502.3     23.0000
   2   7 -11  998.6     14.0000
   2   7  -9  629.4      6.1000
   2   7  -7  1507.      8.5000
   2   7  -5  1708.      4.6000
   2   7  -3  3124.      9.6000
   2   7  -1  1961.      5.4000
   2   7   1  2234.      5.7000
   2   7   3  2776.      7.5000
   2   7   5  1540.      4.8000
   2   7   7  1463.      5.1000
   2   7   9  801.1      7.8000
   2   7  11  716.9     21.0000
   2   7  13  468.5     18.0000
   2   8 -14  273.4      8.2000
   2   8 -12  465.4      9.0000
   2   8 -10  471.6      6.3000
   2   8  -8  829.1      4.4000
   2   8  -6  706.8      2.6000
   2   8  -4  2754.      8.3000
   2   8  -2  838.7      2.9000
   2   8   0  2388.      7.9000
   2   8   2  866.6      2.8000
   2   8   4  2673.      9.0000
   2   8   6  732.4      3.2000
   2   8   8  942.9      4.8000
   2   8  10  433.9      9.8000
   2   8  12  356.5     12.0000
   2   8  14  268.3     15.0000
   2   9 -15  283.5      8.9000
   2   9 -13  258.4      8.1000
   2   9 -11  549.4      8.5000
   2   9  -9  482.0      6.3000
   2   9  -7  920.7      6.2000
   2   9  -5  855.8      3.3000
   2   9  -3  1829.      6.1000
   2   9  -1  923.3      3.3000
   2   9   1  1009.      3.1000
   2   9   3  1660.      5.2000
   2   9   5  1173.      6.1000
   2   9   7  750.5      4.1000
   2   9   9  499.5      5.3000
   2   9  11  549.4     21.0000
   2   9  13  334.8     18.0000
   2  10 -16  188.3      7.3000
   2  10 -14  269.2      8.4000
   2  10 -12  312.5      8.0000
   2  10 -10  338.0      8.1000
   2  10  -8  1119.     10.0000
   2  10  -6  486.2      2.5000
   2  10  -4  403.9      2.4000
   2  10  -2  260.0      1.9000
   2  10   0  2544.      7.2000
   2  10   2  208.4      2.0000
   2  10   4  368.3      2.3000
   2  10   6  460.8      2.8000
   2  10   8  1054.      7.5000
   2  10  10  291.0      7.5000
   2  10  12  310.3     18.0000
   2  10  14  234.6      7.6000
   2  11 -15  297.3      9.7000
   2  11 -13  387.3     23.0000
   2  11 -11  512.1     10.0000
   2  11  -9  438.7      6.1000
   2  11  -7  1375.      6.7000
   2  11  -5  1041.      4.1000
   2  11  -3  1391.      5.3000
   2  11  -1  1506.      4.9000
   2  11   1  1863.      5.6000
   2  11   3  1565.      4.6000
   2  11   5  1200.      4.1000
   2  11   7  1153.      5.8000
   2  11   9  597.9      9.8000
   2  11  11  599.1     11.0000
   2  11  13  471.9     24.0000
   2  11  15  197.8      6.8000
   2  12 -16  209.8      7.7000
   2  12 -14  225.3      8.3000
   2  12 -12  559.6     13.0000
   2  12 -10  909.0     14.0000
   2  12  -8  971.3      6.6000
   2  12  -6  417.9      2.6000
   2  12  -4  1730.      6.1000
   2  12  -2  1068.      3.8000
   2  12   0  2064.      6.1000
   2  12   2  840.4      3.5000
   2  12   4  1829.      6.3000
   2  12   6  597.7      3.4000
   2  12   8  925.1      9.4000
   2  12  10  836.3     18.0000
   2  12  12  581.1     12.0000
   2  12  14  216.7      7.1000
   2  13 -15  246.6      8.8000
   2  13 -13  345.6      9.2000
   2  13 -11  499.0     12.0000
   2  13  -9  325.9      5.3000
   2  13  -7  835.9      7.1000
   2  13  -5  712.4      3.9000
   2  13  -3  926.6      5.1000
   2  13  -1  635.0      2.6000
   2  13   1  924.7      3.5000
   2  13   3  957.3      3.7000
   2  13   5  784.7      3.7000
   2  13   7  689.2      5.4000
   2  13   9  407.3      8.5000
   2  13  11  468.8     12.0000
   2  13  13  419.5     17.0000
   2  13  15  210.6      7.4000
   2  14 -14  258.3      6.4000
   2  14 -12  328.0     10.0000
   2  14 -10  456.1     13.0000
   2  14  -8  1048.      8.2000
   2  14  -6  532.2      5.2000
   2  14  -4  944.4      4.1000
   2  14  -2  719.3      3.2000
   2  14   0  2471.      8.7000
   2  14   2  793.7      3.5000
   2  14   4  973.8      4.4000
   2  14   6  651.3      6.3000
   2  14   8  1222.     13.0000
   2  14  10  467.8      8.2000
   2  14  12  300.2      8.5000
   2  14  14  260.0      6.6000
   2  14  16  210.3     15.0000
   2  15 -15  289.8      9.9000
   2  15 -13  235.5      4.6000
   2  15 -11  480.5      9.4000
   2  15  -9  488.3      7.6000
   2  15  -7  622.5      6.7000
   2  15  -5  602.9      4.1000
   2  15  -3  1153.      5.6000
   2  15  -1  429.2      2.3000
   2  15   1  575.7      3.2000
   2  15   3  1084.      5.1000
   2  15   5  700.0      4.6000
   2  15   7  500.9      5.3000
   2  15   9  551.4      7.9000
   2  15  11  465.1     13.0000
   2  15  13  284.6      7.8000
   2  15  15  221.2      7.5000
   2  16 -14  227.9      4.6000
   2  16 -12  363.9     14.0000
   2  16 -10  316.8     11.0000
   2  16  -8  500.3      6.4000
   2  16  -6  440.4      5.4000
   2  16  -4  1173.      8.7000
   2  16  -2  439.1      3.0000
   2  16   0  970.9      4.4000
   2  16   2  494.8      3.2000
   2  16   4  1136.      7.2000
   2  16   6  461.6      6.4000
   2  16   8  611.3      9.8000
   2  16  10  346.0      8.9000
   2  16  12  311.0      9.2000
   2  16  14  201.4      7.5000
   2  16  16  210.9      6.6000
   2  17 -15  185.8      7.8000
   2  17 -13  286.0      8.7000
   2  17 -11  370.8      9.5000
   2  17  -9  244.2      5.5000
   2  17  -7  672.9      7.8000
   2  17  -5  634.4      6.3000
   2  17  -3  864.9      5.2000
   2  17  -1  765.6      6.8000
   2  17   1  841.3      6.9000
   2  17   3  704.0      5.7000
   2  17   5  763.7      7.3000
   2  17   7  738.9      8.5000
   2  17   9  363.1      6.4000
   2  17  11  268.6      4.5000
   2  17  13  280.2      8.5000
   2  17  15  175.6      4.7000
   2  18 -14  273.6      9.2000
   2  18 -12  347.5     16.0000
   2  18 -10  336.8      6.4000
   2  18  -8  627.3      9.4000
   2  18  -6  543.2      8.3000
   2  18  -4  1153.      9.5000
   2  18  -2  629.1      7.2000
   2  18   0  864.1      7.0000
   2  18   2  439.7      5.8000
   2  18   4  1210.      9.6000
   2  18   6  612.7      7.4000
   2  18   8  491.2      9.8000
   2  18  10  308.2      3.8000
   2  18  12  417.5     13.0000
   2  18  14  278.2     11.0000
   2  19 -15  208.2      7.9000
   2  19 -13  240.7      5.5000
   2  19 -11  379.8     12.0000
   2  19  -9  449.4      9.4000
   2  19  -7  861.5     11.0000
   2  19  -5  563.2      6.3000
   2  19  -3  884.6      8.3000
   2  19  -1  1272.     12.0000
   2  19   1  1297.      9.9000
   2  19   3  759.4      6.1000
   2  19   5  679.8      7.3000
   2  19   7  813.8      9.2000
   2  19   9  510.2     11.0000
   2  19  11  344.2     10.0000
   2  19  13  239.4      7.8000
   2  19  15  175.5      4.5000
   2  20 -14  160.2      5.4000
   2  20 -12  228.1      5.5000
   2  20 -10  152.8      3.4000
   2  20  -8  381.5      7.3000
   2  20  -6  503.0      6.3000
   2  20  -4  644.0      7.7000
   2  20  -2  288.0      3.8000
   2  20   0  822.6      8.3000
   2  20   2  501.0      4.8000
   2  20   4  634.3      6.9000
   2  20   6  328.4      5.3000
   2  20   8  372.8      6.9000
   2  20  10  220.3      3.7000
   2  20  12  230.9      5.7000
   2  20  14  124.3      5.8000
   2  21 -13  96.53      3.7000
   2  21 -11  337.7     12.0000
   2  21  -9  348.4      6.9000
   2  21  -7  325.2      6.1000
   2  21  -5  222.1      2.8000
   2  21  -3  625.7      7.7000
   2  21  -1  480.5      5.7000
   2  21   1  471.2      5.5000
   2  21   3  469.5      5.7000
   2  21   5  288.4      4.3000
   2  21   7  263.6      3.5000
   2  21   9  326.8      7.2000
   2  21  11  261.9      4.8000
   2  21  13  140.7      4.0000
   2  22 -12  154.0      3.2000
   2  22 -10  190.3      3.3000
   2  22  -8  298.3      7.3000
   2  22  -6  237.8      3.4000
   2  22  -4  630.7      8.7000
   2  22  -2  351.2      6.0000
   2  22   0  577.6      7.7000
   2  22   2  389.8      5.7000
   2  22   4  658.8      7.2000
   2  22   6  231.8      3.3000
   2  22   8  260.8      3.4000
   2  22  10  171.8      4.5000
   2  22  12  184.7      8.5000
   2  23 -13  82.50      4.3000
   2  23 -11  189.5      4.1000
   2  23  -9  176.5      2.7000
   2  23  -7  309.7      6.3000
   2  23  -5  179.4      3.4000
   2  23  -3  280.7      4.9000
   2  23  -1  343.1      4.9000
   2  23   1  431.3      8.5000
   2  23   3  198.8      2.8000
   2  23   5  149.2      3.7000
   2  23   7  249.1      3.1000
   2  23   9  194.5      3.9000
   2  23  11  120.3      3.3000
   2  23  13  127.9      5.6000
   2  24 -12  147.2      3.2000
   2  24 -10  173.3      4.6000
   2  24  -8  243.5     11.0000
   2  24  -6  213.0      3.1000
   2  24  -4  446.9     12.0000
   2  24  -2  231.7      4.0000
   2  24   0  393.1      7.0000
   2  24   2  271.6      4.6000
   2  24   4  425.9      7.9000
   2  24   6  132.6      2.2000
   2  24   8  214.9      4.0000
   2  24  10  181.8      4.1000
   2  24  12  151.4      8.5000
   2  25 -11  149.1      6.2000
   2  25  -9  157.4      3.5000
   2  25  -7  308.1      5.8000
   2  25  -5  248.7      6.0000
   2  25  -3  384.7      7.2000
   2  25  -1  345.3      5.3000
   2  25   1  396.7      7.9000
   2  25   3  343.3      5.3000
   2  25   5  309.9      6.0000
   2  25   7  262.8      4.9000
   2  25   9  195.8      3.0000
   2  25  11  154.6      5.9000
   2  26 -10  153.6     11.0000
   2  26  -8  287.1      7.0000
   2  26  -6  267.2      4.2000
   2  26  -4  355.4     13.0000
   2  26  -2  262.7      3.5000
   2  26   0  525.7      8.7000
   2  26   2  188.2      2.8000
   2  26   4  307.6      5.7000
   2  26   6  291.6      4.9000
   2  26   8  288.6      5.7000
   2  26  10  124.0      4.0000
   2  27  -9  95.19      3.1000
   2  27  -7  200.6      3.6000
   2  27  -5  237.7      3.3000
   2  27  -3  314.7      6.5000
   2  27  -1  184.7      3.0000
   2  27   1  172.8      2.6000
   2  27   3  249.3      6.7000
   2  27   5  333.7      7.2000
   2  27   7  190.7      4.1000
   2  27   9  93.07      4.2000
   2  28  -8  139.0      6.4000
   2  28  -6  92.03      2.5000
   2  28  -4  225.9      4.5000
   2  28  -2  152.1      2.5000
   2  28   0  228.5      3.5000
   2  28   2  118.4      2.4000
   2  28   4  221.1      9.2000
   2  28   6  131.8      3.4000
   2  28   8  175.1      4.6000
   2  29  -7  221.9      7.6000
   2  29  -5  200.0      4.5000
   2  29  -3  185.9      3.7000
   2  29  -1  142.3      3.4000
   2  29   1  242.8      4.5000
   2  29   3  207.8      4.3000
   2  29   5  177.8      5.7000
   2  29   7  176.5      4.4000
   2  30  -6  92.06      3.7000
   2  30  -4  167.6      3.5000
   2  30  -2  132.1      3.7000
   2  30   0  251.2      6.7000
   2  30   2  122.1      6.1000
   2  30   4  173.5      6.9000
   2  30   6  115.7      4.0000
   2  31  -3  187.9      3.8000
   2  31  -1  119.0      2.5000
   2  31   1  152.0      4.2000
   2  31   3  177.8      4.5000
   3   0 -11  562.2      6.5000
   3   0  -9  762.7      4.7000
   3   0  -7  1623.      6.2000
   3   0  -5  1811.      4.8000
   3   0  -3  3965.     13.0000
   3   0  -1  4908.     17.0000
   3   0   1  4017.     14.0000
   3   0   3  4004.     12.0000
   3   0   5  1864.      4.6000
   3   0   7  1701.      4.9000
   3   0   9  487.5      3.7000
   3   0  11  727.2      9.2000
   3   1 -12  305.3     12.0000
   3   1 -10  633.4      5.3000
   3   1  -8  284.9      2.1000
   3   1  -6  1296.      4.9000
   3   1  -4  991.6      3.6000
   3   1  -2  1729.      6.5000
   3   1   0  1690.      6.4000
   3   1   2  895.6      3.9000
   3   1   4  868.6      2.6000
   3   1   6  1533.      4.0000
   3   1   8  341.8      2.2000
   3   1  10  494.5      9.5000
   3   1  12  223.6      8.5000
   3   2 -13  635.1     14.0000
   3   2 -11  593.9      6.5000
   3   2  -9  576.8      4.7000
   3   2  -7  1584.      7.5000
   3   2  -5  2026.      6.0000
   3   2  -3  2565.      8.5000
   3   2  -1  1232.      4.7000
   3   2   1  1207.      4.5000
   3   2   3  2823.      8.8000
   3   2   5  1552.      3.8000
   3   2   7  1596.      4.9000
   3   2   9  507.4      3.2000
   3   2  11  677.1     10.0000
   3   3 -12  260.4     14.0000
   3   3 -10  1228.      8.8000
   3   3  -8  772.0      3.8000
   3   3  -6  1489.      4.5000
   3   3  -4  2353.      6.7000
   3   3  -2  3609.      9.6000
   3   3   0  3852.     13.0000
   3   3   2  3510.     11.0000
   3   3   4  2358.      6.3000
   3   3   6  1603.      4.0000
   3   3   8  917.7      4.0000
   3   3  10  1318.     14.0000
   3   3  12  235.1     11.0000
   3   4 -13  492.1     13.0000
   3   4 -11  706.5      9.5000
   3   4  -9  983.2      5.7000
   3   4  -7  1906.      7.2000
   3   4  -5  1891.      7.8000
   3   4  -3  3306.      8.4000
   3   4  -1  2969.      9.2000
   3   4   1  2699.      8.5000
   3   4   3  3510.      8.6000
   3   4   5  1683.      4.7000
   3   4   7  2111.      7.0000
   3   4   9  809.2      4.7000
   3   4  11  730.0     13.0000
   3   4  13  503.9     16.0000
   3   5 -14  676.6     19.0000
   3   5 -12  613.0     19.0000
   3   5 -10  1436.     17.0000
   3   5  -8  1038.      4.4000
   3   5  -6  2380.      7.1000
   3   5  -4  2645.      7.1000
   3   5  -2  3934.      9.6000
   3   5   0  4666.     10.0000
   3   5   2  4109.     10.0000
   3   5   4  2541.      6.6000
   3   5   6  2346.      7.1000
   3   5   8  1184.      6.6000
   3   5  10  1402.     13.0000
   3   5  12  489.0     11.0000
   3   6 -15  288.8      8.3000
   3   6 -13  414.0     14.0000
   3   6 -11  897.4     14.0000
   3   6  -9  1104.      7.0000
   3   6  -7  1433.      6.5000
   3   6  -5  1758.      7.0000
   3   6  -3  4370.     11.0000
   3   6  -1  3366.      8.1000
   3   6   1  3194.      9.0000
   3   6   3  4631.     15.0000
   3   6   5  1844.      5.2000
   3   6   7  1684.      6.9000
   3   6   9  1020.      6.6000
   3   6  11  1037.     28.0000
   3   6  13  379.8     16.0000
   3   7 -14  596.5     27.0000
   3   7 -12  646.4     16.0000
   3   7 -10  1441.     15.0000
   3   7  -8  915.1      4.4000
   3   7  -6  2059.      8.2000
   3   7  -4  1908.      6.1000
   3   7  -2  2538.      9.0000
   3   7   0  2806.      6.9000
   3   7   2  2754.      8.0000
   3   7   4  1994.      6.9000
   3   7   6  1958.      6.8000
   3   7   8  845.3      4.5000
   3   7  10  1476.     13.0000
   3   7  12  705.4     24.0000
   3   7  14  589.3     22.0000
   3   8 -15  243.9      7.8000
   3   8 -13  372.6     20.0000
   3   8 -11  344.5     10.0000
   3   8  -9  725.0      8.0000
   3   8  -7  1592.      6.5000
   3   8  -5  441.8      2.8000
   3   8  -3  524.2      2.2000
   3   8  -1  2591.      7.2000
   3   8   1  2429.      6.3000
   3   8   3  813.9      2.7000
   3   8   5  378.6      2.4000
   3   8   7  1750.      7.8000
   3   8   9  645.2      6.8000
   3   8  11  459.3     18.0000
   3   8  13  304.2     16.0000
   3   8  15  252.7     14.0000
   3   9 -16  175.8      6.8000
   3   9 -14  509.8     27.0000
   3   9 -12  240.9      5.5000
   3   9 -10  681.7      9.5000
   3   9  -8  559.2      3.4000
   3   9  -6  1243.      4.8000
   3   9  -4  1050.      3.8000
   3   9  -2  1363.      4.1000
   3   9   0  1129.      3.7000
   3   9   2  1421.      5.1000
   3   9   4  1309.      4.5000
   3   9   6  1302.      7.2000
   3   9   8  453.4      3.8000
   3   9  10  792.9      9.4000
   3   9  12  376.7     18.0000
   3  10 -15  218.7      5.7000
   3  10 -13  468.1     15.0000
   3  10 -11  957.0     13.0000
   3  10  -9  849.1     10.0000
   3  10  -7  983.1      4.8000
   3  10  -5  1133.      4.1000
   3  10  -3  1870.      6.8000
   3  10  -1  1677.      6.3000
   3  10   1  1327.      3.8000
   3  10   3  1818.      5.4000
   3  10   5  1056.      4.6000
   3  10   7  1216.      5.9000
   3  10   9  709.0      6.9000
   3  10  11  892.9     16.0000
   3  10  15  289.5     17.0000
   3  11 -16  114.8      6.6000
   3  11 -14  452.8     27.0000
   3  11 -12  283.4     12.0000
   3  11 -10  459.8      7.6000
   3  11  -8  309.6      3.2000
   3  11  -6  1361.      5.3000
   3  11  -4  1252.      4.6000
   3  11  -2  1251.      4.5000
   3  11   0  989.7      4.0000
   3  11   2  1525.      4.9000
   3  11   4  1221.      4.7000
   3  11   6  1279.      6.3000
   3  11   8  453.5      4.7000
   3  11  10  515.0      7.3000
   3  11  14  430.8     24.0000
   3  12 -15  262.9      9.2000
   3  12 -13  271.9      8.1000
   3  12 -11  448.7     11.0000
   3  12  -9  714.6     10.0000
   3  12  -7  882.0      5.2000
   3  12  -5  823.8      4.1000
   3  12  -3  1486.      5.7000
   3  12  -1  1530.      5.7000
   3  12   1  1281.      4.4000
   3  12   3  1498.      5.1000
   3  12   5  693.3      3.5000
   3  12   7  1064.      9.5000
   3  12   9  654.7      8.9000
   3  12  11  467.7     18.0000
   3  12  13  191.7      7.9000
   3  12  15  269.9     13.0000
   3  13 -16  177.5      7.5000
   3  13 -14  383.5     26.0000
   3  13 -12  182.1      7.5000
   3  13 -10  628.7     13.0000
   3  13  -8  502.1      6.1000
   3  13  -6  987.1      4.8000
   3  13  -4  935.1      3.8000
   3  13  -2  1159.      4.9000
   3  13   0  708.2      2.7000
   3  13   2  1074.      4.3000
   3  13   4  876.4      3.5000
   3  13   6  954.9      7.1000
   3  13   8  419.1      7.2000
   3  13  10  572.3      7.9000
   3  13  12  195.9      8.1000
   3  13  14  394.5     24.0000
   3  13  16  180.4      6.3000
   3  14 -15  128.0      7.0000
   3  14 -13  308.1      8.5000
   3  14 -11  312.9      8.0000
   3  14  -9  256.7      3.8000
   3  14  -7  678.3      7.6000
   3  14  -5  944.7      4.5000
   3  14  -3  977.8      3.9000
   3  14  -1  1048.      4.0000
   3  14   1  1034.      4.1000
   3  14   3  1136.      4.3000
   3  14   5  718.2      4.6000
   3  14   7  819.0      6.3000
   3  14   9  301.2      4.5000
   3  14  11  329.9      6.5000
   3  14  13  211.1      8.0000
   3  14  15  185.8      7.0000
   3  15 -16  75.16      5.5000
   3  15 -14  240.3      9.0000
   3  15 -12  192.3      3.5000
   3  15 -10  512.8     10.0000
   3  15  -8  326.6      6.4000
   3  15  -6  630.4      4.7000
   3  15  -4  600.3      4.6000
   3  15  -2  931.0      4.8000
   3  15   0  579.5      3.1000
   3  15   2  769.7      4.0000
   3  15   4  562.7      4.9000
   3  15   6  624.7      5.7000
   3  15   8  240.5      2.9000
   3  15  10  434.3      8.2000
   3  15  12  163.4      7.8000
   3  15  14  251.8      6.0000
   3  15  16  118.2      5.3000
   3  16 -15  129.6      6.7000
   3  16 -13  215.9      5.2000
   3  16 -11  291.4      5.4000
   3  16  -9  385.2      7.6000
   3  16  -7  474.8      7.8000
   3  16  -5  544.1      4.2000
   3  16  -3  750.7      8.3000
   3  16  -1  736.7      3.7000
   3  16   1  546.2      3.1000
   3  16   3  821.3      6.2000
   3  16   5  507.2      5.1000
   3  16   7  414.3      6.9000
   3  16   9  189.7      3.7000
   3  16  11  393.7     10.0000
   3  16  13  208.3      7.9000
   3  16  15  126.8      6.1000
   3  17 -14  282.5      7.5000
   3  17 -12  178.8      4.0000
   3  17 -10  537.0     12.0000
   3  17  -8  720.9      9.1000
   3  17  -6  1017.      9.0000
   3  17  -4  401.0      4.0000
   3  17  -2  1309.      9.0000
   3  17   0  2231.     11.0000
   3  17   2  1320.      8.0000
   3  17   4  392.9      4.4000
   3  17   6  1010.      8.7000
   3  17   8  720.6     10.0000
   3  17  10  524.2      8.7000
   3  17  12  174.0      3.5000
   3  17  14  302.4     22.0000
   3  18 -13  261.7      9.8000
   3  18 -11  352.6      9.0000
   3  18  -9  461.6     10.0000
   3  18  -7  698.5     11.0000
   3  18  -5  798.2      7.3000
   3  18  -3  846.8      6.7000
   3  18  -1  748.3      6.6000
   3  18   1  763.7      6.1000
   3  18   3  1042.      7.2000
   3  18   5  578.4      6.0000
   3  18   7  556.5      8.3000
   3  18   9  376.9      8.5000
   3  18  11  458.9     14.0000
   3  18  13  243.7      8.4000
   3  18  15  177.2      6.6000
   3  19 -14  164.4      4.5000
   3  19 -12  185.4      4.2000
   3  19 -10  639.7     11.0000
   3  19  -8  294.6      6.5000
   3  19  -6  395.4      5.1000
   3  19  -4  649.7      7.8000
   3  19  -2  1001.      9.3000
   3  19   0  597.3      5.4000
   3  19   2  914.1      7.5000
   3  19   4  634.6      6.1000
   3  19   6  468.2      5.7000
   3  19   8  312.3      5.7000
   3  19  10  597.3     13.0000
   3  19  12  162.3      4.7000
   3  19  14  183.6      7.2000
   3  20 -13  262.2     12.0000
   3  20 -11  291.2     10.0000
   3  20  -9  298.6      7.6000
   3  20  -7  523.2      8.6000
   3  20  -5  743.9      8.2000
   3  20  -3  760.6      7.9000
   3  20  -1  618.4      7.8000
   3  20   1  632.6      7.3000
   3  20   3  887.0      7.8000
   3  20   5  615.4      7.7000
   3  20   7  612.4     11.0000
   3  20   9  263.6      3.6000
   3  20  11  315.1      7.5000
   3  20  13  244.0      8.4000
   3  21 -14  226.6      7.7000
   3  21 -12  155.8      9.2000
   3  21 -10  358.6     10.0000
   3  21  -8  281.5      5.3000
   3  21  -6  407.1      6.8000
   3  21  -4  300.5      6.1000
   3  21  -2  491.4      6.3000
   3  21   0  396.9      7.1000
   3  21   2  427.9      7.0000
   3  21   4  259.0      4.2000
   3  21   6  447.3      7.8000
   3  21   8  314.6      5.3000
   3  21  10  320.9      7.2000
   3  21  12  121.0      3.1000
   3  21  14  237.6     18.0000
   3  22 -13  147.8      4.2000
   3  22 -11  169.3      4.6000
   3  22  -9  217.1      3.5000
   3  22  -7  264.8      8.6000
   3  22  -5  322.7      4.3000
   3  22  -3  436.8      6.7000
   3  22  -1  372.0      5.7000
   3  22   1  273.4      4.1000
   3  22   3  509.9      7.3000
   3  22   5  342.2      6.0000
   3  22   7  335.9      5.3000
   3  22   9  190.2      3.1000
   3  22  11  226.8      4.3000
   3  22  13  113.0      5.6000
   3  23 -12  149.2      4.2000
   3  23 -10  185.9      3.2000
   3  23  -8  141.2      2.6000
   3  23  -6  397.1      6.4000
   3  23  -4  248.2      3.3000
   3  23  -2  261.1      4.7000
   3  23   0  245.5      5.1000
   3  23   2  310.0      4.6000
   3  23   4  231.8      3.9000
   3  23   6  371.6      7.7000
   3  23   8  200.7      3.4000
   3  23  10  225.6      4.9000
   3  23  12  125.8      2.8000
   3  24 -11  199.6      4.4000
   3  24  -9  221.2      4.5000
   3  24  -7  323.9      8.5000
   3  24  -5  283.3      4.0000
   3  24  -3  307.3      5.7000
   3  24  -1  422.5      6.3000
   3  24   1  303.5      6.3000
   3  24   3  296.5      5.7000
   3  24   5  297.4      4.1000
   3  24   7  426.6      7.4000
   3  24   9  185.7      3.0000
   3  24  11  208.0      3.1000
   3  25 -10  223.7      6.0000
   3  25  -8  164.6      3.8000
   3  25  -6  329.5      6.7000
   3  25  -4  346.6      5.7000
   3  25  -2  419.9      7.8000
   3  25   0  223.7      2.7000
   3  25   2  353.7      6.0000
   3  25   4  440.5      7.6000
   3  25   6  403.6      7.2000
   3  25   8  144.5      3.3000
   3  25  10  235.3      6.3000
   3  26  -9  185.4      3.7000
   3  26  -7  198.3      3.8000
   3  26  -5  144.6      2.7000
   3  26  -3  125.2      4.2000
   3  26  -1  257.7      4.3000
   3  26   1  224.4      2.5000
   3  26   3  157.9      4.5000
   3  26   5  90.20      3.8000
   3  26   7  245.3      5.7000
   3  26   9  179.9      5.8000
   3  27  -8  133.1      3.2000
   3  27  -6  262.5      5.8000
   3  27  -4  177.3      3.1000
   3  27  -2  205.8      3.1000
   3  27   0  175.4      2.3000
   3  27   2  365.6      7.1000
   3  27   4  191.7      3.6000
   3  27   6  180.6      4.0000
   3  27   8  139.9      2.8000
   3  28  -7  114.6      2.7000
   3  28  -5  104.9      2.3000
   3  28  -3  199.5      5.3000
   3  28  -1  226.2      3.0000
   3  28   1  190.5      4.2000
   3  28   3  238.1      5.5000
   3  28   5  114.8      2.6000
   3  28   7  167.1      3.2000
   3  29  -6  158.0      4.0000
   3  29  -4  128.3      2.2000
   3  29  -2  148.1      2.3000
   3  29   0  112.0      2.2000
   3  29   2  162.1      4.9000
   3  29   4  111.2      3.8000
   3  29   6  148.5      3.5000
   3  30  -5  159.1      3.3000
   3  30  -3  155.1      4.0000
   3  30  -1  221.2      4.5000
   3  30   1  193.2      6.1000
   3  30   3  170.4      4.8000
   3  30   5  143.6      4.5000
   3  31  -2  241.6      4.9000
   3  31   0  169.5      2.9000
   3  31   2  209.0     12.0000
   4   0 -12  411.1      6.9000
   4   0 -10  554.3      4.1000
   4   0  -8  1285.      5.6000
   4   0  -6  691.1      2.4000
   4   0  -4  2426.      6.5000
   4   0  -2  266.6      1.8000
   4   0   0  3292.     11.0000
   4   0   2  578.9      2.2000
   4   0   4  2627.      6.8000
   4   0   6  693.4      2.1000
   4   0   8  1294.      7.8000
   4   0  10  664.5      7.2000
   4   0  12  453.9     16.0000
   4   1 -13  290.0      9.2000
   4   1 -11  886.4     10.0000
   4   1  -9  753.5      5.0000
   4   1  -7  952.0      4.6000
   4   1  -5  594.6      3.0000
   4   1  -3  2128.      6.3000
   4   1  -1  1492.      5.0000
   4   1   1  2383.      7.9000
   4   1   3  2206.      6.0000
   4   1   5  713.7      2.2000
   4   1   7  880.0      2.9000
   4   1   9  1078.     11.0000
   4   1  11  850.4     12.0000
   4   1  13  294.0     14.0000
   4   2 -12  463.3     16.0000
   4   2 -10  667.7      5.7000
   4   2  -8  1260.      6.4000
   4   2  -6  591.0      2.8000
   4   2  -4  1422.      3.7000
   4   2  -2  86.90      1.3000
   4   2   0  2390.      7.0000
   4   2   2  452.4      2.1000
   4   2   4  1435.      4.2000
   4   2   6  509.8      1.9000
   4   2   8  1242.      6.3000
   4   2  10  598.7      8.1000
   4   2  12  530.5     11.0000
   4   3 -13  298.3     15.0000
   4   3 -11  747.4      9.0000
   4   3  -9  786.2      5.3000
   4   3  -7  1286.      4.4000
   4   3  -5  826.6      3.2000
   4   3  -3  2583.      6.5000
   4   3  -1  2289.      6.3000
   4   3   1  2579.      8.7000
   4   3   3  2526.      6.6000
   4   3   5  1148.      3.1000
   4   3   7  1196.      3.7000
   4   3   9  945.2      5.4000
   4   3  11  722.5     19.0000
   4   3  13  357.7     12.0000
   4   4 -12  529.6     19.0000
   4   4 -10  699.0      6.9000
   4   4  -8  1260.      5.8000
   4   4  -6  884.1      3.5000
   4   4  -4  3033.      7.6000
   4   4  -2  1161.      3.2000
   4   4   0  4507.     16.0000
   4   4   2  1053.      2.8000
   4   4   4  3133.     10.0000
   4   4   6  1033.      4.1000
   4   4   8  1185.      4.6000
   4   4  10  642.5      8.5000
   4   4  12  613.0     18.0000
   4   5 -13  714.6     27.0000
   4   5 -11  1162.     24.0000
   4   5  -9  853.5      5.7000
   4   5  -7  2309.      8.3000
   4   5  -5  2151.      9.6000
   4   5  -3  3680.      8.2000
   4   5  -1  3934.     12.0000
   4   5   1  4449.     14.0000
   4   5   3  3550.      9.2000
   4   5   5  2161.      7.8000
   4   5   7  2038.      6.3000
   4   5   9  1018.      6.0000
   4   5  11  1095.     28.0000
   4   5  13  685.1     22.0000
   4   6 -14  380.8     21.0000
   4   6 -12  364.3      8.7000
   4   6 -10  465.2      5.8000
   4   6  -8  1666.      7.5000
   4   6  -6  1215.      5.8000
   4   6  -4  2513.      6.3000
   4   6  -2  1950.      5.4000
   4   6   0  7536.     27.0000
   4   6   2  1855.      4.8000
   4   6   4  2629.      6.3000
   4   6   6  1266.      5.2000
   4   6   8  1679.      7.0000
   4   6  10  551.9      6.1000
   4   6  12  368.4     16.0000
   4   6  14  306.5     15.0000
   4   7 -15  300.1     20.0000
   4   7 -13  359.6     13.0000
   4   7 -11  501.7     13.0000
   4   7  -9  447.1      4.1000
   4   7  -7  1385.      5.6000
   4   7  -5  1243.      5.5000
   4   7  -3  2328.      6.0000
   4   7  -1  1378.      3.3000
   4   7   1  1316.      3.7000
   4   7   3  1953.      6.2000
   4   7   5  1484.      5.7000
   4   7   7  1171.      5.0000
   4   7   9  398.3      4.3000
   4   7  11  453.7     18.0000
   4   7  15  262.9     14.0000
   4   8 -16  185.9      7.1000
   4   8 -14  361.9     22.0000
   4   8 -12  735.8     18.0000
   4   8 -10  665.2      9.5000
   4   8  -8  1051.      5.3000
   4   8  -6  1102.      5.2000
   4   8  -4  3167.      8.5000
   4   8  -2  1492.      5.2000
   4   8   0  3857.      9.1000
   4   8   2  1251.      4.0000
   4   8   4  2949.      7.7000
   4   8   6  1187.      6.0000
   4   8   8  1158.      6.4000
   4   8  10  500.2      8.1000
   4   8  14  382.0     19.0000
   4   9 -15  287.0      6.4000
   4   9 -13  261.4      9.2000
   4   9 -11  486.7     17.0000
   4   9  -9  430.7      5.3000
   4   9  -7  1166.      5.3000
   4   9  -5  1469.      4.5000
   4   9  -3  2743.      8.3000
   4   9  -1  1599.      5.0000
   4   9   1  1924.      5.3000
   4   9   3  2670.      8.5000
   4   9   5  1473.      5.2000
   4   9   7  1028.      5.3000
   4   9   9  619.2      8.5000
   4   9  11  383.3      8.5000
   4   9  15  313.7     17.0000
   4  10 -16  245.6      6.0000
   4  10 -14  272.7      8.7000
   4  10 -12  462.2     15.0000
   4  10 -10  809.8     12.0000
   4  10  -8  1114.      6.6000
   4  10  -6  683.0      3.1000
   4  10  -4  2482.      9.4000
   4  10  -2  1277.      4.1000
   4  10   0  2624.      7.9000
   4  10   2  1196.      4.3000
   4  10   4  2332.      7.6000
   4  10   6  537.9      3.3000
   4  10   8  1065.      7.5000
   4  10  10  739.3      9.4000
   4  11 -15  286.5     11.0000
   4  11 -13  254.3      5.5000
   4  11 -11  460.6      9.0000
   4  11  -9  598.7      8.9000
   4  11  -7  1486.      8.7000
   4  11  -5  984.5      4.1000
   4  11  -3  1650.      6.8000
   4  11  -1  2143.      8.0000
   4  11   1  2354.      7.3000
   4  11   3  1532.      4.8000
   4  11   5  1072.      4.2000
   4  11   7  1340.      9.1000
   4  11   9  600.6      5.7000
   4  11  11  353.4      8.0000
   4  11  15  267.9      8.3000
   4  12 -16  149.1      6.8000
   4  12 -14  269.3      9.1000
   4  12 -12  437.0     15.0000
   4  12 -10  446.4     12.0000
   4  12  -8  988.2      7.3000
   4  12  -6  796.7      4.1000
   4  12  -4  1664.      6.9000
   4  12  -2  979.2      3.8000
   4  12   0  2785.     11.0000
   4  12   2  1070.      4.2000
   4  12   4  1679.      6.7000
   4  12   6  712.5      4.0000
   4  12   8  944.8      8.1000
   4  12  10  496.9      8.0000
   4  12  12  418.6     18.0000
   4  13 -15  203.4      8.0000
   4  13 -13  259.3      5.6000
   4  13 -11  660.1     14.0000
   4  13  -9  602.6      8.5000
   4  13  -7  832.3      7.9000
   4  13  -5  637.1      3.5000
   4  13  -3  1362.      6.5000
   4  13  -1  946.4      4.2000
   4  13   1  936.8      3.5000
   4  13   3  1144.      4.4000
   4  13   5  839.6      4.0000
   4  13   7  639.5      5.4000
   4  13   9  505.4      7.3000
   4  13  11  591.2     13.0000
   4  13  13  330.5      9.6000
   4  14 -16  92.64      6.0000
   4  14 -14  144.7      5.5000
   4  14 -12  272.5      5.8000
   4  14 -10  158.2      4.6000
   4  14  -8  339.7      5.7000
   4  14  -6  333.2      6.0000
   4  14  -4  756.8      3.8000
   4  14  -2  223.3      2.3000
   4  14   0  1033.      3.8000
   4  14   2  363.1      2.7000
   4  14   4  847.4      3.8000
   4  14   6  301.8      3.1000
   4  14   8  316.9      6.3000
   4  14  10  214.8      3.6000
   4  14  12  339.3     12.0000
   4  15 -15  222.6      6.1000
   4  15 -13  193.5      4.4000
   4  15 -11  304.6      8.1000
   4  15  -9  465.7      8.0000
   4  15  -7  921.4     10.0000
   4  15  -5  248.9      3.0000
   4  15  -3  456.9      2.8000
   4  15  -1  1022.      4.0000
   4  15   1  1133.      4.7000
   4  15   3  343.9      2.6000
   4  15   5  353.0      4.4000
   4  15   7  847.1      8.0000
   4  15   9  549.8      9.0000
   4  15  11  251.1      6.5000
   4  15  13  222.3      8.1000
   4  16 -16  221.4      8.0000
   4  16 -14  258.6      9.3000
   4  16 -12  287.2      5.4000
   4  16 -10  340.0      8.9000
   4  16  -8  602.8      8.6000
   4  16  -6  407.2      4.7000
   4  16  -4  1071.      6.9000
   4  16  -2  395.3      4.0000
   4  16   0  707.0      4.6000
   4  16   2  416.7      3.1000
   4  16   4  1161.      8.6000
   4  16   6  371.5      4.5000
   4  16   8  511.9      7.9000
   4  16  10  369.7      6.9000
   4  16  12  363.4     16.0000
   4  16  14  236.2      8.2000
   4  17 -15  133.1      6.9000
   4  17 -13  191.6      3.4000
   4  17 -11  463.1     12.0000
   4  17  -9  274.2      4.8000
   4  17  -7  353.7      8.0000
   4  17  -5  480.6      5.7000
   4  17  -3  927.1      6.1000
   4  17  -1  493.9      3.6000
   4  17   1  599.2      5.7000
   4  17   3  779.3      6.1000
   4  17   5  599.3      6.3000
   4  17   7  496.5      6.3000
   4  17   9  427.5      8.2000
   4  17  11  338.4      6.3000
   4  17  13  195.1      7.8000
   4  17  15  132.8      6.0000
   4  18 -14  276.9      9.5000
   4  18 -12  412.1     13.0000
   4  18 -10  308.9      6.5000
   4  18  -8  501.5      6.7000
   4  18  -6  562.9      7.6000
   4  18  -4  1139.      9.0000
   4  18  -2  362.0      5.4000
   4  18   0  665.9      8.4000
   4  18   2  450.2      4.8000
   4  18   4  1085.      8.0000
   4  18   6  522.7      6.0000
   4  18   8  592.0      9.4000
   4  18  10  300.1      4.5000
   4  18  12  359.4     20.0000
   4  18  14  287.8     21.0000
   4  19 -15  211.2      7.7000
   4  19 -13  204.0      5.0000
   4  19 -11  358.3      9.4000
   4  19  -9  385.3      9.8000
   4  19  -7  481.9     12.0000
   4  19  -5  429.5      5.7000
   4  19  -3  810.7      7.5000
   4  19  -1  558.3      6.0000
   4  19   1  551.0      5.3000
   4  19   3  676.3      6.4000
   4  19   5  597.3      6.3000
   4  19   7  519.8      7.3000
   4  19   9  435.5     11.0000
   4  19  11  332.1      9.0000
   4  19  13  227.3      5.9000
   4  19  15  197.4      6.7000
   4  20 -14  190.6      7.4000
   4  20 -12  228.5      5.7000
   4  20 -10  225.8      4.0000
   4  20  -8  523.7      9.4000
   4  20  -6  387.6      6.0000
   4  20  -4  576.4      7.9000
   4  20  -2  370.4      6.0000
   4  20   0  954.3      7.8000
   4  20   2  362.1      5.1000
   4  20   4  642.5      6.6000
   4  20   6  469.7      6.6000
   4  20   8  530.0     10.0000
   4  20  10  241.2      3.7000
   4  20  12  258.1      8.7000
   4  20  14  192.8      6.8000
   4  21 -13  217.0      5.1000
   4  21 -11  246.4      4.4000
   4  21  -9  165.7      3.8000
   4  21  -7  458.2     10.0000
   4  21  -5  299.8      4.3000
   4  21  -3  282.0      4.1000
   4  21  -1  309.5      6.7000
   4  21   1  459.4      6.0000
   4  21   3  276.7      4.0000
   4  21   5  279.5      5.3000
   4  21   7  368.7      8.6000
   4  21   9  258.5      4.5000
   4  21  11  230.0      3.1000
   4  21  13  207.7      7.5000
   4  22 -12  180.4      3.2000
   4  22 -10  236.0      3.6000
   4  22  -8  328.6      5.3000
   4  22  -6  173.7      2.9000
   4  22  -4  455.2      7.9000
   4  22  -2  356.2      5.7000
   4  22   0  597.2      8.5000
   4  22   2  283.4      4.1000
   4  22   4  519.7      7.3000
   4  22   6  258.1      3.7000
   4  22   8  308.3      5.0000
   4  22  10  233.0      4.2000
   4  22  12  206.2      8.5000
   4  23 -11  279.6      9.0000
   4  23  -9  248.7      4.9000
   4  23  -7  433.5     12.0000
   4  23  -5  438.1      7.3000
   4  23  -3  604.7      9.0000
   4  23  -1  450.3      8.5000
   4  23   1  513.7      7.7000
   4  23   3  582.2      7.9000
   4  23   5  506.7      6.4000
   4  23   7  345.3      9.1000
   4  23   9  244.7      3.7000
   4  23  11  277.5      8.0000
   4  24 -12  152.9      5.3000
   4  24 -10  203.5      4.1000
   4  24  -8  400.9     11.0000
   4  24  -6  232.1      5.8000
   4  24  -4  253.7      4.9000
   4  24  -2  239.0      5.7000
   4  24   0  766.5     10.0000
   4  24   2  257.0      4.3000
   4  24   4  198.6      3.0000
   4  24   6  183.3      4.6000
   4  24   8  402.3      9.5000
   4  24  10  180.0      2.7000
   4  24  12  148.9      6.0000
   4  25 -11  160.4      6.1000
   4  25  -9  165.2      4.2000
   4  25  -7  299.1      7.0000
   4  25  -5  289.9      4.2000
   4  25  -3  465.1      9.4000
   4  25  -1  291.1      3.7000
   4  25   1  422.5      8.5000
   4  25   3  496.8      7.7000
   4  25   5  297.1      4.6000
   4  25   7  201.8      6.1000
   4  25   9  217.9      5.7000
   4  25  11  173.1      3.3000
   4  26 -10  208.3      7.8000
   4  26  -8  227.1      4.3000
   4  26  -6  151.7      2.6000
   4  26  -4  419.1      8.1000
   4  26  -2  273.3      4.9000
   4  26   0  364.9      7.0000
   4  26   2  237.9      3.0000
   4  26   4  374.3      7.8000
   4  26   6  150.1      2.3000
   4  26   8  229.8      4.5000
   4  26  10  185.8      6.5000
   4  27  -9  75.86      2.6000
   4  27  -7  197.8      4.1000
   4  27  -5  203.4      3.5000
   4  27  -3  241.3      2.8000
   4  27  -1  157.6      2.4000
   4  27   1  208.7      4.2000
   4  27   3  178.0      3.3000
   4  27   5  193.5      4.5000
   4  27   7  179.0      3.5000
   4  27   9  87.83      2.0000
   4  28  -8  128.6      3.2000
   4  28  -6  106.5      4.9000
   4  28  -4  222.0      2.8000
   4  28  -2  169.9      2.4000
   4  28   0  247.2      7.3000
   4  28   2  101.4      2.2000
   4  28   4  222.2      4.4000
   4  28   6  152.7      4.4000
   4  28   8  131.1      4.1000
   4  29  -7  164.9      3.5000
   4  29  -5  123.9      2.7000
   4  29  -3  202.4      4.2000
   4  29  -1  140.3      3.2000
   4  29   1  140.0      3.0000
   4  29   3  127.1      2.8000
   4  29   5  152.4      2.5000
   4  29   7  122.2      4.8000
   4  30  -4  229.2      5.3000
   4  30  -2  135.0      2.3000
   4  30   0  280.9      5.7000
   4  30   2  180.2      4.0000
   4  30   4  216.8     21.0000
   4  31  -3  206.6      4.5000
   4  31  -1  194.9      4.5000
   4  31   1  199.3      7.5000
   4  31   3  154.1      4.5000
   5   0 -11  584.0      9.2000
   5   0  -9  907.1      5.2000
   5   0  -7  1263.      6.8000
   5   0  -5  1343.      3.8000
   5   0  -3  3223.      8.5000
   5   0  -1  2091.      5.9000
   5   0   1  1955.      6.1000
   5   0   3  3597.      9.0000
   5   0   5  1044.      3.2000
   5   0   7  1314.      4.5000
   5   0   9  755.9      9.0000
   5   0  11  667.2      9.2000
   5   0  13  279.0     15.0000
   5   1 -12  271.2      8.5000
   5   1 -10  886.4      6.7000
   5   1  -8  545.5      3.3000
   5   1  -6  1429.      4.2000
   5   1  -4  1672.      4.2000
   5   1  -2  2636.      6.8000
   5   1   0  2773.      7.1000
   5   1   2  2380.      7.6000
   5   1   4  1605.      4.5000
   5   1   6  1516.      4.1000
   5   1   8  594.4      4.4000
   5   1  10  876.2      7.6000
   5   1  12  242.2      5.4000
   5   2 -13  369.7     16.0000
   5   2 -11  432.3      8.1000
   5   2  -9  582.8      4.7000
   5   2  -7  1126.      4.6000
   5   2  -5  1105.      3.6000
   5   2  -3  1241.      3.4000
   5   2  -1  1395.      3.9000
   5   2   1  858.9      2.6000
   5   2   3  1058.      2.9000
   5   2   5  937.8      2.9000
   5   2   7  1232.      3.2000
   5   2   9  245.6      3.5000
   5   2  11  401.8      7.5000
   5   2  13  395.3     17.0000
   5   3 -12  315.5     15.0000
   5   3 -10  807.4      6.7000
   5   3  -8  679.3      3.9000
   5   3  -6  2074.      6.8000
   5   3  -4  1941.      5.3000
   5   3  -2  3040.      8.1000
   5   3   0  3486.      8.4000
   5   3   2  2940.      7.1000
   5   3   4  1898.      4.8000
   5   3   6  1993.      5.2000
   5   3   8  666.9      3.3000
   5   3  10  868.4     13.0000
   5   3  12  277.7      9.2000
   5   4 -13  525.1     15.0000
   5   4 -11  543.9     12.0000
   5   4  -9  791.3      6.4000
   5   4  -7  1806.      6.9000
   5   4  -5  1843.      6.7000
   5   4  -3  3280.      9.0000
   5   4  -1  3681.     10.0000
   5   4   1  3380.      8.7000
   5   4   3  3464.     10.0000
   5   4   5  1589.      5.1000
   5   4   7  1833.      6.3000
   5   4   9  721.3      6.4000
   5   4  11  677.7     16.0000
   5   4  13  323.3     14.0000
   5   5 -14  494.0     23.0000
   5   5 -12  304.1     23.0000
   5   5 -10  779.6      6.7000
   5   5  -8  549.6      3.8000
   5   5  -6  1617.      6.3000
   5   5  -4  1408.      4.0000
   5   5  -2  1623.      4.5000
   5   5   0  1862.      4.3000
   5   5   2  1329.      4.2000
   5   5   4  1263.      3.5000
   5   5   6  1624.      4.5000
   5   5   8  453.9      3.3000
   5   5  10  592.8      6.7000
   5   5  12  309.2     14.0000
   5   5  14  536.4     19.0000
   5   6 -15  203.2      7.3000
   5   6 -13  389.6     20.0000
   5   6 -11  604.1     14.0000
   5   6  -9  674.4      8.1000
   5   6  -7  1171.      5.3000
   5   6  -5  1297.      4.6000
   5   6  -3  2469.      6.0000
   5   6  -1  2464.      6.4000
   5   6   1  2196.      4.9000
   5   6   3  2580.      7.1000
   5   6   5  1183.      4.1000
   5   6   7  1428.      5.6000
   5   6   9  569.0      6.0000
   5   6  11  604.9      9.8000
   5   6  15  249.2     13.0000
   5   7 -16  203.6      7.2000
   5   7 -14  429.0     23.0000
   5   7 -12  208.6      4.0000
   5   7 -10  991.9     14.0000
   5   7  -8  674.7      4.0000
   5   7  -6  1205.      4.1000
   5   7  -4  1274.      3.3000
   5   7  -2  1648.      4.6000
   5   7   0  1180.      3.3000
   5   7   2  1825.      4.8000
   5   7   4  1289.      4.8000
   5   7   6  1081.      3.9000
   5   7   8  623.3      4.2000
   5   7  10  985.8     14.0000
   5   7  12  221.9      7.0000
   5   7  14  444.2     20.0000
   5   8 -15  169.1      5.2000
   5   8 -13  372.7     12.0000
   5   8 -11  872.3     21.0000
   5   8  -9  804.6      9.4000
   5   8  -7  844.4      4.3000
   5   8  -5  1135.      3.8000
   5   8  -3  1805.      4.9000
   5   8  -1  1490.      3.8000
   5   8   1  1520.      4.0000
   5   8   3  2102.      6.3000
   5   8   5  764.3      3.1000
   5   8   7  921.3      4.9000
   5   8   9  790.9      8.6000
   5   8  11  913.5     15.0000
   5   8  15  220.3      6.7000
   5   9 -16  193.4      5.2000
   5   9 -14  421.5     25.0000
   5   9 -12  192.6      5.1000
   5   9 -10  783.6     11.0000
   5   9  -8  852.3      5.9000
   5   9  -6  1461.      5.6000
   5   9  -4  889.5      3.6000
   5   9  -2  1855.      6.5000
   5   9   0  2580.      8.8000
   5   9   2  2061.      8.3000
   5   9   4  1043.      3.3000
   5   9   6  1499.      6.4000
   5   9   8  845.6      7.5000
   5   9  10  793.2     12.0000
   5   9  12  263.8      7.9000
   5  10 -17  192.4      7.0000
   5  10 -15  308.8      6.9000
   5  10 -13  492.5     17.0000
   5  10 -11  694.2     18.0000
   5  10  -9  890.3     11.0000
   5  10  -7  1279.      6.4000
   5  10  -5  1024.      4.0000
   5  10  -3  1606.      4.9000
   5  10  -1  1911.      5.8000
   5  10   1  1660.      5.0000
   5  10   3  1753.      5.3000
   5  10   5  995.5      3.8000
   5  10   7  1323.      8.0000
   5  10   9  758.3      7.8000
   5  10  11  834.1     18.0000
   5  11 -16  186.5      5.2000
   5  11 -14  572.7     32.0000
   5  11 -12  541.2     18.0000
   5  11 -10  1067.     15.0000
   5  11  -8  797.5      7.0000
   5  11  -6  1894.      8.5000
   5  11  -4  1657.      6.7000
   5  11  -2  2299.      8.1000
   5  11   0  2043.      6.5000
   5  11   2  2149.      7.3000
   5  11   4  1766.      5.8000
   5  11   6  2105.      8.9000
   5  11   8  775.0      6.3000
   5  11  10  1006.     17.0000
   5  12 -17  169.3      6.9000
   5  12 -15  192.1      7.7000
   5  12 -13  449.3     14.0000
   5  12 -11  440.1     11.0000
   5  12  -9  337.4      5.8000
   5  12  -7  858.1      5.8000
   5  12  -5  1056.      4.5000
   5  12  -3  1159.      4.0000
   5  12  -1  1077.      5.0000
   5  12   1  1031.      3.8000
   5  12   3  1413.      5.0000
   5  12   5  945.5      4.1000
   5  12   7  1022.      8.2000
   5  12   9  384.7      5.7000
   5  12  11  560.3     12.0000
   5  13 -16  166.4      7.4000
   5  13 -14  440.8     28.0000
   5  13 -12  212.7      3.9000
   5  13 -10  652.7     13.0000
   5  13  -8  552.8      6.9000
   5  13  -6  799.8      4.6000
   5  13  -4  455.6      2.4000
   5  13  -2  870.6      3.2000
   5  13   0  755.0      4.0000
   5  13   2  793.5      3.3000
   5  13   4  443.0      2.7000
   5  13   6  808.4     10.0000
   5  13   8  587.6      7.0000
   5  13  10  681.0     12.0000
   5  13  12  178.3      7.1000
   5  14 -15  242.3      9.0000
   5  14 -13  269.5     13.0000
   5  14 -11  329.3      6.5000
   5  14  -9  410.2      8.2000
   5  14  -7  683.9      7.6000
   5  14  -5  797.9      4.5000
   5  14  -3  1016.      4.8000
   5  14  -1  784.3      3.5000
   5  14   1  647.0      3.5000
   5  14   3  1144.      5.1000
   5  14   5  805.6      6.4000
   5  14   7  861.9      8.0000
   5  14   9  335.2      5.7000
   5  14  11  384.8     13.0000
   5  15 -16  72.24      5.5000
   5  15 -14  246.9      8.9000
   5  15 -12  265.4      5.8000
   5  15 -10  462.8     12.0000
   5  15  -8  199.8      2.9000
   5  15  -6  554.2      6.9000
   5  15  -4  583.3      5.8000
   5  15  -2  681.2      3.4000
   5  15   0  437.6      2.6000
   5  15   2  670.4      3.5000
   5  15   4  481.0      4.2000
   5  15   6  620.9      6.0000
   5  15   8  371.0      5.3000
   5  15  10  438.1      7.6000
   5  15  12  165.2      5.4000
   5  16 -15  186.0      7.9000
   5  16 -13  250.4      8.5000
   5  16 -11  340.1     13.0000
   5  16  -9  404.8     13.0000
   5  16  -7  461.0     10.0000
   5  16  -5  671.2      7.2000
   5  16  -3  830.1      4.8000
   5  16  -1  486.5      4.9000
   5  16   1  412.7      4.4000
   5  16   3  935.4      5.6000
   5  16   5  509.4      5.1000
   5  16   7  474.0      6.0000
   5  16   9  325.5      4.9000
   5  16  11  358.1      9.5000
   5  16  13  222.5      8.2000
   5  17 -14  194.4      8.0000
   5  17 -12  164.7      4.0000
   5  17 -10  488.4     12.0000
   5  17  -8  287.2      4.9000
   5  17  -6  519.7      6.0000
   5  17  -4  571.7      4.4000
   5  17  -2  917.4      8.0000
   5  17   0  718.1      6.0000
   5  17   2  930.4      6.4000
   5  17   4  600.3      5.4000
   5  17   6  546.4      6.7000
   5  17   8  288.1      4.5000
   5  17  10  525.5      8.7000
   5  17  12  187.6      7.5000
   5  17  14  179.1      7.4000
   5  18 -15  169.4      7.1000
   5  18 -13  223.2      5.6000
   5  18 -11  248.5      4.1000
   5  18  -9  495.7     16.0000
   5  18  -7  836.7     10.0000
   5  18  -5  499.3      5.7000
   5  18  -3  429.9      5.1000
   5  18  -1  1105.      8.1000
   5  18   1  1043.      7.8000
   5  18   3  526.3      5.7000
   5  18   5  399.6      5.1000
   5  18   7  830.5      9.7000
   5  18   9  359.5      8.3000
   5  18  11  310.3     11.0000
   5  18  13  239.1      8.5000
   5  18  15  212.3      7.1000
   5  19 -14  241.2      8.8000
   5  19 -12  141.6      3.0000
   5  19 -10  338.3      7.2000
   5  19  -8  349.3      5.3000
   5  19  -6  572.8      7.8000
   5  19  -4  336.8      5.7000
   5  19  -2  617.8      6.6000
   5  19   0  644.6      6.7000
   5  19   2  654.1      6.1000
   5  19   4  359.3      3.9000
   5  19   6  457.7      6.3000
   5  19   8  242.5      3.5000
   5  19  10  374.6      6.8000
   5  19  12  172.0      5.1000
   5  19  14  211.0      7.7000
   5  20 -13  95.60      2.8000
   5  20 -11  209.0      4.6000
   5  20  -9  257.1      4.3000
   5  20  -7  208.1      3.0000
   5  20  -5  270.8      4.2000
   5  20  -3  511.3      6.7000
   5  20  -1  542.6      6.0000
   5  20   1  383.3      4.3000
   5  20   3  528.4      6.3000
   5  20   5  295.7      4.1000
   5  20   7  270.0      6.3000
   5  20   9  155.4      2.6000
   5  20  11  254.7      7.5000
   5  20  13  93.48      5.8000
   5  21 -12  196.0      3.2000
   5  21 -10  318.1      6.5000
   5  21  -8  234.0      4.5000
   5  21  -6  601.0     11.0000
   5  21  -4  512.1      7.0000
   5  21  -2  519.5      7.4000
   5  21   0  397.2      7.9000
   5  21   2  588.6      6.9000
   5  21   4  452.8      5.7000
   5  21   6  508.4      7.8000
   5  21   8  196.4      2.8000
   5  21  10  291.7      7.6000
   5  21  12  196.5      7.4000
   5  22 -13  142.7      7.8000
   5  22 -11  169.9      3.6000
   5  22  -9  302.8      7.0000
   5  22  -7  376.3      7.9000
   5  22  -5  302.1      6.4000
   5  22  -3  390.2      6.0000
   5  22  -1  639.2      9.2000
   5  22   1  561.6      6.4000
   5  22   3  414.2      5.7000
   5  22   5  217.1      3.1000
   5  22   7  435.1      7.8000
   5  22   9  271.5      4.9000
   5  22  11  156.7      2.8000
   5  22  13  97.06      3.7000
   5  23 -12  88.29      4.2000
   5  23 -10  246.6      4.9000
   5  23  -8  211.6      5.8000
   5  23  -6  410.1      9.4000
   5  23  -4  476.2      8.7000
   5  23  -2  495.4      7.2000
   5  23   0  281.4      4.8000
   5  23   2  522.0      7.6000
   5  23   4  480.5      8.7000
   5  23   6  391.3      7.6000
   5  23   8  179.3      3.2000
   5  23  10  255.7      4.3000
   5  23  12  111.8      3.9000
   5  24 -11  279.7      7.5000
   5  24  -9  236.1      7.6000
   5  24  -7  308.2      5.8000
   5  24  -5  470.5      8.0000
   5  24  -3  491.0      9.4000
   5  24  -1  426.3      7.0000
   5  24   1  368.8      6.0000
   5  24   3  456.8      7.0000
   5  24   5  349.7      6.3000
   5  24   7  385.2      8.2000
   5  24   9  234.8      4.5000
   5  24  11  254.6      5.8000
   5  25 -10  186.4      4.9000
   5  25  -8  166.8      2.7000
   5  25  -6  404.6      9.8000
   5  25  -4  364.7      8.2000
   5  25  -2  412.0      7.3000
   5  25   0  305.8      5.3000
   5  25   2  403.0      6.0000
   5  25   4  366.0      7.3000
   5  25   6  415.9      7.9000
   5  25   8  192.0      3.1000
   5  25  10  193.4      4.5000
   5  26  -9  193.2      3.0000
   5  26  -7  201.8      6.0000
   5  26  -5  217.0      4.9000
   5  26  -3  288.2      4.4000
   5  26  -1  311.3      4.4000
   5  26   1  206.2      4.0000
   5  26   3  287.6      5.1000
   5  26   5  256.7      4.2000
   5  26   7  240.0      4.5000
   5  26   9  138.1      2.2000
   5  27  -8  138.2      3.6000
   5  27  -6  184.7      3.4000
   5  27  -4  69.78      3.0000
   5  27  -2  148.6      2.1000
   5  27   0  202.4      2.5000
   5  27   2  144.7      2.6000
   5  27   4  81.76      2.4000
   5  27   6  189.2      3.7000
   5  27   8  121.5      2.5000
   5  28  -7  173.6      3.5000
   5  28  -5  171.2      3.0000
   5  28  -3  135.2      3.8000
   5  28  -1  180.3      2.3000
   5  28   1  219.8      2.6000
   5  28   3  258.5      5.7000
   5  28   5  133.2      2.9000
   5  28   7  176.4      5.4000
   5  29  -6  119.9      4.1000
   5  29  -4  132.1      3.7000
   5  29  -2  216.6      3.3000
   5  29   0  148.3      3.4000
   5  29   2  194.4      3.1000
   5  29   4  145.5      4.5000
   5  29   6  153.1      3.8000
   5  30  -5  146.0      2.8000
   5  30  -3  133.6      2.1000
   5  30  -1  103.9      1.9000
   5  30   1  109.1      2.0000
   5  30   3  187.5      4.4000
   5  30   5  122.3      4.0000
   5  31  -2  177.6      4.2000
   5  31   0  198.3      5.7000
   5  31   2  193.6      7.5000
   6   0 -12  528.8      9.8000
   6   0 -10  429.5      6.8000
   6   0  -8  1096.      4.9000
   6   0  -6  1096.      4.3000
   6   0  -4  2743.      7.5000
   6   0  -2  1054.      3.1000
   6   0   0  3060.      7.0000
   6   0   2  624.0      2.3000
   6   0   4  2751.      8.5000
   6   0   6  1218.      3.8000
   6   0   8  907.6      7.2000
   6   0  10  316.9      5.3000
   6   0  12  593.9      9.8000
   6   0  14  416.9     20.0000
   6   1 -13  269.2      7.5000
   6   1 -11  454.1     11.0000
   6   1  -9  658.4      4.8000
   6   1  -7  1641.      7.5000
   6   1  -5  837.7      3.0000
   6   1  -3  1914.      5.5000
   6   1  -1  3180.      7.1000
   6   1   1  3151.      9.6000
   6   1   3  1730.      4.4000
   6   1   5  1174.      3.1000
   6   1   7  1513.      4.4000
   6   1   9  837.2      8.3000
   6   1  11  470.4     11.0000
   6   1  13  292.1     11.0000
   6   2 -14  494.4     19.0000
   6   2 -12  850.9     17.0000
   6   2 -10  778.7      8.2000
   6   2  -8  1572.      6.9000
   6   2  -6  1510.      4.6000
   6   2  -4  3146.      8.2000
   6   2  -2  1351.      3.3000
   6   2   0  5461.     16.0000
   6   2   2  1758.      4.8000
   6   2   4  3096.      7.8000
   6   2   6  1265.      3.3000
   6   2   8  1529.      8.7000
   6   2  10  854.9     11.0000
   6   2  12  843.7     14.0000
   6   3 -13  334.0     16.0000
   6   3 -11  843.0     14.0000
   6   3  -9  718.7      6.4000
   6   3  -7  1293.      5.3000
   6   3  -5  1101.      3.3000
   6   3  -3  2479.      5.9000
   6   3  -1  2054.      5.6000
   6   3   1  2255.      7.1000
   6   3   3  2291.      5.9000
   6   3   5  1362.      4.3000
   6   3   7  1233.      4.6000
   6   3   9  771.5      5.3000
   6   3  11  753.5     16.0000
   6   3  13  497.0     11.0000
   6   4 -14  295.0     17.0000
   6   4 -12  519.6     12.0000
   6   4 -10  759.6     13.0000
   6   4  -8  1238.      6.1000
   6   4  -6  639.2      2.9000
   6   4  -4  2722.      6.7000
   6   4  -2  1288.      3.2000
   6   4   0  3774.      8.8000
   6   4   2  1384.      3.3000
   6   4   4  2843.      6.6000
   6   4   6  738.8      3.1000
   6   4   8  1281.      5.5000
   6   4  10  805.8     12.0000
   6   4  12  558.3     19.0000
   6   5 -15  376.5     15.0000
   6   5 -13  322.2     17.0000
   6   5 -11  691.4     10.0000
   6   5  -9  806.6      7.2000
   6   5  -7  1409.      5.7000
   6   5  -5  719.0      3.0000
   6   5  -3  1346.      3.5000
   6   5  -1  1293.      3.5000
   6   5   1  1639.      3.6000
   6   5   3  1292.      3.6000
   6   5   5  839.1      3.3000
   6   5   7  1249.      4.5000
   6   5   9  850.6     11.0000
   6   5  11  604.4     13.0000
   6   5  13  483.0     14.0000
   6   6 -14  213.1      5.4000
   6   6 -12  540.0     13.0000
   6   6 -10  634.3      9.5000
   6   6  -8  803.8      5.4000
   6   6  -6  458.5      2.5000
   6   6  -4  1890.      5.8000
   6   6  -2  603.1      2.0000
   6   6   0  2295.      7.0000
   6   6   2  920.5      2.5000
   6   6   4  1884.      5.5000
   6   6   6  447.9      2.6000
   6   6   8  990.8      4.9000
   6   6  10  746.1     13.0000
   6   6  12  498.3     20.0000
   6   6  14  184.1      6.6000
   6   7 -15  369.6     23.0000
   6   7 -13  272.1      5.9000
   6   7 -11  415.5     13.0000
   6   7  -9  495.9      4.7000
   6   7  -7  1129.      5.0000
   6   7  -5  633.9      2.6000
   6   7  -3  1169.      3.3000
   6   7  -1  845.5      2.8000
   6   7   1  1048.      3.0000
   6   7   3  1136.      3.3000
   6   7   5  856.0      3.0000
   6   7   7  973.6      5.5000
   6   7   9  637.7      7.6000
   6   7  11  407.0      9.2000
   6   8 -16  158.9      5.1000
   6   8 -14  350.3     22.0000
   6   8 -12  471.1     15.0000
   6   8 -10  353.8     11.0000
   6   8  -8  739.5      6.4000
   6   8  -6  531.2      2.9000
   6   8  -4  1203.      3.7000
   6   8  -2  534.0      2.7000
   6   8   0  1684.      5.2000
   6   8   2  265.2      1.8000
   6   8   4  1176.      4.0000
   6   8   6  655.8      3.1000
   6   8   8  731.9      4.8000
   6   8  10  303.5      8.1000
   6   9 -17  188.7      7.0000
   6   9 -15  305.0      6.9000
   6   9 -13  502.9     12.0000
   6   9 -11  645.8     18.0000
   6   9  -9  434.5      8.5000
   6   9  -7  1521.      8.1000
   6   9  -5  1791.      7.2000
   6   9  -3  2329.      8.4000
   6   9  -1  2012.      5.6000
   6   9   1  2019.      6.4000
   6   9   3  2059.      6.0000
   6   9   5  2170.      8.6000
   6   9   7  1585.      7.7000
   6   9   9  490.3      8.0000
   6   9  11  558.9     15.0000
   6   9  13  601.8     28.0000
   6  10 -16  246.1      8.6000
   6  10 -14  413.0     26.0000
   6  10 -12  512.3     13.0000
   6  10 -10  536.0      8.5000
   6  10  -8  1128.      8.1000
   6  10  -6  997.2      4.6000
   6  10  -4  2295.      7.6000
   6  10  -2  1183.      4.0000
   6  10   0  2657.      7.3000
   6  10   2  1139.      3.8000
   6  10   4  2250.      8.0000
   6  10   6  930.1      4.6000
   6  10   8  1100.      7.5000
   6  10  10  564.9     10.0000
   6  11 -17  188.0      7.3000
   6  11 -15  271.6      6.5000
   6  11 -13  270.8      4.1000
   6  11 -11  538.5     13.0000
   6  11  -9  580.4     10.0000
   6  11  -7  1070.      6.4000
   6  11  -5  915.9      3.5000
   6  11  -3  1693.      5.5000
   6  11  -1  1416.      6.2000
   6  11   1  1612.      5.8000
   6  11   3  1580.      5.7000
   6  11   5  891.2      3.5000
   6  11   7  894.5      5.4000
   6  11   9  725.6      8.6000
   6  11  11  481.6     10.0000
   6  12 -16  227.9      5.9000
   6  12 -14  226.1      8.3000
   6  12 -12  369.4     15.0000
   6  12 -10  478.5     10.0000
   6  12  -8  952.9      8.7000
   6  12  -6  839.4      4.8000
   6  12  -4  1948.      6.7000
   6  12  -2  1128.      4.1000
   6  12   0  2624.      9.6000
   6  12   2  1164.      4.7000
   6  12   4  1917.      6.7000
   6  12   6  876.8      4.8000
   6  12   8  965.3      7.3000
   6  12  10  386.6      9.8000
   6  12  12  376.9     16.0000
   6  13 -15  188.1      7.9000
   6  13 -13  246.8      6.8000
   6  13 -11  571.6     12.0000
   6  13  -9  514.1      9.0000
   6  13  -7  763.9      7.1000
   6  13  -5  602.7      3.5000
   6  13  -3  1322.      6.6000
   6  13  -1  979.4      4.1000
   6  13   1  1090.      5.3000
   6  13   3  1110.      4.4000
   6  13   5  605.2      3.5000
   6  13   7  613.5      6.4000
   6  13   9  536.5      8.5000
   6  13  11  442.3     14.0000
   6  14 -16  180.4      7.7000
   6  14 -14  164.2     13.0000
   6  14 -12  252.7      5.8000
   6  14 -10  372.4     10.0000
   6  14  -8  677.6      8.6000
   6  14  -6  458.9      6.0000
   6  14  -4  1306.      8.5000
   6  14  -2  670.8      3.7000
   6  14   0  1429.      5.7000
   6  14   2  722.9      4.2000
   6  14   4  1325.      6.4000
   6  14   6  387.8      5.3000
   6  14   8  576.9      6.4000
   6  14  10  324.8      5.7000
   6  14  12  285.3      6.9000
   6  15 -15  109.7      4.6000
   6  15 -13  181.4      7.5000
   6  15 -11  426.3      9.4000
   6  15  -9  291.5      5.4000
   6  15  -7  585.4      8.5000
   6  15  -5  507.3      4.8000
   6  15  -3  891.5      6.8000
   6  15  -1  909.2      5.7000
   6  15   1  1091.      5.1000
   6  15   3  838.6      9.0000
   6  15   5  499.7      4.4000
   6  15   7  448.6      6.0000
   6  15   9  383.5      7.2000
   6  15  11  370.5     12.0000
   6  16 -14  244.9      9.1000
   6  16 -12  248.2     14.0000
   6  16 -10  318.5      6.5000
   6  16  -8  941.6     11.0000
   6  16  -6  619.7      7.1000
   6  16  -4  689.3      6.0000
   6  16  -2  525.2      7.8000
   6  16   0  1796.     14.0000
   6  16   2  507.5      3.8000
   6  16   4  687.3      5.5000
   6  16   6  533.7      6.7000
   6  16   8  788.9      8.8000
   6  16  10  300.0      7.0000
   6  16  12  269.1      5.4000
   6  17 -15  203.0      7.8000
   6  17 -13  236.5      4.7000
   6  17 -11  316.6      6.9000
   6  17  -9  355.6      6.1000
   6  17  -7  768.4      9.8000
   6  17  -5  619.3      6.7000
   6  17  -3  980.6      7.6000
   6  17  -1  1020.      6.9000
   6  17   1  1028.      7.5000
   6  17   3  882.1      7.2000
   6  17   5  777.5      7.2000
   6  17   7  660.7      7.3000
   6  17   9  372.6      8.5000
   6  17  11  331.4     13.0000
   6  17  13  255.4      8.7000
   6  18 -14  126.6      7.0000
   6  18 -12  264.4      6.4000
   6  18 -10  237.8      4.6000
   6  18  -8  289.5      5.3000
   6  18  -6  272.7      3.9000
   6  18  -4  716.4      7.2000
   6  18  -2  334.3      4.5000
   6  18   0  568.6      7.3000
   6  18   2  216.9      2.7000
   6  18   4  686.0      5.6000
   6  18   6  360.6      5.7000
   6  18   8  302.6      4.9000
   6  18  10  163.9      3.1000
   6  18  12  248.0     15.0000
   6  19 -13  213.0      4.3000
   6  19 -11  304.3      6.5000
   6  19  -9  175.3      3.2000
   6  19  -7  404.3      6.8000
   6  19  -5  468.0      6.7000
   6  19  -3  593.4      6.3000
   6  19  -1  262.7      4.1000
   6  19   1  395.5      5.3000
   6  19   3  523.5      5.5000
   6  19   5  449.0      5.5000
   6  19   7  337.5      5.3000
   6  19   9  263.8      5.4000
   6  19  11  232.4      4.7000
   6  19  13  209.1      7.9000
   6  20 -14  135.9      6.5000
   6  20 -12  149.3      3.1000
   6  20 -10  217.6      3.5000
   6  20  -8  359.7      6.5000
   6  20  -6  178.1      3.1000
   6  20  -4  522.7      8.5000
   6  20  -2  314.2      5.4000
   6  20   0  597.1      7.0000
   6  20   2  308.4      4.4000
   6  20   4  518.7      6.1000
   6  20   6  237.0      3.5000
   6  20   8  449.4      9.0000
   6  20  10  249.3      3.1000
   6  20  12  134.3      3.5000
   6  20  14  117.9      5.6000
   6  21 -13  126.7      2.8000
   6  21 -11  193.8      6.9000
   6  21  -9  179.1      3.5000
   6  21  -7  340.3      5.7000
   6  21  -5  244.9      4.5000
   6  21  -3  333.5      5.0000
   6  21  -1  203.6      3.2000
   6  21   1  279.9      4.4000
   6  21   3  272.8      3.2000
   6  21   5  308.9      6.0000
   6  21   7  312.7      6.0000
   6  21   9  203.3      2.7000
   6  21  11  167.6      2.6000
   6  21  13  190.2      7.0000
   6  22 -12  262.7      9.2000
   6  22 -10  203.4      3.8000
   6  22  -8  290.3      5.7000
   6  22  -6  220.4      5.4000
   6  22  -4  443.3      7.1000
   6  22  -2  228.2      3.8000
   6  22   0  529.1      7.3000
   6  22   2  256.7      3.3000
   6  22   4  433.1      6.0000
   6  22   6  239.8      4.2000
   6  22   8  371.1      5.7000
   6  22  10  211.6      3.9000
   6  22  12  211.8     22.0000
   6  23 -11  226.3      8.0000
   6  23  -9  222.5      4.9000
   6  23  -7  326.6      6.1000
   6  23  -5  315.4      5.7000
   6  23  -3  470.0      8.7000
   6  23  -1  346.6      5.7000
   6  23   1  395.0      6.3000
   6  23   3  487.7      6.4000
   6  23   5  449.0      7.4000
   6  23   7  320.9     14.0000
   6  23   9  263.4      6.1000
   6  23  11  238.3      4.4000
   6  24 -10  266.2      8.0000
   6  24  -8  362.2     10.0000
   6  24  -6  269.7      4.9000
   6  24  -4  447.4      9.1000
   6  24  -2  294.5      4.2000
   6  24   0  567.6      9.5000
   6  24   2  280.3      3.7000
   6  24   4  474.9      9.8000
   6  24   6  264.9      4.5000
   6  24   8  327.9      6.0000
   6  24  10  289.2      5.3000
   6  25 -11  126.1      4.9000
   6  25  -9  181.4      3.8000
   6  25  -7  364.3     11.0000
   6  25  -5  140.1      3.2000
   6  25  -3  170.3      3.0000
   6  25  -1  391.8      6.6000
   6  25   1  461.8      8.0000
   6  25   3  175.8      2.5000
   6  25   5  209.2      2.8000
   6  25   7  327.9      6.7000
   6  25   9  213.7      3.6000
   6  25  11  134.8      3.8000
   6  26 -10  116.7      3.8000
   6  26  -8  223.8      4.4000
   6  26  -6  152.8      3.2000
   6  26  -4  252.6      3.2000
   6  26  -2  146.5      2.9000
   6  26   0  316.6      5.1000
   6  26   2  208.4      4.7000
   6  26   4  297.1      5.3000
   6  26   6  128.8      2.9000
   6  26   8  210.3      4.1000
   6  26  10  179.0      7.5000
   6  27  -9  166.9      6.0000
   6  27  -7  175.4      3.2000
   6  27  -5  180.8      3.5000
   6  27  -3  339.6      6.0000
   6  27  -1  198.0      3.0000
   6  27   1  210.4      4.7000
   6  27   3  260.2      4.3000
   6  27   5  212.5      5.5000
   6  27   7  164.8      3.3000
   6  27   9  177.3      7.0000
   6  28  -8  106.3      5.2000
   6  28  -6  142.8      6.0000
   6  28  -4  295.7      6.1000
   6  28  -2  119.1      3.3000
   6  28   0  195.2      2.7000
   6  28   2  155.4      3.5000
   6  28   4  278.8      6.4000
   6  28   6  140.5      3.4000
   6  28   8  150.7      3.8000
   6  29  -5  127.4      4.5000
   6  29  -3  238.0      4.9000
   6  29  -1  199.7      3.0000
   6  29   1  199.1      4.6000
   6  29   3  158.1      2.4000
   6  29   5  141.1      2.8000
   6  30  -4  264.5      6.3000
   6  30  -2  154.2      3.2000
   6  30   0  219.5      5.3000
   6  30   2  134.7      4.8000
   6  30   4  243.8      8.7000
   6  31  -1  179.4      4.2000
   6  31   1  217.2      7.5000
   7   0 -13  605.2     13.0000
   7   0 -11  942.0     14.0000
   7   0  -9  881.2      6.3000
   7   0  -7  1607.      6.5000
   7   0  -5  1624.      4.9000
   7   0  -3  2279.      5.9000
   7   0  -1  2048.      5.5000
   7   0   1  2138.      5.4000
   7   0   3  2811.     10.0000
   7   0   5  1338.      4.5000
   7   0   7  1594.      4.8000
   7   0   9  807.7      8.3000
   7   0  11  1101.     13.0000
   7   0  13  541.7     23.0000
   7   1 -12  309.3      8.1000
   7   1 -10  1348.     14.0000
   7   1  -8  689.1      4.3000
   7   1  -6  1365.      4.2000
   7   1  -4  2279.      7.9000
   7   1  -2  3106.      7.2000
   7   1   0  2230.      5.6000
   7   1   2  3061.      9.0000
   7   1   4  2449.      7.1000
   7   1   6  1574.      5.1000
   7   1   8  755.7      5.3000
   7   1  10  1382.     17.0000
   7   1  12  361.9      8.7000
   7   1  14  434.3     21.0000
   7   2 -13  570.2     14.0000
   7   2 -11  870.6     14.0000
   7   2  -9  913.3      8.8000
   7   2  -7  1476.      6.3000
   7   2  -5  1828.      6.2000
   7   2  -3  3259.      7.5000
   7   2  -1  2430.      5.8000
   7   2   1  2365.      6.0000
   7   2   3  3476.      9.2000
   7   2   5  1523.      5.0000
   7   2   7  1634.      5.1000
   7   2   9  864.3      8.3000
   7   2  11  886.5     15.0000
   7   2  13  501.8     12.0000
   7   3 -14  620.5     25.0000
   7   3 -12  342.2     11.0000
   7   3 -10  1007.     15.0000
   7   3  -8  948.5      5.7000
   7   3  -6  2233.      7.3000
   7   3  -4  2019.      5.7000
   7   3  -2  2545.      6.2000
   7   3   0  3484.      8.4000
   7   3   2  2529.      7.1000
   7   3   4  1959.      5.5000
   7   3   6  2277.      8.2000
   7   3   8  985.4      7.5000
   7   3  10  882.5     13.0000
   7   3  12  316.4      8.1000
   7   3  14  665.6     22.0000
   7   4 -13  379.5     18.0000
   7   4 -11  651.5     10.0000
   7   4  -9  798.2      6.7000
   7   4  -7  1260.      4.8000
   7   4  -5  1529.      3.9000
   7   4  -3  3266.      6.9000
   7   4  -1  2912.      6.7000
   7   4   1  2631.      5.7000
   7   4   3  3400.      7.7000
   7   4   5  1417.      3.6000
   7   4   7  1484.      6.0000
   7   4   9  793.9      7.1000
   7   4  11  747.2     15.0000
   7   4  13  289.3     22.0000
   7   5 -14  664.1     30.0000
   7   5 -12  352.4      9.2000
   7   5 -10  757.8     10.0000
   7   5  -8  712.7      5.7000
   7   5  -6  1991.     11.0000
   7   5  -4  1545.      4.0000
   7   5  -2  1821.      4.7000
   7   5   0  1479.      4.7000
   7   5   2  1874.      5.8000
   7   5   4  1488.      4.1000
   7   5   6  1790.      5.3000
   7   5   8  629.1      3.1000
   7   5  10  787.9      9.8000
   7   5  12  311.2      8.1000
   7   5  14  583.5     25.0000
   7   6 -15  101.3      6.9000
   7   6 -13  323.1     19.0000
   7   6 -11  352.8     12.0000
   7   6  -9  306.4      5.3000
   7   6  -7  745.1      3.9000
   7   6  -5  710.3      2.6000
   7   6  -3  933.7      2.8000
   7   6  -1  1337.      3.9000
   7   6   1  968.6      2.9000
   7   6   3  837.1      2.6000
   7   6   5  603.1      2.2000
   7   6   7  993.7      4.8000
   7   6   9  166.1      2.1000
   7   6  11  301.0     11.0000
   7   6  15  174.3      6.2000
   7   7 -16  118.3      6.4000
   7   7 -14  355.0     22.0000
   7   7 -12  201.6      5.5000
   7   7 -10  545.0     12.0000
   7   7  -8  456.0      3.2000
   7   7  -6  1227.      5.0000
   7   7  -4  1066.      3.3000
   7   7  -2  1395.      3.9000
   7   7   0  1086.      3.3000
   7   7   2  1148.      4.3000
   7   7   4  1144.      3.5000
   7   7   6  1315.      4.6000
   7   7   8  293.7      3.2000
   7   7  10  456.3      8.0000
   7   7  12  269.8      8.7000
   7   8 -15  258.5      8.6000
   7   8 -13  327.1      7.5000
   7   8 -11  459.1     13.0000
   7   8  -9  863.2     20.0000
   7   8  -7  1228.      6.4000
   7   8  -5  854.4      3.0000
   7   8  -3  1243.      3.6000
   7   8  -1  1893.      4.8000
   7   8   1  1685.      4.4000
   7   8   3  1349.      4.9000
   7   8   5  600.7      2.9000
   7   8   7  1174.      7.3000
   7   8   9  688.5      8.2000
   7   8  11  534.9     11.0000
   7   8  13  255.2      7.9000
   7   9 -16  104.0      4.5000
   7   9 -14  250.0      8.4000
   7   9 -12  215.6      5.5000
   7   9 -10  685.0     12.0000
   7   9  -8  386.3      4.2000
   7   9  -6  1151.      5.4000
   7   9  -4  1057.      3.4000
   7   9  -2  1678.      5.0000
   7   9   0  1545.      4.0000
   7   9   2  2035.      6.9000
   7   9   4  996.5      4.5000
   7   9   6  912.0      5.0000
   7   9   8  427.5      4.4000
   7   9  10  755.3     13.0000
   7   9  12  201.8      5.0000
   7  10 -17  250.7      8.1000
   7  10 -15  204.6      5.6000
   7  10 -13  257.6      9.2000
   7  10 -11  567.5     17.0000
   7  10  -9  872.1     14.0000
   7  10  -7  939.9      5.3000
   7  10  -5  1038.      4.2000
   7  10  -3  1747.      5.5000
   7  10  -1  1653.      5.4000
   7  10   1  1532.      4.7000
   7  10   3  1885.      7.4000
   7  10   5  850.3      3.5000
   7  10   7  977.1      7.0000
   7  10   9  687.3      8.9000
   7  10  11  579.4     14.0000
   7  11 -16  127.7      4.5000
   7  11 -14  385.9     26.0000
   7  11 -12  275.0      8.5000
   7  11 -10  846.5     15.0000
   7  11  -8  593.7      6.5000
   7  11  -6  937.0      4.9000
   7  11  -4  962.8      4.2000
   7  11  -2  1531.      5.7000
   7  11   0  1204.      4.3000
   7  11   2  1492.      6.4000
   7  11   4  929.1      3.8000
   7  11   6  894.2      6.0000
   7  11   8  531.9      5.7000
   7  11  10  821.3     16.0000
   7  11  12  270.4      7.8000
   7  12 -17  205.9      6.7000
   7  12 -15  190.0      7.9000
   7  12 -13  278.0      6.0000
   7  12 -11  384.4     12.0000
   7  12  -9  494.5     11.0000
   7  12  -7  958.3      9.4000
   7  12  -5  959.9      4.7000
   7  12  -3  1217.      4.9000
   7  12  -1  1400.      5.9000
   7  12   1  1287.      4.6000
   7  12   3  1390.      5.1000
   7  12   5  930.6      4.0000
   7  12   7  1105.      7.5000
   7  12   9  382.7      8.2000
   7  12  11  436.2     13.0000
   7  13 -16  86.69      6.0000
   7  13 -14  345.3     11.0000
   7  13 -12  314.1      6.4000
   7  13 -10  590.8     13.0000
   7  13  -8  339.7      6.3000
   7  13  -6  780.0      7.0000
   7  13  -4  619.7      4.5000
   7  13  -2  845.0      3.8000
   7  13   0  663.9      2.9000
   7  13   2  838.7      4.5000
   7  13   4  577.2      3.3000
   7  13   6  707.9      7.0000
   7  13   8  345.7      5.3000
   7  13  10  629.6     19.0000
   7  13  12  266.6      5.2000
   7  14 -15  253.3      9.3000
   7  14 -13  301.8      6.5000
   7  14 -11  250.2      8.5000
   7  14  -9  389.1      6.5000
   7  14  -7  769.5      8.7000
   7  14  -5  607.7      6.4000
   7  14  -3  671.0      5.0000
   7  14  -1  821.3      5.2000
   7  14   1  689.8      3.3000
   7  14   3  845.2      4.3000
   7  14   5  575.7      4.3000
   7  14   7  803.2      8.1000
   7  14   9  363.4      9.8000
   7  14  11  361.9     11.0000
   7  15 -16  146.0      6.8000
   7  15 -14  436.5     30.0000
   7  15 -12  315.4      7.1000
   7  15 -10  559.9     12.0000
   7  15  -8  519.3      7.2000
   7  15  -6  1191.     12.0000
   7  15  -4  847.2      5.5000
   7  15  -2  1312.     11.0000
   7  15   0  1202.      8.0000
   7  15   2  1185.      8.1000
   7  15   4  889.5      6.4000
   7  15   6  1366.     12.0000
   7  15   8  601.8     15.0000
   7  15  10  566.6     12.0000
   7  15  12  330.4     19.0000
   7  16 -15  214.1      8.5000
   7  16 -13  358.1     16.0000
   7  16 -11  436.2      9.8000
   7  16  -9  376.3      8.5000
   7  16  -7  574.0      7.9000
   7  16  -5  708.0      8.2000
   7  16  -3  777.5      6.6000
   7  16  -1  635.7      5.0000
   7  16   1  452.5      3.8000
   7  16   3  773.1      6.3000
   7  16   5  695.4      7.3000
   7  16   7  719.6      9.3000
   7  16   9  295.4      8.5000
   7  16  11  431.0     16.0000
   7  17 -14  292.5      9.8000
   7  17 -12  186.6      5.3000
   7  17 -10  486.1     12.0000
   7  17  -8  310.5      5.3000
   7  17  -6  578.6      8.6000
   7  17  -4  612.6      6.3000
   7  17  -2  767.8      7.0000
   7  17   0  465.8      5.3000
   7  17   2  837.9      6.6000
   7  17   4  656.6      5.3000
   7  17   6  603.8      8.3000
   7  17   8  391.9      5.4000
   7  17  10  524.1     12.0000
   7  17  12  168.3      5.8000
   7  18 -15  135.4      9.2000
   7  18 -13  205.3      5.2000
   7  18 -11  357.7      9.5000
   7  18  -9  399.1      7.8000
   7  18  -7  393.5      7.2000
   7  18  -5  481.5      6.8000
   7  18  -3  636.0      6.1000
   7  18  -1  564.7      6.3000
   7  18   1  588.5      6.3000
   7  18   3  799.5      6.9000
   7  18   5  365.2      4.8000
   7  18   7  492.0      6.6000
   7  18   9  450.0     12.0000
   7  18  11  417.2     25.0000
   7  19 -14  196.6      5.5000
   7  19 -12  117.6      5.5000
   7  19 -10  339.8     12.0000
   7  19  -8  294.6      6.0000
   7  19  -6  412.4      6.3000
   7  19  -4  200.3      2.7000
   7  19  -2  355.6      5.3000
   7  19   0  364.0      7.0000
   7  19   2  420.6      4.9000
   7  19   4  218.3      2.7000
   7  19   6  390.7      5.7000
   7  19   8  253.3      2.9000
   7  19  10  325.2      6.9000
   7  19  12  147.0      4.2000
   7  20 -13  153.1      4.3000
   7  20 -11  181.9      3.3000
   7  20  -9  233.9      4.5000
   7  20  -7  262.7      6.7000
   7  20  -5  220.5      3.3000
   7  20  -3  326.1      5.7000
   7  20  -1  474.5      6.7000
   7  20   1  405.7      8.0000
   7  20   3  423.4      7.8000
   7  20   5  207.4      2.8000
   7  20   7  316.6      5.7000
   7  20   9  206.5      4.0000
   7  20  11  262.4      9.2000
   7  20  13  112.1      5.9000
   7  21 -12  104.1      2.7000
   7  21 -10  252.4      4.9000
   7  21  -8  191.5      3.5000
   7  21  -6  324.4      7.2000
   7  21  -4  224.8      3.1000
   7  21  -2  328.1      5.3000
   7  21   0  242.5      3.4000
   7  21   2  310.4      3.9000
   7  21   4  259.5      2.4000
   7  21   6  323.2      4.7000
   7  21   8  124.7      2.2000
   7  21  10  241.1      4.3000
   7  21  12  148.8      4.8000
   7  22 -13  192.5      6.6000
   7  22 -11  274.4     10.0000
   7  22  -9  233.2      6.5000
   7  22  -7  337.0      5.7000
   7  22  -5  424.9      8.3000
   7  22  -3  413.8      6.3000
   7  22  -1  492.0      6.9000
   7  22   1  444.3      6.3000
   7  22   3  461.3      7.0000
   7  22   5  328.7      4.7000
   7  22   7  360.1      5.7000
   7  22   9  196.9      4.5000
   7  22  11  295.3      8.0000
   7  22  13  181.1      7.1000
   7  23 -12  72.37      2.3000
   7  23 -10  214.8      4.6000
   7  23  -8  294.3      8.0000
   7  23  -6  426.9     12.0000
   7  23  -4  248.4      4.0000
   7  23  -2  488.3      8.5000
   7  23   0  571.6      9.8000
   7  23   2  488.9      7.7000
   7  23   4  264.7      3.3000
   7  23   6  420.2      8.0000
   7  23   8  275.2      4.6000
   7  23  10  233.5      4.9000
   7  23  12  90.67      5.0000
   7  24 -11  130.5      2.9000
   7  24  -9  194.9      3.8000
   7  24  -7  261.0      4.9000
   7  24  -5  288.0      3.9000
   7  24  -3  308.4      9.1000
   7  24  -1  315.9      5.3000
   7  24   1  227.8      3.2000
   7  24   3  308.7      4.4000
   7  24   5  212.9      3.3000
   7  24   7  252.3      4.2000
   7  24   9  134.5      2.4000
   7  24  11  157.7      5.4000
   7  25 -10  241.2      5.7000
   7  25  -8  121.3      2.5000
   7  25  -6  307.2      8.5000
   7  25  -4  392.8      9.9000
   7  25  -2  418.2      7.4000
   7  25   0  265.5      6.8000
   7  25   2  370.0      6.6000
   7  25   4  329.5      6.0000
   7  25   6  338.8      7.9000
   7  25   8  163.6      3.0000
   7  25  10  191.6      4.2000
   7  26  -9  112.5      2.7000
   7  26  -7  169.7      3.2000
   7  26  -5  321.3      7.2000
   7  26  -3  332.4      6.3000
   7  26  -1  213.1      2.9000
   7  26   1  195.1      4.0000
   7  26   3  360.5      5.7000
   7  26   5  239.5      4.9000
   7  26   7  212.7      4.3000
   7  26   9  113.3      3.5000
   7  27  -8  128.1      3.4000
   7  27  -6  186.9      3.5000
   7  27  -4  182.0      3.5000
   7  27  -2  264.8      3.5000
   7  27   0  173.8      3.3000
   7  27   2  219.9      3.6000
   7  27   4  144.7      2.3000
   7  27   6  158.5      3.1000
   7  27   8  123.0      4.5000
   7  28  -7  211.2      6.0000
   7  28  -5  200.3      6.7000
   7  28  -3  180.3      2.5000
   7  28  -1  280.9      5.7000
   7  28   1  258.0      5.3000
   7  28   3  223.4      3.8000
   7  28   5  178.2      3.0000
   7  28   7  229.2      6.0000
   7  29  -6  244.2      9.5000
   7  29  -4  160.9      3.5000
   7  29  -2  247.1      4.9000
   7  29   0  266.6      5.3000
   7  29   2  261.4      4.9000
   7  29   4  157.6      2.8000
   7  29   6  198.1      4.9000
   7  30  -3  196.5      4.0000
   7  30  -1  217.3      4.5000
   7  30   1  169.7      3.1000
   7  30   3  218.3      8.1000
   7  31   0  123.2      2.2000
   8   0 -14  327.3     15.0000
   8   0 -12  677.1     16.0000
   8   0 -10  519.3      9.2000
   8   0  -8  896.9      5.2000
   8   0  -6  1057.      4.0000
   8   0  -4  3191.     10.0000
   8   0  -2  852.3      2.7000
   8   0   0  2764.      7.3000
   8   0   2  945.6      3.1000
   8   0   4  2834.      7.8000
   8   0   6  859.2      3.2000
   8   0   8  1028.      9.3000
   8   0  10  442.9      6.3000
   8   0  12  510.7     11.0000
   8   0  14  385.8     21.0000
   8   1 -13  275.0     11.0000
   8   1 -11  551.5     20.0000
   8   1  -9  581.9      4.8000
   8   1  -7  1428.      7.1000
   8   1  -5  1612.      4.7000
   8   1  -3  3426.     11.0000
   8   1  -1  2361.      5.7000
   8   1   1  2436.      6.0000
   8   1   3  3104.      8.9000
   8   1   5  1827.      5.2000
   8   1   7  1328.      4.6000
   8   1   9  611.2      8.7000
   8   1  11  446.3      9.2000
   8   1  13  350.0      8.7000
   8   2 -14  326.0     16.0000
   8   2 -12  420.6     12.0000
   8   2 -10  700.1     12.0000
   8   2  -8  1618.      7.5000
   8   2  -6  1046.      3.9000
   8   2  -4  2758.      8.7000
   8   2  -2  2218.      5.4000
   8   2   0  6121.     15.0000
   8   2   2  1939.      6.2000
   8   2   4  2717.      6.5000
   8   2   6  1045.      3.5000
   8   2   8  1527.      8.4000
   8   2  10  673.7      9.5000
   8   2  12  407.9      8.5000
   8   3 -13  687.5     19.0000
   8   3 -11  853.0     14.0000
   8   3  -9  758.2      7.1000
   8   3  -7  2720.     11.0000
   8   3  -5  2481.      6.2000
   8   3  -3  3357.      7.4000
   8   3  -1  4025.      9.3000
   8   3   1  4440.     13.0000
   8   3   3  3315.      9.2000
   8   3   5  2386.      8.0000
   8   3   7  2351.      9.4000
   8   3   9  857.6     13.0000
   8   3  11  804.3     18.0000
   8   3  13  698.1     29.0000
   8   4 -14  196.0      5.3000
   8   4 -12  541.3     15.0000
   8   4 -10  668.2     12.0000
   8   4  -8  1036.      6.4000
   8   4  -6  789.1      3.2000
   8   4  -4  2633.      7.0000
   8   4  -2  1788.      4.2000
   8   4   0  4702.     15.0000
   8   4   2  1539.      4.3000
   8   4   4  2653.      7.8000
   8   4   6  974.9      3.5000
   8   4   8  1041.      6.0000
   8   4  10  613.6     11.0000
   8   4  12  530.4     12.0000
   8   5 -15  302.6      8.6000
   8   5 -13  339.2     13.0000
   8   5 -11  600.5      9.4000
   8   5  -9  536.9     15.0000
   8   5  -7  1245.      5.3000
   8   5  -5  926.1      3.3000
   8   5  -3  1797.      4.3000
   8   5  -1  1150.      3.2000
   8   5   1  1285.      3.1000
   8   5   3  1668.      4.9000
   8   5   5  1133.      4.0000
   8   5   7  909.6      3.7000
   8   5   9  487.0      7.5000
   8   5  11  627.8     15.0000
   8   5  13  460.1     15.0000
   8   5  15  209.4      6.3000
   8   6 -16  253.7      8.2000
   8   6 -14  286.6      6.0000
   8   6 -12  384.1     14.0000
   8   6 -10  559.9     12.0000
   8   6  -8  1519.     12.0000
   8   6  -6  751.3      3.3000
   8   6  -4  1061.      3.3000
   8   6  -2  764.4      2.6000
   8   6   0  4308.      9.5000
   8   6   2  863.2      3.2000
   8   6   4  1061.      3.7000
   8   6   6  731.3      3.2000
   8   6   8  1556.      9.3000
   8   6  10  548.6     10.0000
   8   6  12  368.2     11.0000
   8   6  14  317.7     17.0000
   8   7 -15  227.6      8.0000
   8   7 -13  228.8      5.5000
   8   7 -11  539.7     13.0000
   8   7  -9  451.3      8.0000
   8   7  -7  792.8      4.5000
   8   7  -5  721.9      2.8000
   8   7  -3  1495.      4.5000
   8   7  -1  977.4      3.3000
   8   7   1  1401.      4.4000
   8   7   3  1560.      4.7000
   8   7   5  781.5      3.1000
   8   7   7  669.3      4.1000
   8   7   9  689.5     10.0000
   8   7  11  543.2     11.0000
   8   8 -16  294.6      9.5000
   8   8 -14  269.2      8.7000
   8   8 -12  428.7     13.0000
   8   8 -10  707.4     12.0000
   8   8  -8  894.2      7.1000
   8   8  -6  441.8      3.2000
   8   8  -4  1861.      5.4000
   8   8  -2  607.6      2.5000
   8   8   0  1277.      3.8000
   8   8   2  605.7      2.5000
   8   8   4  1840.      5.9000
   8   8   6  437.8      3.5000
   8   8   8  887.3      6.6000
   8   8  10  669.7     22.0000
   8   8  12  411.2     16.0000
   8   9 -17  138.4      6.0000
   8   9 -15  256.8      6.4000
   8   9 -13  351.1      8.0000
   8   9 -11  550.6     14.0000
   8   9  -9  382.7      6.5000
   8   9  -7  870.4      5.5000
   8   9  -5  825.3      3.1000
   8   9  -3  1363.      4.3000
   8   9  -1  1022.      3.3000
   8   9   1  1200.      3.7000
   8   9   3  1226.      4.7000
   8   9   5  975.1      3.9000
   8   9   7  957.6     10.0000
   8   9   9  582.1     10.0000
   8   9  11  435.2     10.0000
   8  10 -16  239.2      6.1000
   8  10 -14  351.0     25.0000
   8  10 -12  471.2     14.0000
   8  10 -10  373.7     13.0000
   8  10  -8  864.3      6.3000
   8  10  -6  892.7      5.8000
   8  10  -4  1631.      6.3000
   8  10  -2  655.3      2.8000
   8  10   0  1790.      4.9000
   8  10   2  554.7      2.5000
   8  10   4  1717.      5.7000
   8  10   6  1087.      5.9000
   8  10   8  906.1      7.6000
   8  10  10  356.0      9.2000
   8  10  12  495.2     14.0000
   8  11 -17  175.2      6.9000
   8  11 -15  286.9      6.9000
   8  11 -13  351.2     17.0000
   8  11 -11  531.2     15.0000
   8  11  -9  496.2      8.0000
   8  11  -7  851.8      7.0000
   8  11  -5  548.1      3.1000
   8  11  -3  1057.      3.8000
   8  11  -1  785.7      3.3000
   8  11   1  797.4      3.5000
   8  11   3  833.4      3.9000
   8  11   5  741.8      4.8000
   8  11   7  757.2      7.8000
   8  11   9  571.2     13.0000
   8  11  11  492.8     12.0000
   8  12 -16  139.4      6.8000
   8  12 -14  240.6      8.9000
   8  12 -12  235.0      4.8000
   8  12 -10  120.1      4.0000
   8  12  -8  435.0      6.1000
   8  12  -6  448.7      5.2000
   8  12  -4  807.9      3.7000
   8  12  -2  213.4      2.0000
   8  12   0  1016.      4.4000
   8  12   2  399.0      2.7000
   8  12   4  905.7      3.8000
   8  12   6  413.4      5.0000
   8  12   8  506.7      6.0000
   8  12  10  269.4      3.4000
   8  12  12  246.9      5.1000
   8  13 -15  187.2      8.0000
   8  13 -13  300.6      6.6000
   8  13 -11  582.6     20.0000
   8  13  -9  428.9      6.9000
   8  13  -7  784.1     10.0000
   8  13  -5  578.3      4.6000
   8  13  -3  957.7      4.9000
   8  13  -1  904.2      4.3000
   8  13   1  940.1      4.5000
   8  13   3  747.3      3.8000
   8  13   5  738.1      6.8000
   8  13   7  794.4      8.3000
   8  13   9  477.1      8.5000
   8  13  11  460.9     10.0000
   8  14 -16  179.3      7.3000
   8  14 -14  223.8      6.1000
   8  14 -12  340.4      5.6000
   8  14 -10  430.0     10.0000
   8  14  -8  641.0      8.3000
   8  14  -6  430.7      6.0000
   8  14  -4  1241.      8.2000
   8  14  -2  603.3      4.0000
   8  14   0  1042.      4.8000
   8  14   2  549.3      3.3000
   8  14   4  1289.      8.6000
   8  14   6  461.9      5.7000
   8  14   8  560.9      8.9000
   8  14  10  361.0     11.0000
   8  14  12  404.0     16.0000
   8  15 -15  192.8      7.9000
   8  15 -13  151.1      4.3000
   8  15 -11  357.0     12.0000
   8  15  -9  465.1      8.2000
   8  15  -7  697.6     10.0000
   8  15  -5  468.7      6.0000
   8  15  -3  952.8     12.0000
   8  15  -1  1101.     12.0000
   8  15   1  1259.     10.0000
   8  15   3  915.4      6.4000
   8  15   5  540.3      6.0000
   8  15   7  645.9      7.8000
   8  15   9  558.5     10.0000
   8  15  11  317.6      6.0000
   8  16 -14  182.1      5.5000
   8  16 -12  404.7     18.0000
   8  16 -10  510.0     12.0000
   8  16  -8  670.1     10.0000
   8  16  -6  603.8      9.8000
   8  16  -4  1180.      8.9000
   8  16  -2  648.1      8.0000
   8  16   0  1332.      8.9000
   8  16   2  833.1      6.1000
   8  16   4  1078.      9.2000
   8  16   6  398.6      6.4000
   8  16   8  649.3     10.0000
   8  16  10  543.0     10.0000
   8  16  12  398.8     10.0000
   8  17 -15  188.8      7.6000
   8  17 -13  148.5      3.9000
   8  17 -11  319.3      5.5000
   8  17  -9  415.6      9.8000
   8  17  -7  663.4     16.0000
   8  17  -5  503.5      6.0000
   8  17  -3  904.8     11.0000
   8  17  -1  855.7      6.1000
   8  17   1  958.0      8.2000
   8  17   3  848.6      6.9000
   8  17   5  581.3      6.7000
   8  17   7  549.4      7.7000
   8  17   9  431.0      9.4000
   8  17  11  293.1     28.0000
   8  17  13  191.9      5.5000
   8  18 -14  173.7      7.4000
   8  18 -12  244.6      6.9000
   8  18 -10  249.1      4.9000
   8  18  -8  505.5      8.3000
   8  18  -6  393.2      9.4000
   8  18  -4  753.3      8.5000
   8  18  -2  566.2      6.7000
   8  18   0  1169.     10.0000
   8  18   2  480.3      5.4000
   8  18   4  754.8      6.7000
   8  18   6  405.5      7.9000
   8  18   8  474.8      7.9000
   8  18  10  257.0      5.5000
   8  18  12  241.8      4.3000
   8  19 -13  164.9      4.7000
   8  19 -11  233.3      7.5000
   8  19  -9  160.0      3.1000
   8  19  -7  413.6      8.3000
   8  19  -5  339.1      5.3000
   8  19  -3  457.7      5.5000
   8  19  -1  320.3      4.7000
   8  19   1  313.1      6.3000
   8  19   3  300.6      3.9000
   8  19   5  400.4      7.2000
   8  19   7  321.4      4.4000
   8  19   9  99.32      3.5000
   8  19  11  161.8      4.1000
   8  19  13  210.7      5.4000
   8  20 -12  200.7      4.4000
   8  20 -10  152.0      3.3000
   8  20  -8  269.9      4.5000
   8  20  -6  252.8      4.1000
   8  20  -4  603.6      9.1000
   8  20  -2  348.3      5.3000
   8  20   0  638.3      7.2000
   8  20   2  298.0      4.2000
   8  20   4  586.3      7.3000
   8  20   6  255.4      4.2000
   8  20   8  294.7      4.2000
   8  20  10  176.2      9.8000
   8  20  12  172.4      4.5000
   8  21 -13  143.5      4.0000
   8  21 -11  192.4      3.9000
   8  21  -9  230.0      3.3000
   8  21  -7  487.9      8.5000
   8  21  -5  395.7      9.4000
   8  21  -3  526.2      7.3000
   8  21  -1  448.3      7.4000
   8  21   1  508.2      6.1000
   8  21   3  472.5      6.9000
   8  21   5  386.7      5.4000
   8  21   7  402.9      5.7000
   8  21   9  283.4      8.6000
   8  21  11  175.0      2.8000
   8  21  13  143.1      6.0000
   8  22 -12  163.8      3.3000
   8  22 -10  171.7      3.2000
   8  22  -8  271.5      5.3000
   8  22  -6  218.4      3.9000
   8  22  -4  403.8      7.6000
   8  22  -2  231.8      3.3000
   8  22   0  451.6      7.0000
   8  22   2  179.6      2.9000
   8  22   4  342.9      6.4000
   8  22   6  222.7      2.8000
   8  22   8  282.5      4.0000
   8  22  10  121.7      4.2000
   8  22  12  148.3      3.8000
   8  23 -11  211.8      5.8000
   8  23  -9  162.5      3.3000
   8  23  -7  243.2      3.3000
   8  23  -5  312.9      4.9000
   8  23  -3  506.4      9.4000
   8  23  -1  320.0      5.0000
   8  23   1  361.6      6.0000
   8  23   3  450.4      6.6000
   8  23   5  372.0      6.7000
   8  23   7  257.2      6.0000
   8  23   9  199.3      5.0000
   8  23  11  168.1      3.8000
   8  24 -10  182.5      4.8000
   8  24  -8  243.8      6.0000
   8  24  -6  182.6      3.0000
   8  24  -4  400.6      7.4000
   8  24  -2  198.6      3.1000
   8  24   0  315.8      5.3000
   8  24   2  225.3      2.9000
   8  24   4  401.4      7.4000
   8  24   6  161.7      2.3000
   8  24   8  243.8      4.9000
   8  24  10  188.9      4.3000
   8  25  -9  143.2      3.5000
   8  25  -7  193.8      4.5000
   8  25  -5  141.4      2.5000
   8  25  -3  208.1      2.8000
   8  25  -1  195.9      2.5000
   8  25   1  278.5      3.9000
   8  25   3  207.0      4.4000
   8  25   5  154.3      2.3000
   8  25   7  154.4      3.2000
   8  25   9  191.4      4.9000
   8  26  -8  223.8      4.5000
   8  26  -6  137.4      4.3000
   8  26  -4  140.1      3.8000
   8  26  -2  113.0      2.5000
   8  26   0  357.7      6.7000
   8  26   2  152.2      3.1000
   8  26   4  198.3      4.0000
   8  26   6  146.4      3.1000
   8  26   8  211.3      3.8000
   8  27  -7  209.9      4.6000
   8  27  -5  101.4      2.9000
   8  27  -3  162.4      3.4000
   8  27  -1  178.9      2.8000
   8  27   1  201.4      3.0000
   8  27   3  136.4      3.3000
   8  27   5  146.7      2.0000
   8  27   7  161.4      3.4000
   8  28  -6  173.2      3.2000
   8  28  -4  301.1      5.3000
   8  28  -2  188.7      3.5000
   8  28   0  283.9      5.7000
   8  28   2  181.7      3.7000
   8  28   4  339.8      6.0000
   8  28   6  220.7      4.8000
   8  29  -5  174.3      2.9000
   8  29  -3  230.1      4.6000
   8  29  -1  162.4      3.7000
   8  29   1  201.7      4.1000
   8  29   3  208.9      5.7000
   8  29   5  201.3      5.0000
   8  30  -4  181.0      2.9000
   8  30  -2  120.7      2.1000
   8  30   0  206.1      4.9000
   8  30   2  117.4      2.8000
   8  30   4  170.0      3.5000
   9   0 -13  281.3     11.0000
   9   0 -11  362.1      9.2000
   9   0  -9  723.3      5.4000
   9   0  -7  1194.      7.5000
   9   0  -5  380.7      2.0000
   9   0  -3  341.1      2.0000
   9   0  -1  1681.      4.2000
   9   0   1  1458.      4.3000
   9   0   3  483.9      2.3000
   9   0   5  194.1      1.6000
   9   0   7  1266.      4.8000
   9   0   9  572.9      7.5000
   9   0  11  434.3      7.5000
   9   0  13  260.3      6.9000
   9   0  15  252.9      8.1000
   9   1 -14  594.6     23.0000
   9   1 -12  411.1     10.0000
   9   1 -10  804.3     11.0000
   9   1  -8  809.4      5.2000
   9   1  -6  2181.      7.0000
   9   1  -4  1430.      5.3000
   9   1  -2  2236.      5.7000
   9   1   0  2891.      8.2000
   9   1   2  2516.      7.5000
   9   1   4  1622.      5.0000
   9   1   6  2114.      6.9000
   9   1   8  755.3      5.3000
   9   1  10  938.6     12.0000
   9   1  12  516.3     12.0000
   9   1  14  625.4     30.0000
   9   2 -13  424.1     11.0000
   9   2 -11  1020.     18.0000
   9   2  -9  1143.     12.0000
   9   2  -7  1146.      5.2000
   9   2  -5  1220.      3.9000
   9   2  -3  2744.      8.4000
   9   2  -1  2840.      7.8000
   9   2   1  2387.      8.5000
   9   2   3  2788.      6.8000
   9   2   5  1378.      5.4000
   9   2   7  1396.      5.8000
   9   2   9  989.8     13.0000
   9   2  11  1123.     18.0000
   9   2  13  401.5     12.0000
   9   3 -14  572.2     25.0000
   9   3 -12  439.0     11.0000
   9   3 -10  820.3     12.0000
   9   3  -8  569.0      5.3000
   9   3  -6  1737.      5.9000
   9   3  -4  1518.      4.4000
   9   3  -2  1612.      4.3000
   9   3   0  1329.      4.5000
   9   3   2  1846.      5.7000
   9   3   4  1544.      4.8000
   9   3   6  1608.      5.5000
   9   3   8  549.1      4.7000
   9   3  10  888.5     12.0000
   9   3  12  486.0     11.0000
   9   3  14  621.9     23.0000
   9   4 -13  371.0     20.0000
   9   4 -11  520.6     12.0000
   9   4  -9  884.7      9.4000
   9   4  -7  1791.      8.6000
   9   4  -5  1055.      3.4000
   9   4  -3  1630.      4.7000
   9   4  -1  2965.      7.9000
   9   4   1  2831.      7.9000
   9   4   3  1851.      4.9000
   9   4   5  977.2      3.2000
   9   4   7  2151.      9.3000
   9   4   9  917.6      9.0000
   9   4  11  545.0     16.0000
   9   4  13  333.1     12.0000
   9   5 -14  490.0     26.0000
   9   5 -12  288.9      4.7000
   9   5 -10  973.5     17.0000
   9   5  -8  556.4      5.4000
   9   5  -6  1120.      5.5000
   9   5  -4  1491.      5.6000
   9   5  -2  1588.      4.3000
   9   5   0  781.6      2.9000
   9   5   2  1588.      4.3000
   9   5   4  1539.      5.2000
   9   5   6  1170.      4.2000
   9   5   8  556.0      6.4000
   9   5  10  1012.     20.0000
   9   5  12  297.3     11.0000
   9   6 -15  276.8      8.7000
   9   6 -13  450.8     27.0000
   9   6 -11  607.7      9.4000
   9   6  -9  591.4      8.0000
   9   6  -7  943.8      5.8000
   9   6  -5  1290.      4.3000
   9   6  -3  1816.      5.9000
   9   6  -1  1154.      4.5000
   9   6   1  1029.      3.0000
   9   6   3  1952.      5.3000
   9   6   5  1078.      4.2000
   9   6   7  1184.      5.8000
   9   6   9  591.0      8.5000
   9   6  11  599.2     15.0000
   9   6  13  337.9     26.0000
   9   7 -16  92.30      5.9000
   9   7 -14  386.8     17.0000
   9   7 -12  341.6     11.0000
   9   7 -10  562.1      9.4000
   9   7  -8  358.8      5.3000
   9   7  -6  1270.      8.3000
   9   7  -4  1183.      5.5000
   9   7  -2  1483.      4.5000
   9   7   0  1356.      5.3000
   9   7   2  1516.      4.4000
   9   7   4  1121.      4.6000
   9   7   6  1383.      6.3000
   9   7   8  562.7      4.8000
   9   7  10  587.5     10.0000
   9   7  12  258.9     12.0000
   9   7  14  427.2     22.0000
   9   8 -17  208.0      6.9000
   9   8 -15  303.2      9.7000
   9   8 -13  426.8     21.0000
   9   8 -11  530.7     17.0000
   9   8  -9  714.0      9.4000
   9   8  -7  1049.      6.6000
   9   8  -5  1182.      4.4000
   9   8  -3  1615.      5.4000
   9   8  -1  1453.      4.0000
   9   8   1  1106.      3.7000
   9   8   3  1673.      4.9000
   9   8   5  1173.      5.7000
   9   8   7  1063.      9.0000
   9   8   9  473.8      6.9000
   9   8  11  640.5     13.0000
   9   8  13  393.1     17.0000
   9   9 -16  171.5      5.0000
   9   9 -14  416.3     26.0000
   9   9 -12  259.5      6.9000
   9   9 -10  816.7     16.0000
   9   9  -8  957.9      9.0000
   9   9  -6  1388.      7.5000
   9   9  -4  770.0      3.3000
   9   9  -2  2078.      6.7000
   9   9   0  2717.      7.5000
   9   9   2  1934.      6.6000
   9   9   4  805.0      3.3000
   9   9   6  1446.      8.0000
   9   9   8  897.3      8.1000
   9   9  10  820.7     16.0000
   9   9  12  261.9      4.4000
   9  10 -17  133.8      5.7000
   9  10 -15  144.6      5.0000
   9  10 -13  287.6      9.2000
   9  10 -11  261.0      8.5000
   9  10  -9  257.7      3.2000
   9  10  -7  805.9      6.3000
   9  10  -5  894.6      4.1000
   9  10  -3  786.1      3.1000
   9  10  -1  1001.      3.6000
   9  10   1  1081.      3.8000
   9  10   3  1127.      4.4000
   9  10   5  614.4      3.3000
   9  10   7  732.8      7.1000
   9  10   9  247.8      4.2000
   9  10  11  393.1     10.0000
   9  10  13  221.4     14.0000
   9  11 -16  91.35      4.2000
   9  11 -14  206.8      8.2000
   9  11 -12  218.8      4.8000
   9  11 -10  781.1     22.0000
   9  11  -8  419.4      6.0000
   9  11  -6  545.2      4.8000
   9  11  -4  610.4      2.9000
   9  11  -2  1124.      4.7000
   9  11   0  726.4      3.3000
   9  11   2  928.6      4.3000
   9  11   4  531.3      2.9000
   9  11   6  529.6      4.3000
   9  11   8  307.5      4.9000
   9  11  10  705.7     40.0000
   9  11  12  203.7      7.1000
   9  12 -15  136.5      7.0000
   9  12 -13  184.9      4.4000
   9  12 -11  292.1      6.4000
   9  12  -9  389.7      6.9000
   9  12  -7  485.2      6.9000
   9  12  -5  709.9      5.5000
   9  12  -3  1115.      3.8000
   9  12  -1  831.8      3.6000
   9  12   1  746.5      3.4000
   9  12   3  1293.      5.1000
   9  12   5  600.0      5.8000
   9  12   7  496.2      6.8000
   9  12   9  274.1      5.4000
   9  12  11  375.0     16.0000
   9  12  13  180.2      6.4000
   9  13 -16  104.7      6.0000
   9  13 -14  204.4      5.8000
   9  13 -12  137.8      6.9000
   9  13 -10  452.3     12.0000
   9  13  -8  400.0      8.6000
   9  13  -6  650.1      6.7000
   9  13  -4  368.3      5.1000
   9  13  -2  770.9      4.3000
   9  13   0  961.9      4.5000
   9  13   2  822.0      4.1000
   9  13   4  259.5      3.5000
   9  13   6  585.0      5.4000
   9  13   8  414.6     11.0000
   9  13  10  386.5     14.0000
   9  13  12  106.3      5.4000
   9  14 -15  149.9      7.1000
   9  14 -13  252.5      5.1000
   9  14 -11  401.7     12.0000
   9  14  -9  439.7      8.0000
   9  14  -7  508.4      8.0000
   9  14  -5  761.0      8.8000
   9  14  -3  968.3      7.5000
   9  14  -1  715.3      5.7000
   9  14   1  654.7      4.6000
   9  14   3  1067.      6.9000
   9  14   5  531.3      4.6000
   9  14   7  478.8      9.8000
   9  14   9  378.5      8.0000
   9  14  11  421.7     23.0000
   9  14  13  156.2      5.8000
   9  15 -14  271.5      9.8000
   9  15 -12  159.2      4.4000
   9  15 -10  422.2     12.0000
   9  15  -8  336.3      5.7000
   9  15  -6  766.6      8.5000
   9  15  -4  813.0      8.4000
   9  15  -2  1054.      6.9000
   9  15   0  728.2      6.7000
   9  15   2  1048.      6.9000
   9  15   4  830.4      6.9000
   9  15   6  768.9     10.0000
   9  15   8  357.5     11.0000
   9  15  10  437.7     16.0000
   9  15  12  151.0      4.8000
   9  16 -15  177.3      7.4000
   9  16 -13  395.5     18.0000
   9  16 -11  432.8     24.0000
   9  16  -9  413.0      8.9000
   9  16  -7  818.2     12.0000
   9  16  -5  826.7      8.3000
   9  16  -3  829.0      6.6000
   9  16  -1  1071.      9.3000
   9  16   1  910.2      7.9000
   9  16   3  794.5      6.4000
   9  16   5  739.8     12.0000
   9  16   7  925.1     13.0000
   9  16   9  359.0      6.7000
   9  16  11  393.6     14.0000
   9  16  13  339.4     17.0000
   9  17 -14  307.0     10.0000
   9  17 -12  190.8      4.2000
   9  17 -10  320.4      6.9000
   9  17  -8  283.9      4.9000
   9  17  -6  719.2      8.7000
   9  17  -4  561.0      6.0000
   9  17  -2  691.6      7.8000
   9  17   0  450.7      6.0000
   9  17   2  564.9      6.3000
   9  17   4  611.3      5.8000
   9  17   6  828.8      9.7000
   9  17   8  221.9      6.1000
   9  17  10  271.1      9.0000
   9  17  12  240.4      5.4000
   9  18 -13  182.6      5.5000
   9  18 -11  208.8      4.2000
   9  18  -9  273.6      4.9000
   9  18  -7  349.9      5.7000
   9  18  -5  300.5      9.1000
   9  18  -3  456.3      6.0000
   9  18  -1  586.3      6.6000
   9  18   1  454.2      6.0000
   9  18   3  510.9      5.7000
   9  18   5  331.2      5.3000
   9  18   7  464.0      7.0000
   9  18   9  276.9     11.0000
   9  18  11  281.5      5.8000
   9  18  13  122.3      4.6000
   9  19 -14  263.5      8.7000
   9  19 -12  200.0      5.3000
   9  19 -10  371.5      7.8000
   9  19  -8  314.4      5.7000
   9  19  -6  654.1     14.0000
   9  19  -4  410.2      7.2000
   9  19  -2  479.7      5.5000
   9  19   0  415.8      7.0000
   9  19   2  635.3      7.3000
   9  19   4  395.4      5.1000
   9  19   6  520.8     11.0000
   9  19   8  319.5      6.9000
   9  19  10  409.2     10.0000
   9  19  12  197.4      4.9000
   9  20 -13  138.1      5.4000
   9  20 -11  242.4      6.0000
   9  20  -9  289.6      8.5000
   9  20  -7  290.5      6.3000
   9  20  -5  260.7      3.6000
   9  20  -3  364.7      5.4000
   9  20  -1  460.3      6.7000
   9  20   1  405.1      6.0000
   9  20   3  450.1      6.0000
   9  20   5  245.5      3.2000
   9  20   7  422.0      7.2000
   9  20   9  282.4      6.9000
   9  20  11  264.3      6.0000
   9  21 -12  130.9      4.4000
   9  21 -10  354.6      8.0000
   9  21  -8  219.4      4.3000
   9  21  -6  302.6      6.7000
   9  21  -4  335.6      6.7000
   9  21  -2  453.6      6.6000
   9  21   0  278.1      4.7000
   9  21   2  482.9      6.1000
   9  21   4  409.0      7.9000
   9  21   6  344.4      5.7000
   9  21   8  222.3      4.5000
   9  21  10  370.2      8.2000
   9  21  12  170.5      4.4000
   9  22 -11  238.3      9.2000
   9  22  -9  310.3      8.2000
   9  22  -7  334.5      6.1000
   9  22  -5  295.5      4.5000
   9  22  -3  316.0      4.4000
   9  22  -1  379.3      5.4000
   9  22   1  368.4      5.4000
   9  22   3  393.2      6.0000
   9  22   5  241.3      2.6000
   9  22   7  379.8      6.0000
   9  22   9  267.5      6.3000
   9  22  11  269.0      6.3000
   9  23 -10  256.6      5.8000
   9  23  -8  158.7      4.0000
   9  23  -6  290.4      6.0000
   9  23  -4  246.0      3.5000
   9  23  -2  358.8      5.7000
   9  23   0  342.1      8.3000
   9  23   2  433.3      7.0000
   9  23   4  275.9      5.3000
   9  23   6  297.1      4.6000
   9  23   8  206.2      3.3000
   9  23  10  310.9      7.0000
   9  24 -11  111.8      4.6000
   9  24  -9  199.2      6.0000
   9  24  -7  250.1      4.5000
   9  24  -5  189.9      3.9000
   9  24  -3  185.1      3.7000
   9  24  -1  275.2      4.2000
   9  24   1  218.4      2.6000
   9  24   3  251.0      2.9000
   9  24   5  178.0      4.5000
   9  24   7  248.4      4.2000
   9  24   9  146.2      6.0000
   9  24  11  178.9      3.4000
   9  25 -10  128.7      2.9000
   9  25  -8  105.0      4.4000
   9  25  -6  168.1      3.4000
   9  25  -4  102.7      3.0000
   9  25  -2  186.2      3.3000
   9  25   0  160.9      3.6000
   9  25   2  133.3      2.9000
   9  25   4  93.45      4.2000
   9  25   6  193.4      3.7000
   9  25   8  105.3      2.4000
   9  25  10  127.9      3.8000
   9  26  -9  104.1      2.5000
   9  26  -7  161.6      5.5000
   9  26  -5  243.3      3.6000
   9  26  -3  245.6      4.5000
   9  26  -1  227.4      2.8000
   9  26   1  167.2      2.8000
   9  26   3  254.2      4.4000
   9  26   5  250.4      5.7000
   9  26   7  244.5      6.7000
   9  26   9  70.99      2.8000
   9  27  -8  107.2      3.0000
   9  27  -6  198.2      5.5000
   9  27  -4  233.5      4.5000
   9  27  -2  253.0      5.7000
   9  27   0  140.5      2.3000
   9  27   2  212.3      4.2000
   9  27   4  190.3      2.7000
   9  27   6  184.2      4.5000
   9  27   8  115.3      3.1000
   9  28  -7  153.0      3.8000
   9  28  -5  202.2      3.4000
   9  28  -3  190.1      5.3000
   9  28  -1  186.0      3.3000
   9  28   1  183.4      3.4000
   9  28   3  230.6      8.2000
   9  28   5  127.8      2.8000
   9  28   7  160.3      3.2000
   9  29  -4  188.4      3.0000
   9  29  -2  269.4      4.6000
   9  29   0  257.6      4.9000
   9  29   2  270.2      5.7000
   9  29   4  170.0      4.5000
   9  30  -3  190.1      6.0000
   9  30  -1  194.5      3.9000
   9  30   1  169.6      3.9000
   9  30   3  196.7      4.8000
  10   0 -14  288.1     12.0000
  10   0 -12  638.2     24.0000
  10   0 -10  736.1     12.0000
  10   0  -8  985.6      8.1000
  10   0  -6  620.8      3.1000
  10   0  -4  1982.      7.8000
  10   0  -2  991.5      3.2000
  10   0   0  2101.      6.0000
  10   0   2  601.7      2.6000
  10   0   4  1931.      6.5000
  10   0   6  846.8      3.5000
  10   0   8  1001.      6.7000
  10   0  10  617.3      7.3000
  10   0  12  608.7     16.0000
  10   0  14  336.0     22.0000
  10   1 -13  412.9      9.5000
  10   1 -11  472.1     12.0000
  10   1  -9  257.0      5.7000
  10   1  -7  1107.      6.2000
  10   1  -5  1320.      4.2000
  10   1  -3  1638.      5.0000
  10   1  -1  970.9      2.8000
  10   1   1  1367.      3.5000
  10   1   3  1615.      5.0000
  10   1   5  1271.      4.6000
  10   1   7  1013.      4.4000
  10   1   9  512.6      8.7000
  10   1  11  402.7      8.0000
  10   1  13  435.0     18.0000
  10   1  15  257.5      8.5000
  10   2 -14  272.1      7.6000
  10   2 -12  350.1      9.0000
  10   2 -10  595.0      9.4000
  10   2  -8  1153.      6.7000
  10   2  -6  667.5      3.2000
  10   2  -4  2199.      6.6000
  10   2  -2  1311.      3.7000
  10   2   0  3016.      8.4000
  10   2   2  1230.      3.8000
  10   2   4  2134.      5.7000
  10   2   6  738.0      3.3000
  10   2   8  1271.     13.0000
  10   2  10  612.4     12.0000
  10   2  12  326.9      9.2000
  10   2  14  261.6      7.8000
  10   3 -13  256.2      7.9000
  10   3 -11  566.9     11.0000
  10   3  -9  632.8      7.3000
  10   3  -7  1150.      7.0000
  10   3  -5  971.3      3.5000
  10   3  -3  2010.      5.9000
  10   3  -1  1165.      3.3000
  10   3   1  1243.      4.2000
  10   3   3  1747.      4.9000
  10   3   5  1077.      4.8000
  10   3   7  958.6      4.6000
  10   3   9  618.5      8.5000
  10   3  11  487.5     13.0000
  10   3  13  358.9     29.0000
  10   3  15  311.9     15.0000
  10   4 -14  281.1      8.6000
  10   4 -12  453.8     15.0000
  10   4 -10  381.4      7.6000
  10   4  -8  895.9      7.7000
  10   4  -6  940.8      4.4000
  10   4  -4  2207.      7.4000
  10   4  -2  1009.      3.0000
  10   4   0  3203.      8.5000
  10   4   2  1171.      3.2000
  10   4   4  2103.      6.9000
  10   4   6  881.3      3.5000
  10   4   8  1026.      7.0000
  10   4  10  403.5     16.0000
  10   4  12  414.1     18.0000
  10   4  14  327.3     17.0000
  10   5 -15  175.1      7.1000
  10   5 -13  247.1      8.5000
  10   5 -11  634.6     16.0000
  10   5  -9  497.8      6.5000
  10   5  -7  900.3      5.8000
  10   5  -5  809.4      3.4000
  10   5  -3  1789.      5.3000
  10   5  -1  1329.      3.9000
  10   5   1  1415.      4.3000
  10   5   3  1562.      4.8000
  10   5   5  910.0      3.8000
  10   5   7  756.4      5.4000
  10   5   9  510.5     12.0000
  10   5  11  523.4     15.0000
  10   5  13  289.6      6.4000
  10   6 -16  176.3      7.8000
  10   6 -14  235.7      8.1000
  10   6 -12  419.0     12.0000
  10   6 -10  446.9     11.0000
  10   6  -8  882.6     13.0000
  10   6  -6  646.1      3.7000
  10   6  -4  1817.      6.2000
  10   6  -2  797.5      3.0000
  10   6   0  1853.      5.8000
  10   6   2  751.1      3.1000
  10   6   4  1865.      6.5000
  10   6   6  524.5      3.0000
  10   6   8  620.2      5.7000
  10   6  10  424.2     13.0000
  10   6  12  517.4     16.0000
  10   6  14  215.9      7.4000
  10   7 -15  263.9      8.9000
  10   7 -13  312.6      9.2000
  10   7 -11  503.7     13.0000
  10   7  -9  854.2     14.0000
  10   7  -7  2085.     13.0000
  10   7  -5  911.5      3.4000
  10   7  -3  1467.      4.9000
  10   7  -1  3916.     10.0000
  10   7   1  4069.      9.3000
  10   7   3  1337.      4.6000
  10   7   5  1054.      4.5000
  10   7   7  1992.     17.0000
  10   7   9  931.2     16.0000
  10   7  11  449.7     10.0000
  10   7  13  348.7     16.0000
  10   8 -16  208.7      7.7000
  10   8 -14  367.2     25.0000
  10   8 -12  476.4     18.0000
  10   8 -10  443.8     10.0000
  10   8  -8  1066.      9.4000
  10   8  -6  1062.      6.1000
  10   8  -4  1913.      6.7000
  10   8  -2  930.9      3.3000
  10   8   0  2433.      8.2000
  10   8   2  1092.      4.0000
  10   8   4  1920.      7.4000
  10   8   6  842.5      4.5000
  10   8   8  894.7      7.7000
  10   8  10  468.0     13.0000
  10   8  12  501.2     15.0000
  10   9 -17  164.2      5.7000
  10   9 -15  179.7      7.5000
  10   9 -13  213.4      5.9000
  10   9 -11  715.3     18.0000
  10   9  -9  629.8     11.0000
  10   9  -7  656.8      5.7000
  10   9  -5  760.2      3.3000
  10   9  -3  2025.      6.2000
  10   9  -1  1222.      4.0000
  10   9   1  1206.      4.0000
  10   9   3  1720.      5.9000
  10   9   5  946.9      5.2000
  10   9   7  628.8      6.0000
  10   9   9  654.3     13.0000
  10   9  11  581.2     13.0000
  10   9  13  246.6      7.1000
  10  10 -16  170.9      7.1000
  10  10 -14  286.5      9.9000
  10  10 -12  397.5     24.0000
  10  10 -10  318.7     16.0000
  10  10  -8  601.0      8.2000
  10  10  -6  783.5      7.3000
  10  10  -4  1893.      7.6000
  10  10  -2  709.9      3.6000
  10  10   0  1488.      6.0000
  10  10   2  906.3      3.7000
  10  10   4  1841.      7.8000
  10  10   6  717.9      6.0000
  10  10   8  713.9      7.9000
  10  10  10  322.8      8.5000
  10  10  12  376.2     15.0000
  10  11 -15  239.9      9.0000
  10  11 -13  219.0      5.9000
  10  11 -11  420.7     16.0000
  10  11  -9  405.5      7.6000
  10  11  -7  729.7      7.4000
  10  11  -5  407.5      3.5000
  10  11  -3  783.6      3.5000
  10  11  -1  636.1      3.3000
  10  11   1  723.1      4.0000
  10  11   3  562.1      3.1000
  10  11   5  462.3      4.4000
  10  11   7  710.7      9.0000
  10  11   9  492.9      9.0000
  10  11  11  295.1      4.6000
  10  11  13  236.0      4.7000
  10  12 -16  206.6      7.7000
  10  12 -14  207.5      8.2000
  10  12 -12  238.4      4.8000
  10  12 -10  294.4      5.0000
  10  12  -8  494.5      6.9000
  10  12  -6  293.0      6.7000
  10  12  -4  1051.      7.3000
  10  12  -2  439.7      2.8000
  10  12   0  779.5      4.1000
  10  12   2  382.9      2.6000
  10  12   4  1132.     11.0000
  10  12   6  375.8      6.1000
  10  12   8  504.7      6.7000
  10  12  10  324.4      9.9000
  10  12  12  262.3      5.4000
  10  13 -15  183.0      7.9000
  10  13 -13  242.1      4.8000
  10  13 -11  300.5      6.3000
  10  13  -9  175.0      3.8000
  10  13  -7  538.2      8.5000
  10  13  -5  449.8      5.3000
  10  13  -3  532.8      4.8000
  10  13  -1  389.1      3.3000
  10  13   1  575.9      3.5000
  10  13   3  512.6      4.7000
  10  13   5  510.4      5.1000
  10  13   7  498.9      9.4000
  10  13   9  333.2      5.3000
  10  13  11  262.9     11.0000
  10  13  13  216.0      6.5000
  10  14 -14  257.8      9.3000
  10  14 -12  462.2     17.0000
  10  14 -10  394.3     12.0000
  10  14  -8  590.6      9.0000
  10  14  -6  482.8      6.4000
  10  14  -4  820.8      7.4000
  10  14  -2  436.9      4.3000
  10  14   0  1128.      9.9000
  10  14   2  341.8      5.5000
  10  14   4  801.4      6.1000
  10  14   6  548.5      8.2000
  10  14   8  626.5      8.8000
  10  14  10  343.5     11.0000
  10  14  12  421.2     20.0000
  10  15 -15  225.9      8.1000
  10  15 -13  243.8      6.2000
  10  15 -11  355.5      5.8000
  10  15  -9  327.5      5.5000
  10  15  -7  613.4     10.0000
  10  15  -5  663.4      7.9000
  10  15  -3  935.2      8.5000
  10  15  -1  641.8      6.0000
  10  15   1  652.4      6.7000
  10  15   3  912.0      7.7000
  10  15   5  975.3     10.0000
  10  15   7  534.8      9.4000
  10  15   9  322.3      5.4000
  10  15  11  382.4     16.0000
  10  15  13  323.4     15.0000
  10  16 -14  147.6      7.2000
  10  16 -12  216.5      5.7000
  10  16 -10  285.8      7.1000
  10  16  -8  586.2     12.0000
  10  16  -6  231.1      4.0000
  10  16  -4  298.3      3.8000
  10  16  -2  265.8      5.0000
  10  16   0  1108.     12.0000
  10  16   2  270.8      5.7000
  10  16   4  313.3      4.1000
  10  16   6  266.9      3.7000
  10  16   8  598.2     11.0000
  10  16  10  297.7      4.9000
  10  16  12  224.5      4.2000
  10  17 -13  204.5      5.0000
  10  17 -11  319.8      6.4000
  10  17  -9  290.0      8.0000
  10  17  -7  584.1     12.0000
  10  17  -5  453.5      6.8000
  10  17  -3  500.1      6.4000
  10  17  -1  476.5      5.4000
  10  17   1  750.4      7.7000
  10  17   3  621.1      6.7000
  10  17   5  400.2      7.2000
  10  17   7  424.1     10.0000
  10  17   9  387.9      9.0000
  10  17  11  333.8      6.8000
  10  17  13  241.0      4.0000
  10  18 -14  94.81      5.8000
  10  18 -12  179.4      4.2000
  10  18 -10  349.4      8.0000
  10  18  -8  366.8      7.6000
  10  18  -6  147.9      3.1000
  10  18  -4  631.4     12.0000
  10  18  -2  411.9      7.6000
  10  18   0  671.8      6.9000
  10  18   2  413.5      5.7000
  10  18   4  672.1      7.6000
  10  18   6  225.4      4.5000
  10  18   8  409.9      8.5000
  10  18  10  346.9      7.5000
  10  18  12  212.4      4.3000
  10  19 -13  165.3      4.7000
  10  19 -11  266.0      6.1000
  10  19  -9  213.4      5.4000
  10  19  -7  368.4      7.6000
  10  19  -5  335.3      5.3000
  10  19  -3  499.2      7.0000
  10  19  -1  285.8      4.6000
  10  19   1  379.4      5.4000
  10  19   3  441.9      6.3000
  10  19   5  344.8      5.7000
  10  19   7  297.3      5.7000
  10  19   9  237.1      3.9000
  10  19  11  237.9      4.6000
  10  19  13  211.7      5.7000
  10  20 -12  197.0      5.1000
  10  20 -10  205.2      5.4000
  10  20  -8  387.5      7.2000
  10  20  -6  319.5      5.4000
  10  20  -4  507.0      9.8000
  10  20  -2  330.6      5.7000
  10  20   0  787.5      8.7000
  10  20   2  315.1      4.0000
  10  20   4  477.3      7.0000
  10  20   6  332.3      5.7000
  10  20   8  399.0      6.9000
  10  20  10  169.9      7.5000
  10  20  12  195.1      5.2000
  10  21 -11  234.7      4.8000
  10  21  -9  230.6      4.5000
  10  21  -7  375.9      9.5000
  10  21  -5  404.0      7.6000
  10  21  -3  637.2      9.8000
  10  21  -1  481.1      7.8000
  10  21   1  503.6      7.9000
  10  21   3  580.1      8.7000
  10  21   5  471.8      8.1000
  10  21   7  330.7      6.5000
  10  21   9  281.8      5.3000
  10  21  11  229.8      5.4000
  10  22 -12  207.2      4.7000
  10  22 -10  178.6      3.1000
  10  22  -8  390.1      9.4000
  10  22  -6  421.7     11.0000
  10  22  -4  610.4     12.0000
  10  22  -2  345.8      5.3000
  10  22   0  618.4      9.9000
  10  22   2  329.3      4.5000
  10  22   4  578.6      9.0000
  10  22   6  344.3      6.0000
  10  22   8  352.9      6.4000
  10  22  10  207.1      5.5000
  10  22  12  190.5      5.4000
  10  23 -11  158.3      3.1000
  10  23  -9  102.6      2.6000
  10  23  -7  281.1      5.8000
  10  23  -5  222.5      3.5000
  10  23  -3  343.6      6.0000
  10  23  -1  373.7      6.0000
  10  23   1  372.3      6.6000
  10  23   3  226.7      2.7000
  10  23   5  268.7      3.7000
  10  23   7  282.0      4.4000
  10  23   9  138.6      3.5000
  10  23  11  97.94      3.1000
  10  24 -10  115.7      2.4000
  10  24  -8  192.7      3.5000
  10  24  -6  182.7      3.6000
  10  24  -4  401.7      8.7000
  10  24  -2  219.4      3.4000
  10  24   0  260.1      6.0000
  10  24   2  157.8      2.6000
  10  24   4  405.1      6.7000
  10  24   6  196.5      3.8000
  10  24   8  144.3      2.2000
  10  24  10  83.79      2.0000
  10  25  -9  160.6      3.5000
  10  25  -7  201.4      4.8000
  10  25  -5  158.8      4.5000
  10  25  -3  299.5      6.5000
  10  25  -1  237.6      2.4000
  10  25   1  251.8      3.3000
  10  25   3  225.7      3.4000
  10  25   5  150.7      2.9000
  10  25   7  165.2      3.4000
  10  25   9  172.6      3.7000
  10  26  -8  138.2      2.2000
  10  26  -6  153.6      3.7000
  10  26  -4  218.1      4.0000
  10  26  -2  106.4      2.0000
  10  26   0  268.3      4.2000
  10  26   2  231.4      3.4000
  10  26   4  210.6      5.3000
  10  26   6  77.50      2.5000
  10  26   8  152.0      2.7000
  10  27  -7  197.4      3.7000
  10  27  -5  115.8      2.2000
  10  27  -3  202.1      4.0000
  10  27  -1  207.4      4.2000
  10  27   1  244.4      5.7000
  10  27   3  167.3      3.2000
  10  27   5  130.8      2.2000
  10  27   7  144.7      3.8000
  10  28  -6  122.9      2.4000
  10  28  -4  230.7      4.6000
  10  28  -2  159.2      2.9000
  10  28   0  259.4      5.3000
  10  28   2  156.2      2.6000
  10  28   4  245.1      6.5000
  10  28   6  119.4      2.8000
  10  29  -5  145.7      2.8000
  10  29  -3  180.9      3.5000
  10  29  -1  184.8      2.9000
  10  29   1  219.3      4.5000
  10  29   3  166.4      3.3000
  10  29   5  188.1      4.4000
  10  30  -2  92.75      2.1000
  10  30   0  158.3      4.2000
  10  30   2  86.22      2.2000
  11   0 -13  286.0      8.1000
  11   0 -11  661.8     14.0000
  11   0  -9  862.4      8.1000
  11   0  -7  758.5      4.6000
  11   0  -5  1052.      4.0000
  11   0  -3  2001.      5.8000
  11   0  -1  1514.      4.3000
  11   0   1  1379.      4.2000
  11   0   3  2075.      7.2000
  11   0   5  726.6      3.1000
  11   0   7  746.9      4.0000
  11   0   9  757.9     10.0000
  11   0  11  712.2     12.0000
  11   0  13  203.1      5.8000
  11   0  15  240.4      8.3000
  11   1 -14  318.7     10.0000
  11   1 -12  186.3      4.5000
  11   1 -10  716.3     35.0000
  11   1  -8  639.6      5.4000
  11   1  -6  1237.      5.2000
  11   1  -4  879.4      3.9000
  11   1  -2  1523.      4.2000
  11   1   0  1835.      4.8000
  11   1   2  1621.      4.5000
  11   1   4  815.6      3.0000
  11   1   6  1146.      4.7000
  11   1   8  580.4      4.4000
  11   1  10  648.4     13.0000
  11   1  12  199.6      5.2000
  11   1  14  423.9     17.0000
  11   2 -13  337.0     10.0000
  11   2 -11  464.3     14.0000
  11   2  -9  566.0      8.5000
  11   2  -7  1066.      5.8000
  11   2  -5  1041.      4.1000
  11   2  -3  1557.      4.8000
  11   2  -1  2065.      5.7000
  11   2   1  1979.      5.4000
  11   2   3  1790.      5.4000
  11   2   5  860.6      3.3000
  11   2   7  1154.      5.3000
  11   2   9  516.9      7.5000
  11   2  11  552.3     15.0000
  11   2  13  299.1     13.0000
  11   3 -14  348.6     14.0000
  11   3 -12  293.6     12.0000
  11   3 -10  1026.     15.0000
  11   3  -8  635.3      6.4000
  11   3  -6  893.9      4.1000
  11   3  -4  905.0      3.5000
  11   3  -2  1507.      4.0000
  11   3   0  1028.      3.2000
  11   3   2  1262.      3.7000
  11   3   4  928.5      3.4000
  11   3   6  926.2      4.0000
  11   3   8  459.2      4.1000
  11   3  10  945.7     17.0000
  11   3  12  330.0     11.0000
  11   3  14  336.3     17.0000
  11   4 -15  111.2      4.5000
  11   4 -13  276.4      6.9000
  11   4 -11  345.2     12.0000
  11   4  -9  220.0      2.9000
  11   4  -7  546.6      3.9000
  11   4  -5  699.5      3.3000
  11   4  -3  784.1      2.9000
  11   4  -1  657.4      2.7000
  11   4   1  626.5      2.6000
  11   4   3  1087.      3.9000
  11   4   5  557.2      3.0000
  11   4   7  572.0      5.0000
  11   4   9  177.3      3.9000
  11   4  11  511.4     15.0000
  11   4  13  233.0      5.4000
  11   4  15  119.9      5.8000
  11   5 -14  440.9     18.0000
  11   5 -12  221.0      4.0000
  11   5 -10  612.9     16.0000
  11   5  -8  799.1     11.0000
  11   5  -6  1202.      5.8000
  11   5  -4  354.6      2.3000
  11   5  -2  1254.      4.0000
  11   5   0  2197.      7.4000
  11   5   2  1230.      3.5000
  11   5   4  367.3      2.4000
  11   5   6  1264.      5.2000
  11   5   8  874.8      7.6000
  11   5  10  635.5     10.0000
  11   5  12  175.8      7.0000
  11   5  16  171.5      5.6000
  11   6 -15  340.8     16.0000
  11   6 -13  434.0     25.0000
  11   6 -11  486.4     11.0000
  11   6  -9  638.2      9.4000
  11   6  -7  960.7      7.4000
  11   6  -5  1095.      4.3000
  11   6  -3  1459.      5.6000
  11   6  -1  997.8      4.3000
  11   6   1  764.2      3.0000
  11   6   3  1609.      4.8000
  11   6   5  1068.      4.2000
  11   6   7  969.9      7.9000
  11   6   9  495.8      8.9000
  11   6  11  646.8     28.0000
  11   6  13  439.0     15.0000
  11   7 -16  129.3      6.0000
  11   7 -14  339.7     11.0000
  11   7 -12  352.7      9.0000
  11   7 -10  797.7     13.0000
  11   7  -8  416.4      4.9000
  11   7  -6  1033.      5.9000
  11   7  -4  1254.      4.8000
  11   7  -2  1662.      4.7000
  11   7   0  1110.      4.4000
  11   7   2  1539.      4.9000
  11   7   4  1226.      4.6000
  11   7   6  1290.      7.2000
  11   7   8  649.4      8.5000
  11   7  10  759.3     13.0000
  11   7  12  266.7      7.4000
  11   8 -17  211.4     15.0000
  11   8 -15  299.5      9.6000
  11   8 -13  528.5     21.0000
  11   8 -11  606.8     13.0000
  11   8  -9  513.9     10.0000
  11   8  -7  1041.     12.0000
  11   8  -5  1579.      6.3000
  11   8  -3  1662.      6.7000
  11   8  -1  1011.      3.3000
  11   8   1  1064.      4.1000
  11   8   3  1872.      6.7000
  11   8   5  1300.      6.1000
  11   8   7  1187.      9.9000
  11   8   9  550.9      8.5000
  11   8  11  576.4     16.0000
  11   8  13  476.2     17.0000
  11   9 -16  200.9      7.6000
  11   9 -14  392.8     25.0000
  11   9 -12  272.1      6.2000
  11   9 -10  868.3     16.0000
  11   9  -8  571.8      8.0000
  11   9  -6  876.7      8.5000
  11   9  -4  964.8      4.1000
  11   9  -2  1395.      4.9000
  11   9   0  878.9      3.1000
  11   9   2  1323.      4.4000
  11   9   4  982.9      4.9000
  11   9   6  946.1      6.6000
  11   9   8  612.0      6.7000
  11   9  10  907.3     18.0000
  11   9  12  278.3      7.6000
  11   9  14  369.5     17.0000
  11  10 -15  237.2      8.7000
  11  10 -13  272.6      6.4000
  11  10 -11  394.2     13.0000
  11  10  -9  584.4     11.0000
  11  10  -7  923.6     11.0000
  11  10  -5  722.9      5.2000
  11  10  -3  1020.      3.6000
  11  10  -1  1408.      5.1000
  11  10   1  1267.      4.7000
  11  10   3  1204.      5.3000
  11  10   5  767.9      8.9000
  11  10   7  1084.     11.0000
  11  10   9  537.0     11.0000
  11  10  11  489.7     12.0000
  11  10  13  258.1      7.1000
  11  11 -16  79.85      5.5000
  11  11 -14  384.5     26.0000
  11  11 -12  250.3      6.2000
  11  11 -10  375.7     16.0000
  11  11  -8  341.6      6.3000
  11  11  -6  848.5     10.0000
  11  11  -4  344.2      5.4000
  11  11  -2  520.7      3.1000
  11  11   0  668.6      4.1000
  11  11   2  681.0      3.5000
  11  11   4  331.3      3.4000
  11  11   6  707.4      7.4000
  11  11   8  325.9      4.6000
  11  11  10  433.7     12.0000
  11  11  12  251.3      7.7000
  11  11  14  325.1     16.0000
  11  12 -15  103.8      6.3000
  11  12 -13  215.3      6.2000
  11  12 -11  409.3     13.0000
  11  12  -9  456.3     10.0000
  11  12  -7  436.8      7.2000
  11  12  -5  411.9      4.9000
  11  12  -3  747.9      7.9000
  11  12  -1  912.1      5.4000
  11  12   1  684.9      3.4000
  11  12   3  813.0      5.8000
  11  12   5  448.2      5.7000
  11  12   7  513.3     14.0000
  11  12   9  343.2      5.3000
  11  12  11  483.7     12.0000
  11  12  13  191.6      7.8000
  11  13 -16  127.9      6.2000
  11  13 -14  295.9     10.0000
  11  13 -12  241.1      4.3000
  11  13 -10  513.7     24.0000
  11  13  -8  409.1      6.7000
  11  13  -6  870.5      9.2000
  11  13  -4  874.7      7.9000
  11  13  -2  1074.      5.9000
  11  13   0  777.6      6.8000
  11  13   2  1122.     10.0000
  11  13   4  970.7      6.9000
  11  13   6  843.7     11.0000
  11  13   8  287.0      4.6000
  11  13  10  546.8     18.0000
  11  13  12  322.3      8.1000
  11  13  14  280.2      6.9000
  11  14 -15  147.7      7.1000
  11  14 -13  201.6      7.1000
  11  14 -11  258.9      7.8000
  11  14  -9  464.9     10.0000
  11  14  -7  693.1     11.0000
  11  14  -5  362.9      4.7000
  11  14  -3  282.4      4.2000
  11  14  -1  1022.      7.6000
  11  14   1  930.2      6.7000
  11  14   3  316.1      3.8000
  11  14   5  184.6      2.7000
  11  14   7  742.1     11.0000
  11  14   9  381.3      6.8000
  11  14  11  250.2      8.7000
  11  14  13  155.3      6.2000
  11  15 -14  237.7      8.9000
  11  15 -12  118.1     11.0000
  11  15 -10  356.9     12.0000
  11  15  -8  288.9      7.0000
  11  15  -6  629.0     10.0000
  11  15  -4  681.9      6.7000
  11  15  -2  800.4      7.0000
  11  15   0  504.7      6.0000
  11  15   2  927.5      6.9000
  11  15   4  714.9      6.3000
  11  15   6  526.4      9.0000
  11  15   8  239.5      7.5000
  11  15  10  411.5     15.0000
  11  15  12  153.0      4.8000
  11  15  14  205.7      5.5000
  11  16 -15  97.51      5.9000
  11  16 -13  158.0      4.2000
  11  16 -11  315.8      6.9000
  11  16  -9  361.7      7.8000
  11  16  -7  293.0      6.1000
  11  16  -5  484.8      6.4000
  11  16  -3  840.8      9.1000
  11  16  -1  588.9      6.3000
  11  16   1  455.7      7.1000
  11  16   3  799.8      7.3000
  11  16   5  400.9      7.3000
  11  16   7  386.8      8.0000
  11  16   9  303.9      4.9000
  11  16  11  304.7      7.8000
  11  16  13  105.0      5.4000
  11  17 -14  215.7      5.6000
  11  17 -12  180.0      5.2000
  11  17 -10  239.4      5.1000
  11  17  -8  149.5      6.0000
  11  17  -6  544.9     10.0000
  11  17  -4  475.0      6.8000
  11  17  -2  422.2      6.9000
  11  17   0  280.4      4.0000
  11  17   2  454.3      6.4000
  11  17   4  377.7      5.3000
  11  17   6  483.3     12.0000
  11  17   8  188.1      4.9000
  11  17  10  211.0      5.4000
  11  17  12  126.2      7.8000
  11  18 -13  146.7      4.7000
  11  18 -11  142.4      4.9000
  11  18  -9  212.2      3.2000
  11  18  -7  317.7      9.8000
  11  18  -5  340.6      5.8000
  11  18  -3  467.5      6.8000
  11  18  -1  555.2      7.6000
  11  18   1  412.6      6.3000
  11  18   3  468.1      5.7000
  11  18   5  347.2      4.9000
  11  18   7  396.8     12.0000
  11  18   9  143.2      2.9000
  11  18  11  161.7      4.9000
  11  18  13  117.7      3.7000
  11  19 -12  101.9      3.9000
  11  19 -10  275.9      7.2000
  11  19  -8  238.6      3.8000
  11  19  -6  370.9      7.6000
  11  19  -4  274.8     10.0000
  11  19  -2  485.1      6.3000
  11  19   0  336.7      6.7000
  11  19   2  371.7      6.3000
  11  19   4  267.4      3.3000
  11  19   6  367.6      6.9000
  11  19   8  181.8      4.2000
  11  19  10  267.3      9.8000
  11  19  12  110.7      3.6000
  11  20 -13  253.8      9.2000
  11  20 -11  211.3      3.7000
  11  20  -9  232.6      3.7000
  11  20  -7  533.8     11.0000
  11  20  -5  590.3     13.0000
  11  20  -3  467.3     13.0000
  11  20  -1  579.8      8.5000
  11  20   1  610.2      7.6000
  11  20   3  568.9      8.0000
  11  20   5  457.6      7.1000
  11  20   7  495.5      9.8000
  11  20   9  231.9      3.8000
  11  20  11  261.9     18.0000
  11  21 -12  148.8      4.2000
  11  21 -10  340.7      8.9000
  11  21  -8  247.4      4.5000
  11  21  -6  383.9      9.4000
  11  21  -4  331.4      7.5000
  11  21  -2  591.2      9.0000
  11  21   0  547.7      8.5000
  11  21   2  543.4      8.5000
  11  21   4  336.6      5.3000
  11  21   6  432.7      7.6000
  11  21   8  260.8      4.2000
  11  21  10  316.0      6.9000
  11  21  12  129.6      6.6000
  11  22 -11  194.9      4.1000
  11  22  -9  257.3      5.8000
  11  22  -7  245.7      3.1000
  11  22  -5  302.5      5.7000
  11  22  -3  378.6      6.4000
  11  22  -1  277.9      5.1000
  11  22   1  212.5      2.5000
  11  22   3  458.9      9.0000
  11  22   5  297.0      4.2000
  11  22   7  228.4      3.0000
  11  22   9  170.5      2.9000
  11  22  11  269.5      7.8000
  11  23 -10  296.9      8.5000
  11  23  -8  242.9      5.0000
  11  23  -6  297.0      6.3000
  11  23  -4  185.3      4.1000
  11  23  -2  386.6      6.0000
  11  23   0  493.4      9.4000
  11  23   2  437.2      8.9000
  11  23   4  177.1      4.9000
  11  23   6  303.5      5.3000
  11  23   8  301.2      6.4000
  11  23  10  295.6      6.5000
  11  24  -9  149.4      4.2000
  11  24  -7  184.1      3.2000
  11  24  -5  245.0      3.8000
  11  24  -3  221.9      3.1000
  11  24  -1  175.9      2.7000
  11  24   1  243.9      3.2000
  11  24   3  367.2      6.0000
  11  24   5  156.1      3.5000
  11  24   7  187.4      2.7000
  11  24   9  176.9      3.3000
  11  25  -8  134.5      2.6000
  11  25  -6  141.1      3.4000
  11  25  -4  148.9      3.0000
  11  25  -2  217.2      3.0000
  11  25   0  131.3      2.0000
  11  25   2  197.9      2.6000
  11  25   4  149.0      3.1000
  11  25   6  160.5      3.4000
  11  25   8  133.8      2.6000
  11  26  -7  158.7      3.0000
  11  26  -5  179.7      3.4000
  11  26  -3  172.4      2.7000
  11  26  -1  203.9      5.7000
  11  26   1  169.6      2.4000
  11  26   3  207.6      4.7000
  11  26   5  179.3      3.1000
  11  26   7  234.3      4.2000
  11  27  -6  237.4      6.5000
  11  27  -4  170.3      5.8000
  11  27  -2  210.3      4.2000
  11  27   0  175.6      2.2000
  11  27   2  178.2      2.9000
  11  27   4  172.5      2.6000
  11  27   6  298.5      9.4000
  11  28  -5  167.4      4.2000
  11  28  -3  195.1      3.3000
  11  28  -1  198.3      2.9000
  11  28   1  138.3      2.0000
  11  28   3  198.0      4.9000
  11  28   5  160.6      2.3000
  11  29  -4  102.6      2.8000
  11  29  -2  116.1      3.1000
  11  29   0  109.8      1.7000
  11  29   2  158.2      2.4000
  11  29   4  114.2      3.1000
  12   0 -14  358.1     21.0000
  12   0 -12  525.3     13.0000
  12   0 -10  558.4     16.0000
  12   0  -8  1026.     11.0000
  12   0  -6  685.6      3.6000
  12   0  -4  1748.      6.3000
  12   0  -2  908.7      3.9000
  12   0   0  2231.      7.1000
  12   0   2  824.9      3.0000
  12   0   4  1818.      6.3000
  12   0   6  751.4      3.6000
  12   0   8  998.2      8.7000
  12   0  10  592.2     11.0000
  12   0  12  559.6     17.0000
  12   0  14  336.5      9.2000
  12   1 -13  474.8     33.0000
  12   1 -11  778.5     21.0000
  12   1  -9  702.8      9.8000
  12   1  -7  1406.     12.0000
  12   1  -5  1329.      4.9000
  12   1  -3  1964.      6.1000
  12   1  -1  1663.      4.5000
  12   1   1  1621.      5.1000
  12   1   3  1664.      7.4000
  12   1   5  1679.      6.6000
  12   1   7  1418.     11.0000
  12   1   9  707.2      7.8000
  12   1  11  727.6     11.0000
  12   1  13  590.9     19.0000
  12   2 -14  285.4     21.0000
  12   2 -12  447.9     16.0000
  12   2 -10  201.7      4.9000
  12   2  -8  533.9      6.0000
  12   2  -6  694.7      3.9000
  12   2  -4  1423.      5.0000
  12   2  -2  401.5      2.2000
  12   2   0  1597.      4.4000
  12   2   2  571.9      2.5000
  12   2   4  1482.      4.7000
  12   2   6  707.8      3.9000
  12   2   8  683.0      6.0000
  12   2  10  351.6     12.0000
  12   2  12  448.0     18.0000
  12   3 -13  296.5      5.9000
  12   3 -11  426.2     10.0000
  12   3  -9  483.2      7.3000
  12   3  -7  901.5      5.5000
  12   3  -5  387.5      2.7000
  12   3  -3  831.4      3.4000
  12   3  -1  714.0      2.5000
  12   3   1  804.1      2.7000
  12   3   3  621.5      2.6000
  12   3   5  522.6      3.6000
  12   3   7  824.4      7.2000
  12   3   9  637.7     12.0000
  12   3  11  375.4     14.0000
  12   3  13  252.8      6.1000
  12   4 -14  301.7      9.2000
  12   4 -12  341.3     14.0000
  12   4 -10  332.7      9.0000
  12   4  -8  644.0     10.0000
  12   4  -6  508.7      3.2000
  12   4  -4  1487.      4.8000
  12   4  -2  454.6      2.4000
  12   4   0  1079.      6.0000
  12   4   2  391.1      2.0000
  12   4   4  1565.      6.1000
  12   4   6  636.0      4.0000
  12   4   8  628.1      8.9000
  12   4  10  316.8     18.0000
  12   4  12  411.8     10.0000
  12   4  14  324.6     18.0000
  12   5 -15  162.8      6.8000
  12   5 -13  239.3      5.7000
  12   5 -11  522.0     12.0000
  12   5  -9  303.2      6.1000
  12   5  -7  589.9      5.1000
  12   5  -5  515.4      2.7000
  12   5  -3  1037.      4.3000
  12   5  -1  791.9      3.1000
  12   5   1  938.6      3.4000
  12   5   3  823.1      2.9000
  12   5   5  636.4      3.1000
  12   5   7  722.8      6.3000
  12   5   9  469.1      7.2000
  12   5  11  371.4     18.0000
  12   5  13  294.8      7.7000
  12   5  15  183.5      6.3000
  12   6 -16  241.1      7.7000
  12   6 -14  268.2      8.8000
  12   6 -12  381.0     14.0000
  12   6 -10  481.4      9.8000
  12   6  -8  761.1     13.0000
  12   6  -6  576.5      4.1000
  12   6  -4  1582.      6.0000
  12   6  -2  547.0      2.7000
  12   6   0  1176.      4.3000
  12   6   2  670.4      2.9000
  12   6   4  1525.      6.7000
  12   6   6  430.9      3.8000
  12   6   8  722.8      7.4000
  12   6  10  479.8     11.0000
  12   6  12  360.2     14.0000
  12   6  16  260.3     16.0000
  12   7 -15  180.1      5.2000
  12   7 -13  170.1      8.3000
  12   7 -11  539.9     13.0000
  12   7  -9  507.0     12.0000
  12   7  -7  661.9      6.4000
  12   7  -5  647.7      3.8000
  12   7  -3  1574.      6.1000
  12   7  -1  1187.      4.4000
  12   7   1  1368.      4.3000
  12   7   3  1530.      6.1000
  12   7   5  747.7      4.5000
  12   7   7  536.7      5.4000
  12   7   9  634.7      9.8000
  12   7  11  560.2     18.0000
  12   7  13  215.7      4.3000
  12   7  15  119.6      5.9000
  12   8 -16  217.8      7.5000
  12   8 -14  273.5      9.3000
  12   8 -12  375.7      9.8000
  12   8 -10  457.3     13.0000
  12   8  -8  1236.     13.0000
  12   8  -6  936.4     16.0000
  12   8  -4  1161.      4.7000
  12   8  -2  925.1      3.8000
  12   8   0  3330.     10.0000
  12   8   2  987.0      3.7000
  12   8   4  1152.      4.8000
  12   8   6  838.4      7.0000
  12   8   8  1166.     11.0000
  12   8  10  436.4     10.0000
  12   8  12  407.6     13.0000
  12   8  14  306.3     22.0000
  12   9 -15  225.1      8.4000
  12   9 -13  303.0     11.0000
  12   9 -11  423.6     11.0000
  12   9  -9  416.9      9.5000
  12   9  -7  1087.     12.0000
  12   9  -5  682.9      5.2000
  12   9  -3  1000.      4.2000
  12   9  -1  1165.      4.1000
  12   9   1  1289.      5.8000
  12   9   3  900.8      5.0000
  12   9   5  713.6      7.5000
  12   9   7  816.7      8.5000
  12   9   9  410.9      8.2000
  12   9  11  391.6     12.0000
  12   9  13  355.9     21.0000
  12  10 -16  111.2      5.7000
  12  10 -14  108.6      5.2000
  12  10 -12  243.6      6.5000
  12  10 -10  316.1     13.0000
  12  10  -8  487.3      7.2000
  12  10  -6  289.9      7.8000
  12  10  -4  1117.      9.4000
  12  10  -2  787.5      3.6000
  12  10   0  1339.      5.0000
  12  10   2  563.5      3.0000
  12  10   4  1173.     11.0000
  12  10   6  431.9      7.6000
  12  10   8  422.9      6.0000
  12  10  10  291.8      6.0000
  12  10  12  288.3     15.0000
  12  10  14  118.3      7.8000
  12  11 -15  190.9      7.9000
  12  11 -13  347.5      7.8000
  12  11 -11  481.2     19.0000
  12  11  -9  292.8      4.7000
  12  11  -7  906.6      9.8000
  12  11  -5  1031.      6.6000
  12  11  -3  1208.      6.1000
  12  11  -1  832.0      3.8000
  12  11   1  1017.      4.4000
  12  11   3  1138.     11.0000
  12  11   5  959.3      9.4000
  12  11   7  715.0      8.7000
  12  11   9  332.9      5.7000
  12  11  11  412.7     13.0000
  12  11  13  405.2     21.0000
  12  12 -16  168.4      6.7000
  12  12 -14  201.2      8.2000
  12  12 -12  254.0     11.0000
  12  12 -10  324.1      7.5000
  12  12  -8  782.7     10.0000
  12  12  -6  455.5      6.5000
  12  12  -4  791.0      7.2000
  12  12  -2  622.7      4.1000
  12  12   0  1772.     15.0000
  12  12   2  557.5      4.5000
  12  12   4  684.5      6.1000
  12  12   6  439.2      6.8000
  12  12   8  827.2     11.0000
  12  12  10  303.3     11.0000
  12  12  12  169.8      5.1000
  12  12  14  190.3      6.0000
  12  13 -15  240.6      6.2000
  12  13 -13  174.5      5.5000
  12  13 -11  281.2      9.2000
  12  13  -9  312.2      7.2000
  12  13  -7  607.2     11.0000
  12  13  -5  727.5      9.4000
  12  13  -3  1235.      8.9000
  12  13  -1  637.1      4.7000
  12  13   1  708.1      5.7000
  12  13   3  1163.      8.4000
  12  13   5  837.1      8.5000
  12  13   7  505.7      9.4000
  12  13   9  344.1      6.0000
  12  13  11  275.8      7.8000
  12  13  13  210.6      6.9000
  12  14 -14  192.2      7.9000
  12  14 -12  394.8     35.0000
  12  14 -10  427.9     15.0000
  12  14  -8  505.5      9.4000
  12  14  -6  449.3      8.0000
  12  14  -4  1115.     10.0000
  12  14  -2  537.3      4.8000
  12  14   0  930.9      7.2000
  12  14   2  465.2      5.3000
  12  14   4  953.7      9.5000
  12  14   6  449.9     11.0000
  12  14   8  599.3     12.0000
  12  14  10  365.8     20.0000
  12  14  12  316.7      6.3000
  12  14  14  209.7      5.9000
  12  15 -15  170.1      7.0000
  12  15 -13  208.6      9.9000
  12  15 -11  303.1      6.0000
  12  15  -9  215.5      3.6000
  12  15  -7  499.4      9.4000
  12  15  -5  571.1      7.6000
  12  15  -3  763.8      8.7000
  12  15  -1  490.2      5.7000
  12  15   1  634.3      6.7000
  12  15   3  717.0      7.3000
  12  15   5  613.1     11.0000
  12  15   7  480.6      9.0000
  12  15   9  321.4      5.5000
  12  15  11  243.5      4.5000
  12  15  13  229.2      4.9000
  12  16 -14  145.9      7.0000
  12  16 -12  210.7      5.7000
  12  16 -10  275.5      6.9000
  12  16  -8  410.6      7.8000
  12  16  -6  229.3      3.8000
  12  16  -4  645.7      7.9000
  12  16  -2  390.7      7.2000
  12  16   0  646.1      8.6000
  12  16   2  307.8      5.3000
  12  16   4  721.3      6.9000
  12  16   6  290.7      6.3000
  12  16   8  361.9      5.7000
  12  16  10  297.7      7.0000
  12  16  12  263.0     12.0000
  12  16  14  125.6      4.4000
  12  17 -13  116.2      4.4000
  12  17 -11  185.0      5.0000
  12  17  -9  204.7      3.1000
  12  17  -7  416.4      7.1000
  12  17  -5  96.49      3.9000
  12  17  -3  162.4      3.2000
  12  17  -1  312.0      5.3000
  12  17   1  356.7      7.8000
  12  17   3  100.9      2.1000
  12  17   5  189.7      4.2000
  12  17   7  324.4      4.9000
  12  17   9  211.7      3.2000
  12  17  11  163.3      4.8000
  12  17  13  169.3     11.0000
  12  18 -12  191.8      5.2000
  12  18 -10  126.6      3.6000
  12  18  -8  320.2      9.4000
  12  18  -6  294.6      6.5000
  12  18  -4  356.6      8.0000
  12  18  -2  183.2      3.9000
  12  18   0  694.4      9.8000
  12  18   2  369.0      5.7000
  12  18   4  430.9      7.1000
  12  18   6  256.2      9.5000
  12  18   8  347.3      7.2000
  12  18  10  222.1      4.0000
  12  18  12  232.1      5.4000
  12  19 -13  133.5      4.2000
  12  19 -11  344.4     12.0000
  12  19  -9  317.7      6.7000
  12  19  -7  287.3      7.2000
  12  19  -5  218.0      4.3000
  12  19  -3  518.4     11.0000
  12  19  -1  368.4      7.3000
  12  19   1  366.7     12.0000
  12  19   3  412.6      6.3000
  12  19   5  347.7      5.8000
  12  19   7  262.0      4.9000
  12  19   9  337.2      6.3000
  12  19  11  314.5     11.0000
  12  19  13  168.4     13.0000
  12  20 -12  203.9      5.0000
  12  20 -10  185.1      4.1000
  12  20  -8  229.5      5.5000
  12  20  -6  206.8      5.2000
  12  20  -4  474.2     14.0000
  12  20  -2  159.2      2.8000
  12  20   0  280.7      5.3000
  12  20   2  229.4      2.7000
  12  20   4  504.6      8.1000
  12  20   6  198.6      3.8000
  12  20   8  219.6      6.0000
  12  20  10  188.8      6.7000
  12  20  12  236.7     13.0000
  12  21 -11  219.6      5.4000
  12  21  -9  262.8      6.7000
  12  21  -7  411.2     16.0000
  12  21  -5  212.6      4.4000
  12  21  -3  351.0      7.3000
  12  21  -1  534.3      9.8000
  12  21   1  603.3      8.8000
  12  21   3  303.3      6.0000
  12  21   5  279.9      4.2000
  12  21   7  448.9     11.0000
  12  21   9  347.2      6.7000
  12  21  11  161.6      5.3000
  12  22 -10  185.8      5.5000
  12  22  -8  278.4      5.3000
  12  22  -6  230.2      3.9000
  12  22  -4  495.0     12.0000
  12  22  -2  205.2      3.0000
  12  22   0  279.9      3.3000
  12  22   2  251.0      3.4000
  12  22   4  498.3      8.8000
  12  22   6  196.3      3.7000
  12  22   8  270.2      6.3000
  12  22  10  207.3      4.6000
  12  23  -9  145.4      2.6000
  12  23  -7  200.7      3.5000
  12  23  -5  217.9      3.9000
  12  23  -3  357.6      6.8000
  12  23  -1  226.3      2.9000
  12  23   1  251.4      4.0000
  12  23   3  283.5      4.0000
  12  23   5  261.2      4.1000
  12  23   7  211.1      3.1000
  12  23   9  199.9      3.1000
  12  24 -10  72.56      4.8000
  12  24  -8  158.8      5.0000
  12  24  -6  196.7      5.0000
  12  24  -4  292.3      4.5000
  12  24  -2  151.9      4.2000
  12  24   0  312.4      5.7000
  12  24   2  142.5      3.5000
  12  24   4  273.3      4.2000
  12  24   6  210.3      3.0000
  12  24   8  195.9      3.6000
  12  24  10  82.30      7.5000
  12  25  -9  124.9      4.6000
  12  25  -7  223.7      5.0000
  12  25  -5  185.0      3.5000
  12  25  -3  293.1      6.1000
  12  25  -1  204.0      3.3000
  12  25   1  174.7      2.4000
  12  25   3  195.2      3.3000
  12  25   5  239.0      4.1000
  12  25   7  174.0      3.8000
  12  25   9  112.5      3.0000
  12  26  -8  240.0      8.1000
  12  26  -6  179.4      5.4000
  12  26  -4  279.4      7.3000
  12  26  -2  257.6      3.9000
  12  26   0  461.0      8.0000
  12  26   2  223.6      3.3000
  12  26   4  292.8      6.8000
  12  26   6  195.9      3.5000
  12  26   8  229.8      6.4000
  12  27  -7  236.8      7.2000
  12  27  -5  201.0      3.1000
  12  27  -3  180.9      3.3000
  12  27  -1  195.4      3.3000
  12  27   1  298.8      6.6000
  12  27   3  207.0      3.9000
  12  27   5  152.5      4.9000
  12  27   7  161.6      4.9000
  12  28  -4  194.9      4.8000
  12  28  -2  174.6      3.0000
  12  28   0  263.0      6.0000
  12  28   2  145.7      2.3000
  12  28   4  169.9      3.0000
  12  29  -3  217.0      8.5000
  12  29  -1  142.6      2.4000
  12  29   1  173.0      3.1000
  12  29   3  214.9      7.0000
  13   0 -15  278.1     15.0000
  13   0 -13  434.9     21.0000
  13   0 -11  462.6     23.0000
  13   0  -9  628.1      8.5000
  13   0  -7  1241.      8.1000
  13   0  -5  1238.      4.9000
  13   0  -3  1570.      5.7000
  13   0  -1  1857.      5.8000
  13   0   1  1695.      5.5000
  13   0   3  1691.      7.6000
  13   0   5  1110.      4.7000
  13   0   7  1284.      6.9000
  13   0   9  583.8      7.3000
  13   0  11  574.4     13.0000
  13   0  13  363.4     15.0000
  13   1 -14  368.4     12.0000
  13   1 -12  278.4      5.3000
  13   1 -10  813.2     15.0000
  13   1  -8  598.7      8.2000
  13   1  -6  1120.      7.2000
  13   1  -4  999.2      4.2000
  13   1  -2  1559.      4.7000
  13   1   0  1328.      5.4000
  13   1   2  1607.      4.9000
  13   1   4  935.2      4.2000
  13   1   6  953.2      6.9000
  13   1   8  563.9      5.7000
  13   1  10  870.9     16.0000
  13   1  12  256.1     11.0000
  13   1  14  325.0      9.9000
  13   2 -13  255.7      8.1000
  13   2 -11  425.4     11.0000
  13   2  -9  532.3      8.9000
  13   2  -7  890.1      6.7000
  13   2  -5  1112.      4.7000
  13   2  -3  1588.      5.7000
  13   2  -1  1630.      5.5000
  13   2   1  1549.      6.2000
  13   2   3  1770.      6.4000
  13   2   5  1004.      4.6000
  13   2   7  1019.      6.1000
  13   2   9  415.3      9.2000
  13   2  11  460.4     13.0000
  13   2  13  281.4     14.0000
  13   3 -14  267.8     16.0000
  13   3 -12  225.0      4.7000
  13   3 -10  704.3     13.0000
  13   3  -8  430.9      6.1000
  13   3  -6  740.2      4.0000
  13   3  -4  696.0      4.4000
  13   3  -2  1179.      4.2000
  13   3   0  978.0      3.7000
  13   3   2  1147.      4.3000
  13   3   4  574.7      3.4000
  13   3   6  667.4      3.9000
  13   3   8  414.7      6.1000
  13   3  10  672.8     15.0000
  13   3  12  203.5      4.5000
  13   3  16  110.3      4.2000
  13   4 -15  181.1      6.7000
  13   4 -13  184.2      9.2000
  13   4 -11  342.1     15.0000
  13   4  -9  614.4     10.0000
  13   4  -7  662.8      5.4000
  13   4  -5  702.7      3.5000
  13   4  -3  1148.      4.4000
  13   4  -1  1040.      3.5000
  13   4   1  914.2      3.6000
  13   4   3  1318.      5.7000
  13   4   5  551.4      3.2000
  13   4   7  640.5      4.6000
  13   4   9  453.3      7.6000
  13   4  11  408.9     15.0000
  13   4  13  181.5      7.9000
  13   4  15  228.9      6.9000
  13   5 -16  53.16      3.3000
  13   5 -14  177.1      7.5000
  13   5 -12  203.2      4.1000
  13   5 -10  513.4     16.0000
  13   5  -8  224.2      4.7000
  13   5  -6  690.4      5.4000
  13   5  -4  690.6      3.2000
  13   5  -2  1034.      4.1000
  13   5   0  886.6      4.4000
  13   5   2  1191.      3.9000
  13   5   4  632.7      3.4000
  13   5   6  565.5      5.4000
  13   5   8  249.5      4.2000
  13   5  10  561.9      9.4000
  13   5  12  181.2      5.3000
  13   6 -15  235.4      8.0000
  13   6 -13  293.2      9.1000
  13   6 -11  328.7      6.3000
  13   6  -9  574.8      8.7000
  13   6  -7  1089.      9.5000
  13   6  -5  794.5      4.1000
  13   6  -3  752.5      3.5000
  13   6  -1  1344.      5.3000
  13   6   1  1214.      3.9000
  13   6   3  853.7      3.6000
  13   6   5  592.8      4.1000
  13   6   7  1054.     11.0000
  13   6   9  454.6      8.5000
  13   6  11  372.3      9.8000
  13   6  13  272.4     13.0000
  13   7 -16  119.9      5.6000
  13   7 -14  464.6     29.0000
  13   7 -12  239.2      4.2000
  13   7 -10  534.1     11.0000
  13   7  -8  516.9      7.6000
  13   7  -6  1125.      9.8000
  13   7  -4  973.1      4.3000
  13   7  -2  1494.      6.1000
  13   7   0  1213.      4.3000
  13   7   2  1350.      5.2000
  13   7   4  1035.      4.1000
  13   7   6  1192.     11.0000
  13   7   8  450.2      5.7000
  13   7  10  540.6     18.0000
  13   7  12  274.4      8.5000
  13   8 -15  125.7      4.5000
  13   8 -13  253.5      8.8000
  13   8 -11  324.3      7.2000
  13   8  -9  321.4      7.5000
  13   8  -7  527.3      7.6000
  13   8  -5  597.9      4.0000
  13   8  -3  780.1      4.5000
  13   8  -1  912.0      3.3000
  13   8   1  610.5      2.8000
  13   8   3  724.2      3.5000
  13   8   5  634.9      5.2000
  13   8   7  742.5      7.3000
  13   8   9  196.3      3.5000
  13   8  11  293.6      9.0000
  13   8  13  218.7      6.9000
  13   9 -16  111.8      5.9000
  13   9 -14  375.0     27.0000
  13   9 -12  304.2      5.5000
  13   9 -10  442.6     16.0000
  13   9  -8  316.8      4.5000
  13   9  -6  980.0     12.0000
  13   9  -4  797.3      5.5000
  13   9  -2  727.4      3.6000
  13   9   0  466.2      3.0000
  13   9   2  826.5      4.1000
  13   9   4  718.4      6.7000
  13   9   6  872.5      8.3000
  13   9   8  353.1      4.5000
  13   9  10  463.2     22.0000
  13   9  12  246.8      5.7000
  13   9  14  369.3     18.0000
  13  10 -15  185.0      7.7000
  13  10 -13  217.6      4.8000
  13  10 -11  306.5      5.3000
  13  10  -9  457.1     12.0000
  13  10  -7  504.8      7.3000
  13  10  -5  482.7      4.1000
  13  10  -3  860.8      6.7000
  13  10  -1  871.7      5.8000
  13  10   1  768.0      4.5000
  13  10   3  986.0      6.2000
  13  10   5  430.9      5.3000
  13  10   7  673.8      8.3000
  13  10   9  508.0      8.7000
  13  10  11  370.6      9.8000
  13  10  13  123.1      6.5000
  13  11 -16  163.7      6.7000
  13  11 -14  294.1     10.0000
  13  11 -12  179.3      4.8000
  13  11 -10  494.1     15.0000
  13  11  -8  343.9      7.6000
  13  11  -6  671.2      9.4000
  13  11  -4  556.7      4.5000
  13  11  -2  678.1      6.4000
  13  11   0  451.2      3.6000
  13  11   2  722.9      6.3000
  13  11   4  583.1      4.9000
  13  11   6  703.5      8.0000
  13  11   8  348.5      6.0000
  13  11  10  460.2     12.0000
  13  11  12  217.8      5.4000
  13  11  14  340.3     18.0000
  13  12 -15  157.1      5.0000
  13  12 -13  339.9      7.8000
  13  12 -11  441.5     19.0000
  13  12  -9  440.1     15.0000
  13  12  -7  598.0      9.0000
  13  12  -5  576.4      6.8000
  13  12  -3  658.5      5.7000
  13  12  -1  805.5      5.8000
  13  12   1  745.9      5.5000
  13  12   3  735.9      7.0000
  13  12   5  451.1      6.0000
  13  12   7  715.5     11.0000
  13  12   9  441.5      8.3000
  13  12  11  453.1     17.0000
  13  12  13  260.0      5.5000
  13  13 -14  262.0      9.5000
  13  13 -12  192.2      8.7000
  13  13 -10  515.0     14.0000
  13  13  -8  383.3     14.0000
  13  13  -6  640.4      8.7000
  13  13  -4  677.6      7.8000
  13  13  -2  909.9      6.6000
  13  13   0  645.9      5.7000
  13  13   2  988.0      7.5000
  13  13   4  801.3      8.5000
  13  13   6  706.6     12.0000
  13  13   8  386.9      6.3000
  13  13  10  551.5     16.0000
  13  13  12  237.7      4.2000
  13  13  14  252.0     15.0000
  13  14 -15  159.5      6.7000
  13  14 -13  327.2      7.8000
  13  14 -11  544.7     18.0000
  13  14  -9  548.3      9.4000
  13  14  -7  602.9     11.0000
  13  14  -5  658.4      8.3000
  13  14  -3  820.4      7.0000
  13  14  -1  820.3      8.1000
  13  14   1  745.7      7.0000
  13  14   3  929.2      8.2000
  13  14   5  606.6      8.3000
  13  14   7  607.8     12.0000
  13  14   9  473.2      9.0000
  13  14  11  649.3     18.0000
  13  14  13  282.2      7.9000
  13  15 -14  258.3      9.1000
  13  15 -12  121.5      4.6000
  13  15 -10  301.7      6.4000
  13  15  -8  400.2     10.0000
  13  15  -6  566.5      9.8000
  13  15  -4  130.1      2.0000
  13  15  -2  470.5      6.4000
  13  15   0  878.5      9.2000
  13  15   2  519.8      6.7000
  13  15   4  181.2      3.2000
  13  15   6  580.8     11.0000
  13  15   8  406.5      9.5000
  13  15  10  315.5      6.6000
  13  15  12  149.7      4.8000
  13  15  14  237.3      5.8000
  13  16 -13  175.9      8.5000
  13  16 -11  157.4      5.4000
  13  16  -9  209.8      6.9000
  13  16  -7  353.1      6.1000
  13  16  -5  317.4      7.0000
  13  16  -3  362.1      7.2000
  13  16  -1  442.6      7.3000
  13  16   1  374.3      5.7000
  13  16   3  519.4      5.7000
  13  16   5  309.3      6.1000
  13  16   7  372.7      7.3000
  13  16   9  206.8      3.2000
  13  16  11  278.6      6.2000
  13  16  13  147.1      5.7000
  13  17 -14  167.0      6.7000
  13  17 -12  184.7      3.8000
  13  17 -10  437.3     14.0000
  13  17  -8  209.8      4.8000
  13  17  -6  334.4      7.5000
  13  17  -4  430.1      6.8000
  13  17  -2  581.3      9.8000
  13  17   0  275.3      5.0000
  13  17   2  429.7     13.0000
  13  17   4  375.7      8.7000
  13  17   6  424.7     12.0000
  13  17   8  206.3      4.0000
  13  17  10  389.1      8.0000
  13  17  12  159.3      4.3000
  13  18 -13  167.2      8.1000
  13  18 -11  150.6      4.3000
  13  18  -9  104.9      3.0000
  13  18  -7  218.9      3.1000
  13  18  -5  453.5     10.0000
  13  18  -3  394.0     11.0000
  13  18  -1  223.6      3.3000
  13  18   1  252.2      5.3000
  13  18   3  500.5      6.7000
  13  18   5  335.4      5.1000
  13  18   7  305.5     12.0000
  13  18   9  113.9      2.6000
  13  18  11  145.0      4.7000
  13  18  13  141.0     11.0000
  13  19 -12  103.8      6.2000
  13  19 -10  281.3      5.4000
  13  19  -8  238.7      4.3000
  13  19  -6  307.7      6.5000
  13  19  -4  290.2      4.5000
  13  19  -2  497.0     11.0000
  13  19   0  400.7      7.8000
  13  19   2  432.0      6.7000
  13  19   4  233.8      4.5000
  13  19   6  327.9      5.4000
  13  19   8  284.4      6.0000
  13  19  10  266.7      7.5000
  13  19  12  72.34     13.0000
  13  20 -11  160.0      4.7000
  13  20  -9  252.0      4.9000
  13  20  -7  300.9      6.5000
  13  20  -5  384.0     10.0000
  13  20  -3  432.6      9.0000
  13  20  -1  339.6      8.9000
  13  20   1  267.2      4.9000
  13  20   3  457.7      7.6000
  13  20   5  312.4      5.2000
  13  20   7  289.6      7.6000
  13  20   9  167.4      6.0000
  13  20  11  205.7     13.0000
  13  21 -10  198.6      4.7000
  13  21  -8  150.4      2.5000
  13  21  -6  398.8     17.0000
  13  21  -4  315.6      8.5000
  13  21  -2  427.1      9.8000
  13  21   0  450.3      7.9000
  13  21   2  460.8      7.8000
  13  21   4  282.5      4.9000
  13  21   6  363.4      5.7000
  13  21   8  200.6      4.1000
  13  21  10  204.4      5.4000
  13  22 -11  137.1      5.9000
  13  22  -9  180.6      6.3000
  13  22  -7  236.3      4.0000
  13  22  -5  267.7      9.9000
  13  22  -3  271.3      5.4000
  13  22  -1  315.3      6.7000
  13  22   1  241.6      4.0000
  13  22   3  293.4      4.2000
  13  22   5  212.9      3.8000
  13  22   7  232.9      8.9000
  13  22   9  123.5      4.2000
  13  22  11  153.9      7.1000
  13  23 -10  162.2      6.3000
  13  23  -8  137.6      7.5000
  13  23  -6  180.4      3.0000
  13  23  -4  171.8      3.9000
  13  23  -2  264.5      5.8000
  13  23   0  165.5      3.3000
  13  23   2  213.4      2.5000
  13  23   4  188.1      3.2000
  13  23   6  173.0      3.9000
  13  23   8  66.06      2.1000
  13  23  10  156.2      9.2000
  13  24  -9  195.9      8.1000
  13  24  -7  281.8      7.6000
  13  24  -5  171.3      3.9000
  13  24  -3  182.0      3.5000
  13  24  -1  445.8      9.8000
  13  24   1  430.9      8.7000
  13  24   3  225.7      3.5000
  13  24   5  147.6      3.0000
  13  24   7  298.1      6.7000
  13  24   9  165.0      3.5000
  13  25  -8  167.0      3.8000
  13  25  -6  297.7      9.0000
  13  25  -4  184.8      2.9000
  13  25  -2  222.7      3.8000
  13  25   0  208.9      3.5000
  13  25   2  308.0      5.3000
  13  25   4  170.9      3.5000
  13  25   6  197.5      7.2000
  13  25   8  131.2      4.9000
  13  26  -7  120.8      3.1000
  13  26  -5  158.4      2.9000
  13  26  -3  274.7      5.3000
  13  26  -1  240.5      5.7000
  13  26   1  197.9      2.8000
  13  26   3  270.6      4.7000
  13  26   5  141.8      3.9000
  13  26   7  172.5      3.4000
  13  27  -6  249.4      7.5000
  13  27  -4  262.5      5.3000
  13  27  -2  243.4      4.9000
  13  27   0  164.6      3.3000
  13  27   2  279.3      6.4000
  13  27   4  249.4      6.1000
  13  27   6  258.5      7.0000
  13  28  -3  144.5      3.0000
  13  28  -1  193.9      4.2000
  13  28   1  161.9      2.9000
  13  28   3  141.1      3.0000
  13  29   0  87.96      2.2000
  14   0 -14  200.9      7.5000
  14   0 -12  402.8     12.0000
  14   0 -10  607.0     13.0000
  14   0  -8  908.8     13.0000
  14   0  -6  700.2      4.6000
  14   0  -4  2004.      8.0000
  14   0  -2  1121.      4.2000
  14   0   0  2202.      7.8000
  14   0   2  1185.      4.5000
  14   0   4  1963.      7.9000
  14   0   6  660.7      6.0000
  14   0   8  878.2     10.0000
  14   0  10  559.1     11.0000
  14   0  12  423.0     12.0000
  14   0  14  270.9      9.2000
  14   1 -15  241.0      7.8000
  14   1 -13  293.9      6.1000
  14   1 -11  627.4     20.0000
  14   1  -9  623.4      7.6000
  14   1  -7  864.7      6.6000
  14   1  -5  758.5      4.5000
  14   1  -3  1636.      6.1000
  14   1  -1  1111.      4.1000
  14   1   1  1224.      4.3000
  14   1   3  1429.      4.8000
  14   1   5  791.9      5.2000
  14   1   7  723.9      5.4000
  14   1   9  687.6      9.0000
  14   1  11  556.8     11.0000
  14   1  13  333.8     11.0000
  14   1  15  236.3      7.8000
  14   2 -14  245.5      5.4000
  14   2 -12  332.7      6.5000
  14   2 -10  401.3     15.0000
  14   2  -8  905.2     11.0000
  14   2  -6  801.2      5.8000
  14   2  -4  1623.      5.9000
  14   2  -2  916.9      3.5000
  14   2   0  2222.      7.7000
  14   2   2  924.8      3.7000
  14   2   4  1674.      6.4000
  14   2   6  912.7      5.4000
  14   2   8  952.3     12.0000
  14   2  10  358.7     12.0000
  14   2  12  381.3     16.0000
  14   2  14  326.5     18.0000
  14   3 -15  161.0      5.9000
  14   3 -13  288.8      7.1000
  14   3 -11  514.7     23.0000
  14   3  -9  332.0      9.5000
  14   3  -7  685.4      6.3000
  14   3  -5  618.0      4.2000
  14   3  -3  987.6      4.6000
  14   3  -1  722.1      2.7000
  14   3   1  862.9      3.3000
  14   3   3  838.4      3.2000
  14   3   5  647.0      4.2000
  14   3   7  622.6      5.3000
  14   3   9  484.2      9.0000
  14   3  11  455.0     12.0000
  14   3  13  278.5      6.0000
  14   4 -14  316.4     12.0000
  14   4 -12  321.2     16.0000
  14   4 -10  265.4      4.8000
  14   4  -8  701.2      9.1000
  14   4  -6  545.2      4.0000
  14   4  -4  1026.      4.4000
  14   4  -2  401.7      2.2000
  14   4   0  1164.      3.9000
  14   4   2  400.5      2.4000
  14   4   4  1064.      4.7000
  14   4   6  528.5      4.7000
  14   4   8  703.1     13.0000
  14   4  10  331.5      9.2000
  14   4  12  312.4      8.7000
  14   4  14  254.1      7.7000
  14   5 -15  276.3     11.0000
  14   5 -13  408.4     17.0000
  14   5 -11  515.9     13.0000
  14   5  -9  395.7      8.5000
  14   5  -7  976.6     10.0000
  14   5  -5  1041.      6.0000
  14   5  -3  1405.      6.5000
  14   5  -1  1251.      4.3000
  14   5   1  1275.      4.4000
  14   5   3  1237.      5.0000
  14   5   5  1326.      9.2000
  14   5   7  1055.      9.9000
  14   5   9  482.9      8.5000
  14   5  11  483.9     24.0000
  14   5  13  464.8     25.0000
  14   5  15  221.7      7.0000
  14   6 -16  161.1      6.0000
  14   6 -14  264.3      6.2000
  14   6 -12  458.3     16.0000
  14   6 -10  360.7      8.0000
  14   6  -8  593.9     11.0000
  14   6  -6  515.5      4.7000
  14   6  -4  1005.      5.0000
  14   6  -2  466.8      3.1000
  14   6   0  1102.      5.2000
  14   6   2  304.4      2.4000
  14   6   4  981.3      4.4000
  14   6   6  662.9      6.4000
  14   6   8  610.2      8.6000
  14   6  10  278.2      9.2000
  14   6  12  428.6     22.0000
  14   6  16  161.1      5.7000
  14   7 -15  260.6      8.6000
  14   7 -13  231.0      8.5000
  14   7 -11  373.0      7.0000
  14   7  -9  416.0      8.9000
  14   7  -7  706.7     11.0000
  14   7  -5  501.4      4.0000
  14   7  -3  882.6      5.3000
  14   7  -1  681.9      3.1000
  14   7   1  851.9      3.5000
  14   7   3  874.1      4.2000
  14   7   5  607.1      4.7000
  14   7   7  614.2      7.4000
  14   7   9  542.2     11.0000
  14   7  11  377.4     22.0000
  14   7  13  264.4      5.9000
  14   8 -16  167.4      6.5000
  14   8 -14  144.1      7.2000
  14   8 -12  300.3      9.9000
  14   8 -10  446.9     10.0000
  14   8  -8  547.6      9.4000
  14   8  -6  294.8      8.9000
  14   8  -4  919.1      6.3000
  14   8  -2  472.8      3.1000
  14   8   0  1099.      4.5000
  14   8   2  667.4      3.4000
  14   8   4  946.8      8.6000
  14   8   6  243.0      3.3000
  14   8   8  653.6      9.1000
  14   8  10  527.9     16.0000
  14   8  12  286.0      8.7000
  14   8  14  129.6      6.5000
  14   9 -15  166.8      4.9000
  14   9 -13  192.3      8.3000
  14   9 -11  381.5     10.0000
  14   9  -9  352.7     10.0000
  14   9  -7  581.2      7.6000
  14   9  -5  323.1      4.0000
  14   9  -3  493.9      3.9000
  14   9  -1  424.7      2.8000
  14   9   1  619.2      3.8000
  14   9   3  460.6      3.6000
  14   9   5  364.7      5.0000
  14   9   7  480.9      6.0000
  14   9   9  359.7      9.4000
  14   9  11  309.5     10.0000
  14   9  13  288.4      8.3000
  14  10 -14  167.8      7.6000
  14  10 -12  255.0     11.0000
  14  10 -10  276.6      4.2000
  14  10  -8  483.9     10.0000
  14  10  -6  236.4      4.5000
  14  10  -4  660.7      7.6000
  14  10  -2  416.9      5.5000
  14  10   0  1107.      9.6000
  14  10   2  424.0      6.1000
  14  10   4  691.5      6.3000
  14  10   6  269.6      4.2000
  14  10   8  495.8      7.0000
  14  10  10  319.9      9.2000
  14  10  12  247.6      8.5000
  14  10  14  140.7      5.5000
  14  11 -15  156.8      7.2000
  14  11 -13  133.8      7.8000
  14  11 -11  283.0      6.5000
  14  11  -9  269.8      5.8000
  14  11  -7  484.2      8.2000
  14  11  -5  362.2      4.7000
  14  11  -3  634.5      5.7000
  14  11  -1  474.6      4.4000
  14  11   1  513.2      4.3000
  14  11   3  540.4      5.7000
  14  11   5  523.1      6.7000
  14  11   7  392.0      8.2000
  14  11   9  252.1      3.6000
  14  11  11  265.4      5.6000
  14  11  13  238.9      5.4000
  14  12 -14  215.1      8.4000
  14  12 -12  444.7     21.0000
  14  12 -10  365.1      5.5000
  14  12  -8  534.1     11.0000
  14  12  -6  594.9     12.0000
  14  12  -4  1079.      8.1000
  14  12  -2  557.3      5.7000
  14  12   0  1236.      9.7000
  14  12   2  581.8      5.2000
  14  12   4  1023.      9.3000
  14  12   6  512.1      9.8000
  14  12   8  510.2      9.8000
  14  12  10  389.6     10.0000
  14  12  12  452.2     25.0000
  14  12  14  213.6      6.4000
  14  13 -15  198.4      7.5000
  14  13 -13  188.8     14.0000
  14  13 -11  240.9      5.0000
  14  13  -9  347.3      5.4000
  14  13  -7  834.1     18.0000
  14  13  -5  540.0      9.4000
  14  13  -3  747.2      6.7000
  14  13  -1  1083.      8.1000
  14  13   1  1147.      9.0000
  14  13   3  683.5      7.4000
  14  13   5  622.1      7.7000
  14  13   7  763.3     12.0000
  14  13   9  406.1      7.8000
  14  13  11  211.6      4.4000
  14  13  13  203.4      7.1000
  14  14 -14  193.5      7.8000
  14  14 -12  211.2      5.2000
  14  14 -10  212.2      5.7000
  14  14  -8  462.5     11.0000
  14  14  -6  382.3      9.0000
  14  14  -4  819.1      8.1000
  14  14  -2  446.1      5.3000
  14  14   0  717.3      6.6000
  14  14   2  335.0      7.0000
  14  14   4  771.2      8.0000
  14  14   6  377.3      8.2000
  14  14   8  387.8      6.8000
  14  14  10  208.0      4.6000
  14  14  12  232.3      4.3000
  14  14  14  177.7      5.6000
  14  15 -13  204.9      5.6000
  14  15 -11  408.0     19.0000
  14  15  -9  250.5      5.8000
  14  15  -7  462.4      9.8000
  14  15  -5  560.5      9.8000
  14  15  -3  918.3     11.0000
  14  15  -1  622.2      7.1000
  14  15   1  598.9      8.6000
  14  15   3  709.5      9.1000
  14  15   5  607.7     10.0000
  14  15   7  482.6     13.0000
  14  15   9  278.7      3.6000
  14  15  11  276.6      8.7000
  14  15  13  236.9      7.5000
  14  16 -14  132.5      6.2000
  14  16 -12  191.0      5.4000
  14  16 -10  152.0      4.0000
  14  16  -8  263.7      6.4000
  14  16  -6  334.5      8.1000
  14  16  -4  813.9     10.0000
  14  16  -2  336.7      8.0000
  14  16   0  535.8      7.2000
  14  16   2  421.8      7.0000
  14  16   4  793.2     11.0000
  14  16   6  269.5      6.9000
  14  16   8  307.5      5.5000
  14  16  10  169.6      5.0000
  14  16  12  158.7      7.8000
  14  17 -13  113.6      5.4000
  14  17 -11  272.5      6.5000
  14  17  -9  282.9      6.4000
  14  17  -7  334.7      7.3000
  14  17  -5  247.8      5.8000
  14  17  -3  562.1     13.0000
  14  17  -1  377.0      7.3000
  14  17   1  416.9      6.8000
  14  17   3  417.4     17.0000
  14  17   5  238.5      4.7000
  14  17   7  249.8      4.2000
  14  17   9  331.5      7.5000
  14  17  11  224.4      5.4000
  14  17  13  111.3      3.5000
  14  18 -12  147.9      5.8000
  14  18 -10  170.5      8.5000
  14  18  -8  358.6      8.5000
  14  18  -6  270.1      6.4000
  14  18  -4  422.0      9.4000
  14  18  -2  265.4      6.0000
  14  18   0  687.8     11.0000
  14  18   2  294.5      4.0000
  14  18   4  447.8      9.4000
  14  18   6  257.2      4.8000
  14  18   8  319.1      8.5000
  14  18  10  142.1      7.5000
  14  18  12  171.0      4.5000
  14  19 -11  210.1      5.3000
  14  19  -9  217.0      5.8000
  14  19  -7  410.6      9.4000
  14  19  -5  263.7      4.6000
  14  19  -3  381.9      9.8000
  14  19  -1  507.3     11.0000
  14  19   1  585.5     12.0000
  14  19   3  348.9      6.1000
  14  19   5  296.9      9.8000
  14  19   7  353.4      9.0000
  14  19   9  275.2      4.9000
  14  19  11  218.8      3.8000
  14  20 -12  207.3     14.0000
  14  20 -10  254.0      8.7000
  14  20  -8  369.8      6.9000
  14  20  -6  241.3      6.8000
  14  20  -4  464.4     10.0000
  14  20  -2  294.3      5.4000
  14  20   0  452.9     11.0000
  14  20   2  251.0      5.3000
  14  20   4  480.5      9.0000
  14  20   6  237.8      4.7000
  14  20   8  290.4      6.3000
  14  20  10  233.7      4.7000
  14  20  12  220.8      8.1000
  14  21 -11  157.6      4.1000
  14  21  -9  94.56      2.8000
  14  21  -7  183.3      7.5000
  14  21  -5  172.3      4.3000
  14  21  -3  253.4      5.5000
  14  21  -1  189.1      6.0000
  14  21   1  252.8      3.6000
  14  21   3  243.9      3.3000
  14  21   5  244.1      6.0000
  14  21   7  158.1      4.4000
  14  21   9  134.7      2.9000
  14  21  11  167.3      8.5000
  14  22 -10  117.4      3.5000
  14  22  -8  271.0      7.0000
  14  22  -6  169.3      9.8000
  14  22  -4  153.5      4.8000
  14  22  -2  131.7      3.4000
  14  22   0  470.7      9.4000
  14  22   2  151.3      2.5000
  14  22   4  151.2      4.2000
  14  22   6  175.6      4.9000
  14  22   8  308.0      7.2000
  14  22  10  126.5      2.8000
  14  23  -9  128.9      4.1000
  14  23  -7  214.2      4.2000
  14  23  -5  170.2      3.5000
  14  23  -3  233.6      5.3000
  14  23  -1  120.3      3.7000
  14  23   1  184.4      5.3000
  14  23   3  233.5      3.7000
  14  23   5  199.1      4.3000
  14  23   7  152.4      5.0000
  14  23   9  169.1      3.6000
  14  24  -8  115.0      3.1000
  14  24  -6  75.85      4.0000
  14  24  -4  261.0      5.5000
  14  24  -2  146.7      3.8000
  14  24   0  178.1      3.4000
  14  24   2  114.0      3.0000
  14  24   4  249.4      7.2000
  14  24   6  149.6      3.6000
  14  24   8  183.3      3.6000
  14  25  -7  189.3      4.5000
  14  25  -5  229.3      4.4000
  14  25  -3  243.7      9.2000
  14  25  -1  113.0      3.2000
  14  25   1  181.2      3.7000
  14  25   3  220.4      3.3000
  14  25   5  231.8      5.2000
  14  25   7  182.8      3.5000
  14  26  -6  125.7      4.8000
  14  26  -4  252.3      5.4000
  14  26  -2  197.3      3.8000
  14  26   0  285.7      4.7000
  14  26   2  156.2      4.5000
  14  26   4  234.6      4.5000
  14  26   6  167.1      2.6000
  14  27  -5  168.4      2.5000
  14  27  -3  224.0      4.9000
  14  27  -1  209.2      4.3000
  14  27   1  230.2      6.0000
  14  27   3  204.5      2.8000
  14  27   5  232.7      5.7000
  14  28  -2  89.57      2.7000
  14  28   0  219.2      3.9000
  14  28   2  112.2      4.4000
  15   0 -15  236.3     18.0000
  15   0 -13  369.8     15.0000
  15   0 -11  396.4     13.0000
  15   0  -9  471.1      8.5000
  15   0  -7  991.5      9.4000
  15   0  -5  1015.      7.8000
  15   0  -3  1114.      4.4000
  15   0  -1  1166.      5.0000
  15   0   1  1012.      4.2000
  15   0   3  1229.      4.9000
  15   0   5  1048.      6.4000
  15   0   7  1228.      9.9000
  15   0   9  398.3      6.9000
  15   0  11  442.1     13.0000
  15   0  13  374.5      9.8000
  15   0  15  298.4     15.0000
  15   1 -14  400.7     13.0000
  15   1 -12  290.5      4.9000
  15   1 -10  698.5     16.0000
  15   1  -8  545.0      8.2000
  15   1  -6  843.3      5.8000
  15   1  -4  600.0      3.4000
  15   1  -2  1048.      4.4000
  15   1   0  849.2      4.4000
  15   1   2  904.7      3.8000
  15   1   4  608.3      3.1000
  15   1   6  886.7      7.0000
  15   1   8  546.1      8.0000
  15   1  10  750.0     13.0000
  15   1  12  281.5      4.7000
  15   1  14  371.3     17.0000
  15   2 -15  189.8      4.7000
  15   2 -13  275.5      6.4000
  15   2 -11  247.0      8.5000
  15   2  -9  256.8      5.0000
  15   2  -7  634.3      7.2000
  15   2  -5  606.1      5.4000
  15   2  -3  660.3      3.3000
  15   2  -1  719.3      3.7000
  15   2   1  687.7      3.2000
  15   2   3  932.8      4.0000
  15   2   5  543.7      4.6000
  15   2   7  688.3      7.4000
  15   2   9  281.0      6.0000
  15   2  11  368.3     10.0000
  15   2  13  207.5     11.0000
  15   2  15  206.8      6.4000
  15   3 -14  332.3     12.0000
  15   3 -12  373.4     16.0000
  15   3 -10  692.4     16.0000
  15   3  -8  444.1      6.8000
  15   3  -6  1003.      7.3000
  15   3  -4  774.9      4.8000
  15   3  -2  1228.      6.2000
  15   3   0  1172.      4.5000
  15   3   2  1149.      5.0000
  15   3   4  764.4      4.2000
  15   3   6  1083.      8.2000
  15   3   8  478.4      7.3000
  15   3  10  647.9     20.0000
  15   3  12  369.6     16.0000
  15   3  14  387.3     26.0000
  15   3  16  114.4      4.3000
  15   4 -15  195.5      6.8000
  15   4 -13  311.2      6.5000
  15   4 -11  477.6     18.0000
  15   4  -9  599.5      9.1000
  15   4  -7  712.0      9.4000
  15   4  -5  735.1      4.8000
  15   4  -3  1060.      6.0000
  15   4  -1  1046.      4.7000
  15   4   1  860.7      3.7000
  15   4   3  1155.      4.9000
  15   4   5  699.9      6.6000
  15   4   7  723.7      9.0000
  15   4   9  447.2      7.6000
  15   4  11  551.8     20.0000
  15   4  13  313.2     20.0000
  15   4  15  227.0      7.0000
  15   5 -16  153.1      5.3000
  15   5 -14  259.1      9.9000
  15   5 -12  125.8      5.7000
  15   5 -10  597.7     16.0000
  15   5  -8  615.5      9.4000
  15   5  -6  817.1      6.6000
  15   5  -4  616.5      3.9000
  15   5  -2  1365.      5.8000
  15   5   0  1490.      5.2000
  15   5   2  1457.      6.3000
  15   5   4  673.8      3.8000
  15   5   6  813.7      7.7000
  15   5   8  597.6      7.2000
  15   5  10  614.2     20.0000
  15   5  12  170.2      5.5000
  15   5  16  133.8      4.7000
  15   6 -15  151.4      5.4000
  15   6 -13  286.1     10.0000
  15   6 -11  545.3     17.0000
  15   6  -9  555.7      9.8000
  15   6  -7  652.6      8.6000
  15   6  -5  954.4      6.9000
  15   6  -3  1150.      8.0000
  15   6  -1  1055.      4.3000
  15   6   1  1106.      4.5000
  15   6   3  1302.      9.6000
  15   6   5  635.4      5.2000
  15   6   7  628.0      6.6000
  15   6   9  547.4      9.4000
  15   6  11  577.4     17.0000
  15   6  13  225.2      6.3000
  15   7 -16  113.9      4.7000
  15   7 -14  233.1      5.9000
  15   7 -12  163.9      4.7000
  15   7 -10  533.0     10.0000
  15   7  -8  408.9      9.0000
  15   7  -6  753.3      8.3000
  15   7  -4  748.9      6.3000
  15   7  -2  1038.      5.5000
  15   7   0  736.0      4.2000
  15   7   2  1076.      6.8000
  15   7   4  716.6      4.8000
  15   7   6  680.9      6.7000
  15   7   8  366.4      6.1000
  15   7  10  510.3     21.0000
  15   7  12  157.3      7.8000
  15   8 -15  133.0      6.1000
  15   8 -13  226.3      8.7000
  15   8 -11  284.4      8.5000
  15   8  -9  337.1      5.8000
  15   8  -7  528.4      7.8000
  15   8  -5  630.0      7.8000
  15   8  -3  941.9      8.3000
  15   8  -1  1041.      8.1000
  15   8   1  867.3      7.3000
  15   8   3  971.4      6.1000
  15   8   5  564.1      6.3000
  15   8   7  632.2      7.7000
  15   8   9  298.9      4.7000
  15   8  11  323.5     18.0000
  15   8  13  186.0      7.1000
  15   8  15  174.6      6.8000
  15   9 -14  216.6      8.2000
  15   9 -12  126.9      5.6000
  15   9 -10  293.1      5.3000
  15   9  -8  241.0      4.5000
  15   9  -6  572.0     10.0000
  15   9  -4  349.9      3.8000
  15   9  -2  506.5      6.7000
  15   9   0  340.8      4.5000
  15   9   2  333.9      4.4000
  15   9   4  294.1      4.1000
  15   9   6  599.4      7.9000
  15   9   8  142.6      2.6000
  15   9  10  171.0      4.2000
  15   9  12  132.7      5.7000
  15  10 -15  104.3      5.7000
  15  10 -13  242.3      8.9000
  15  10 -11  231.8      6.1000
  15  10  -9  214.0      4.2000
  15  10  -7  414.9      9.5000
  15  10  -5  540.6      7.3000
  15  10  -3  614.0      5.1000
  15  10  -1  708.7      6.0000
  15  10   1  569.5      5.1000
  15  10   3  642.8      5.7000
  15  10   5  437.0      5.4000
  15  10   7  486.4      8.3000
  15  10   9  197.8      3.7000
  15  10  11  281.6     11.0000
  15  10  13  162.5      4.0000
  15  11 -14  285.4      9.6000
  15  11 -12  148.4      5.8000
  15  11 -10  354.0      7.2000
  15  11  -8  388.1      8.9000
  15  11  -6  747.9     13.0000
  15  11  -4  565.2      6.0000
  15  11  -2  830.8      7.0000
  15  11   0  711.2      7.0000
  15  11   2  839.8      8.1000
  15  11   4  561.2      7.3000
  15  11   6  683.6     11.0000
  15  11   8  364.0      6.4000
  15  11  10  391.7     11.0000
  15  11  12  128.0      7.0000
  15  12 -15  130.5      6.1000
  15  12 -13  209.2      8.5000
  15  12 -11  256.8      7.5000
  15  12  -9  322.2      5.4000
  15  12  -7  417.7      9.5000
  15  12  -5  478.5      6.4000
  15  12  -3  515.3      5.7000
  15  12  -1  548.1      6.0000
  15  12   1  420.3      5.0000
  15  12   3  506.0      7.3000
  15  12   5  379.1      6.4000
  15  12   7  482.6      8.3000
  15  12   9  216.5      4.5000
  15  12  11  265.0      4.7000
  15  12  13  217.3      7.4000
  15  13 -14  219.2      8.3000
  15  13 -12  182.4      4.4000
  15  13 -10  422.6     11.0000
  15  13  -8  265.0      4.9000
  15  13  -6  550.0      7.9000
  15  13  -4  581.0      6.7000
  15  13  -2  804.5      6.9000
  15  13   0  627.0      6.7000
  15  13   2  788.1      7.6000
  15  13   4  568.6      6.6000
  15  13   6  632.6     14.0000
  15  13   8  321.0      4.5000
  15  13  10  389.6      9.2000
  15  13  12  176.1      5.0000
  15  14 -13  176.7      7.4000
  15  14 -11  263.4      6.9000
  15  14  -9  388.5      9.0000
  15  14  -7  399.7      9.4000
  15  14  -5  430.1      7.2000
  15  14  -3  583.2      6.7000
  15  14  -1  482.9      5.7000
  15  14   1  460.0      6.4000
  15  14   3  715.7      8.5000
  15  14   5  345.8      5.3000
  15  14   7  420.7     14.0000
  15  14   9  343.2      6.0000
  15  14  11  315.9      9.9000
  15  14  13  164.1      6.3000
  15  15 -14  161.8      6.6000
  15  15 -12  180.4      5.8000
  15  15 -10  464.5     14.0000
  15  15  -8  242.2      4.9000
  15  15  -6  368.3     10.0000
  15  15  -4  341.8      5.7000
  15  15  -2  480.9      7.3000
  15  15   0  394.3      7.4000
  15  15   2  590.9     11.0000
  15  15   4  326.7      3.7000
  15  15   6  303.3      6.0000
  15  15   8  257.8      5.7000
  15  15  10  496.6     20.0000
  15  15  12  182.8     11.0000
  15  16 -13  139.5      6.5000
  15  16 -11  154.9      5.0000
  15  16  -9  242.2      5.8000
  15  16  -7  402.9      8.5000
  15  16  -5  272.7      9.8000
  15  16  -3  272.6      5.5000
  15  16  -1  494.7      8.8000
  15  16   1  471.1      7.8000
  15  16   3  439.1      8.9000
  15  16   5  270.4      4.3000
  15  16   7  459.5     11.0000
  15  16   9  212.6      3.8000
  15  16  11  217.7      5.4000
  15  16  13  149.9      5.7000
  15  17 -12  150.5      4.7000
  15  17 -10  297.7      6.0000
  15  17  -8  265.7      8.5000
  15  17  -6  345.9      6.3000
  15  17  -4  192.4      6.4000
  15  17  -2  362.3      9.0000
  15  17   0  352.4     11.0000
  15  17   2  333.2      8.0000
  15  17   4  229.8      4.6000
  15  17   6  356.3      8.1000
  15  17   8  241.6      6.0000
  15  17  10  328.6      6.9000
  15  17  12  168.0      9.9000
  15  18 -11  283.4     11.0000
  15  18  -9  291.4      6.9000
  15  18  -7  410.8      7.2000
  15  18  -5  452.5     13.0000
  15  18  -3  509.3      9.0000
  15  18  -1  527.8     10.0000
  15  18   1  412.3      9.5000
  15  18   3  542.0      8.7000
  15  18   5  490.3     12.0000
  15  18   7  484.0     11.0000
  15  18   9  232.3      4.3000
  15  18  11  304.0      6.9000
  15  19 -12  169.0      4.5000
  15  19 -10  227.8      4.5000
  15  19  -8  138.6      3.1000
  15  19  -6  385.4     16.0000
  15  19  -4  356.1      9.2000
  15  19  -2  381.5     10.0000
  15  19   0  285.5      3.8000
  15  19   2  418.1      9.4000
  15  19   4  352.1      4.9000
  15  19   6  391.9     12.0000
  15  19   8  206.0      3.0000
  15  19  10  264.8      5.8000
  15  19  12  162.5      4.3000
  15  20 -11  144.4      4.2000
  15  20  -9  238.1      6.9000
  15  20  -7  289.6      9.8000
  15  20  -5  240.2      4.4000
  15  20  -3  245.3      5.5000
  15  20  -1  306.6      5.8000
  15  20   1  255.3      3.7000
  15  20   3  264.6      4.9000
  15  20   5  180.1      3.5000
  15  20   7  343.7      7.2000
  15  20   9  235.4      9.0000
  15  20  11  169.6      3.7000
  15  21 -10  186.6      8.7000
  15  21  -8  154.6      5.8000
  15  21  -6  281.6     11.0000
  15  21  -4  288.6      7.5000
  15  21  -2  336.0      7.5000
  15  21   0  210.2      3.5000
  15  21   2  332.6      4.1000
  15  21   4  288.5      3.9000
  15  21   6  310.4      8.7000
  15  21   8  163.7      2.8000
  15  21  10  210.3      4.8000
  15  22  -9  113.0      3.2000
  15  22  -7  123.3      3.4000
  15  22  -5  203.2      4.4000
  15  22  -3  222.4      4.4000
  15  22  -1  195.7      3.7000
  15  22   1  147.0      4.5000
  15  22   3  207.2      4.4000
  15  22   5  145.7      3.8000
  15  22   7  216.9      4.9000
  15  22   9  104.1      3.1000
  15  23  -8  98.48      4.2000
  15  23  -6  208.2     12.0000
  15  23  -4  183.4      3.8000
  15  23  -2  177.0      3.7000
  15  23   0  106.0      3.7000
  15  23   2  204.8      6.7000
  15  23   4  154.1      3.4000
  15  23   6  161.1      3.0000
  15  23   8  86.23      5.0000
  15  24  -7  116.4      3.2000
  15  24  -5  139.1      7.1000
  15  24  -3  199.5      4.9000
  15  24  -1  250.6      4.4000
  15  24   1  202.8      4.9000
  15  24   3  227.2      6.0000
  15  24   5  121.7      3.6000
  15  24   7  140.2      3.6000
  15  25  -6  253.8      9.9000
  15  25  -4  132.6      2.8000
  15  25  -2  244.2      4.9000
  15  25   0  304.9      6.9000
  15  25   2  242.1      5.0000
  15  25   4  130.7      3.3000
  15  25   6  235.6      8.1000
  15  26  -5  179.8      4.5000
  15  26  -3  161.6      4.8000
  15  26  -1  277.1      5.7000
  15  26   1  250.7      9.8000
  15  26   3  201.5      4.0000
  15  26   5  123.9      2.8000
  15  27  -4  139.0      2.8000
  15  27  -2  220.3      5.8000
  15  27   0  143.2      2.3000
  15  27   2  181.6      3.4000
  15  27   4  148.6      3.2000
  15  28  -1  143.8      4.9000
  15  28   1  125.9      5.0000
  16   0 -16  117.9      5.2000
  16   0 -14  163.4      5.4000
  16   0 -12  225.5      8.1000
  16   0 -10  132.4      5.0000
  16   0  -8  482.7     11.0000
  16   0  -6  531.0      6.0000
  16   0  -4  730.2      4.7000
  16   0  -2  338.5      2.9000
  16   0   0  1426.      5.7000
  16   0   2  555.8      3.5000
  16   0   4  774.3      5.0000
  16   0   6  400.4      4.7000
  16   0   8  431.3      7.6000
  16   0  10  200.5      6.3000
  16   0  12  276.4      5.9000
  16   0  14  160.3      4.7000
  16   1 -15  128.5      5.9000
  16   1 -13  183.5      4.1000
  16   1 -11  555.9     20.0000
  16   1  -9  441.7      8.5000
  16   1  -7  548.8      6.0000
  16   1  -5  409.8      4.7000
  16   1  -3  1010.      6.3000
  16   1  -1  752.2      3.8000
  16   1   1  741.5      3.3000
  16   1   3  767.7      5.6000
  16   1   5  490.9      5.7000
  16   1   7  419.9      4.9000
  16   1   9  380.0      6.9000
  16   1  11  437.1     17.0000
  16   1  13  249.4      7.8000
  16   1  15  120.7      5.0000
  16   2 -14  178.9      4.7000
  16   2 -12  256.0     17.0000
  16   2 -10  282.0     10.0000
  16   2  -8  518.8      7.6000
  16   2  -6  426.0      6.7000
  16   2  -4  1280.      7.8000
  16   2  -2  595.2      3.5000
  16   2   0  1083.      4.5000
  16   2   2  642.4      3.7000
  16   2   4  1298.      9.3000
  16   2   6  356.4      5.4000
  16   2   8  441.1      6.0000
  16   2  10  313.8      7.5000
  16   2  12  319.9      6.6000
  16   2  14  188.1      6.7000
  16   3 -15  184.5      6.1000
  16   3 -13  144.3      5.9000
  16   3 -11  299.7      5.1000
  16   3  -9  390.8      9.5000
  16   3  -7  827.0      9.4000
  16   3  -5  454.6      5.0000
  16   3  -3  794.6      5.2000
  16   3  -1  1145.      5.5000
  16   3   1  1278.      5.2000
  16   3   3  657.1      4.0000
  16   3   5  468.4      4.5000
  16   3   7  787.5      7.3000
  16   3   9  442.7      8.0000
  16   3  11  218.1      5.3000
  16   3  13  216.9      8.5000
  16   3  15  200.4      6.4000
  16   4 -14  217.9      5.3000
  16   4 -12  376.1     14.0000
  16   4 -10  443.3     10.0000
  16   4  -8  632.8     12.0000
  16   4  -6  570.1      6.4000
  16   4  -4  1431.      8.9000
  16   4  -2  666.2      3.7000
  16   4   0  1179.      5.6000
  16   4   2  684.8      4.1000
  16   4   4  1307.     11.0000
  16   4   6  440.8      4.5000
  16   4   8  633.5     12.0000
  16   4  10  413.3     39.0000
  16   4  12  349.1      7.1000
  16   4  14  216.7      5.5000
  16   5 -15  228.0      7.2000
  16   5 -13  198.7      5.4000
  16   5 -11  365.4     12.0000
  16   5  -9  359.8      8.0000
  16   5  -7  677.1      8.6000
  16   5  -5  838.0      7.0000
  16   5  -3  1447.      9.4000
  16   5  -1  882.4      4.4000
  16   5   1  988.0      5.0000
  16   5   3  1344.      7.7000
  16   5   5  936.9      7.2000
  16   5   7  641.3      8.6000
  16   5   9  446.5      8.2000
  16   5  11  311.3     13.0000
  16   5  13  222.5      5.7000
  16   6 -14  305.1      9.7000
  16   6 -12  523.2     17.0000
  16   6 -10  426.8      9.0000
  16   6  -8  719.6     11.0000
  16   6  -6  775.4      7.8000
  16   6  -4  1499.      9.5000
  16   6  -2  857.8      6.1000
  16   6   0  1673.      7.6000
  16   6   2  766.7      5.6000
  16   6   4  1400.      9.5000
  16   6   6  806.4      8.8000
  16   6   8  808.1     11.0000
  16   6  10  404.9     10.0000
  16   6  12  459.7     16.0000
  16   6  14  293.5      9.2000
  16   7 -15  211.8      5.2000
  16   7 -13  276.2      6.7000
  16   7 -11  342.1     10.0000
  16   7  -9  273.5      6.7000
  16   7  -7  719.3     12.0000
  16   7  -5  636.8      6.3000
  16   7  -3  793.0      5.1000
  16   7  -1  622.9      5.7000
  16   7   1  607.1      4.7000
  16   7   3  631.6      4.9000
  16   7   5  823.8      8.0000
  16   7   7  649.0      9.1000
  16   7   9  228.2      5.5000
  16   7  11  293.8     16.0000
  16   7  13  341.6      9.0000
  16   8 -14  169.6      7.2000
  16   8 -12  199.0      5.0000
  16   8 -10  238.1      4.2000
  16   8  -8  509.8     10.0000
  16   8  -6  252.2      5.5000
  16   8  -4  544.4      5.4000
  16   8  -2  415.0      3.9000
  16   8   0  1123.      7.2000
  16   8   2  355.4      4.1000
  16   8   4  625.5      7.6000
  16   8   6  348.5      5.4000
  16   8   8  527.1      9.0000
  16   8  10  287.8      5.0000
  16   8  12  196.4      7.5000
  16   8  14  114.6      6.0000
  16   9 -15  217.6      7.6000
  16   9 -13  237.4      8.6000
  16   9 -11  366.4      7.8000
  16   9  -9  350.3      8.0000
  16   9  -7  724.8     11.0000
  16   9  -5  482.2      6.9000
  16   9  -3  552.1      4.9000
  16   9  -1  531.6      4.8000
  16   9   1  749.9      6.3000
  16   9   3  592.4      5.0000
  16   9   5  453.1      6.8000
  16   9   7  562.7     10.0000
  16   9   9  453.7     15.0000
  16   9  11  367.9      7.5000
  16   9  13  262.3      5.1000
  16  10 -14  114.5      4.5000
  16  10 -12  245.5      6.3000
  16  10 -10  304.9      5.8000
  16  10  -8  383.1      7.8000
  16  10  -6  204.5      2.9000
  16  10  -4  548.7      6.0000
  16  10  -2  280.4      3.9000
  16  10   0  734.4      5.8000
  16  10   2  316.9      3.7000
  16  10   4  574.8      6.9000
  16  10   6  263.8      4.5000
  16  10   8  440.9      7.9000
  16  10  10  285.0      8.5000
  16  10  12  257.8      8.5000
  16  11 -15  151.2      6.3000
  16  11 -13  162.3      7.3000
  16  11 -11  335.6      7.1000
  16  11  -9  324.0      7.5000
  16  11  -7  368.1      8.5000
  16  11  -5  343.5      7.6000
  16  11  -3  681.9      7.1000
  16  11  -1  437.5      4.7000
  16  11   1  543.1      7.9000
  16  11   3  667.2      6.6000
  16  11   5  476.3      6.7000
  16  11   7  368.3      6.0000
  16  11   9  375.0      6.5000
  16  11  11  308.4      6.0000
  16  11  13  225.7      5.7000
  16  12 -14  169.4      7.2000
  16  12 -12  227.3      4.9000
  16  12 -10  332.4      6.0000
  16  12  -8  548.3     11.0000
  16  12  -6  282.9      8.0000
  16  12  -4  497.6      6.0000
  16  12  -2  273.1      4.5000
  16  12   0  711.6      7.0000
  16  12   2  313.0      4.4000
  16  12   4  501.5      6.7000
  16  12   6  274.2      7.6000
  16  12   8  537.6     11.0000
  16  12  10  301.2      6.0000
  16  12  12  240.1      8.0000
  16  13 -13  157.0      7.2000
  16  13 -11  331.4      6.4000
  16  13  -9  237.4      5.5000
  16  13  -7  346.1      9.8000
  16  13  -5  348.6      7.5000
  16  13  -3  552.5      6.7000
  16  13  -1  458.3      6.4000
  16  13   1  626.8      8.3000
  16  13   3  562.2      6.6000
  16  13   5  392.1      6.7000
  16  13   7  346.8      9.4000
  16  13   9  384.6      7.0000
  16  13  11  330.9      6.9000
  16  13  13  184.4      6.2000
  16  14 -14  155.9      6.6000
  16  14 -12  178.0      5.3000
  16  14 -10  171.7      3.7000
  16  14  -8  392.3      9.8000
  16  14  -6  292.6      6.5000
  16  14  -4  495.3      7.2000
  16  14  -2  253.8      5.7000
  16  14   0  561.9      7.1000
  16  14   2  260.8      5.0000
  16  14   4  527.6      7.8000
  16  14   6  285.0      5.8000
  16  14   8  381.0      7.2000
  16  14  10  212.8      7.5000
  16  14  12  201.9      4.9000
  16  15 -13  143.5      6.3000
  16  15 -11  181.5      5.3000
  16  15  -9  129.6      2.8000
  16  15  -7  282.2      5.8000
  16  15  -5  186.9      2.8000
  16  15  -3  338.4      6.0000
  16  15  -1  252.3      5.3000
  16  15   1  232.4      4.9000
  16  15   3  188.5      3.7000
  16  15   5  269.1      5.7000
  16  15   7  257.8      4.9000
  16  15   9  159.3      3.1000
  16  15  11  145.3      4.6000
  16  15  13  159.2      6.1000
  16  16 -12  197.0      4.4000
  16  16 -10  151.5      3.8000
  16  16  -8  275.6      5.0000
  16  16  -6  359.7      7.2000
  16  16  -4  607.8      9.4000
  16  16  -2  351.1      6.9000
  16  16   0  590.6      8.3000
  16  16   2  264.3      3.4000
  16  16   4  623.6      8.8000
  16  16   6  473.6     11.0000
  16  16   8  292.1      4.6000
  16  16  10  114.4      2.9000
  16  16  12  215.9      4.9000
  16  17 -11  246.6      5.9000
  16  17  -9  203.6      3.8000
  16  17  -7  371.1     12.0000
  16  17  -5  365.1      8.7000
  16  17  -3  537.0      8.1000
  16  17  -1  369.4     10.0000
  16  17   1  390.4      8.2000
  16  17   3  453.9      8.6000
  16  17   5  366.9      5.5000
  16  17   7  303.0      7.5000
  16  17   9  260.6      4.9000
  16  17  11  206.5      4.2000
  16  18 -12  152.2      6.6000
  16  18 -10  186.2      4.2000
  16  18  -8  318.1     12.0000
  16  18  -6  260.9      6.4000
  16  18  -4  478.9     10.0000
  16  18  -2  285.2      4.4000
  16  18   0  516.4      7.0000
  16  18   2  340.0      7.6000
  16  18   4  448.6      8.5000
  16  18   6  185.4      4.6000
  16  18   8  312.3     10.0000
  16  18  10  215.6      9.2000
  16  18  12  142.5      6.0000
  16  19 -11  222.1      5.7000
  16  19  -9  233.4     14.0000
  16  19  -7  363.3      9.0000
  16  19  -5  347.4      8.1000
  16  19  -3  534.7     12.0000
  16  19  -1  522.4     11.0000
  16  19   1  566.0     11.0000
  16  19   3  493.4      9.8000
  16  19   5  369.7      7.6000
  16  19   7  344.7      6.3000
  16  19   9  242.5      8.0000
  16  19  11  174.1      5.0000
  16  20 -10  195.7      4.8000
  16  20  -8  285.4     10.0000
  16  20  -6  200.0      4.9000
  16  20  -4  411.5     13.0000
  16  20  -2  273.3      5.7000
  16  20   0  452.4      8.9000
  16  20   2  253.8      4.3000
  16  20   4  358.5     11.0000
  16  20   6  172.8      4.5000
  16  20   8  261.6      6.5000
  16  20  10  171.0      4.8000
  16  21  -9  159.3      3.3000
  16  21  -7  246.9      5.4000
  16  21  -5  199.6      5.2000
  16  21  -3  328.1      6.5000
  16  21  -1  268.6      5.6000
  16  21   1  299.6      6.3000
  16  21   3  298.4      6.5000
  16  21   5  235.9      6.5000
  16  21   7  172.4      3.0000
  16  21   9  153.8      3.6000
  16  22  -8  152.8      3.6000
  16  22  -6  129.7      4.3000
  16  22  -4  236.1      4.9000
  16  22  -2  145.7      2.9000
  16  22   0  312.4      6.5000
  16  22   2  170.1      4.9000
  16  22   4  215.4      4.8000
  16  22   6  86.71      3.5000
  16  22   8  140.1      3.0000
  16  23  -9  128.4      5.5000
  16  23  -7  290.7     13.0000
  16  23  -5  134.6      4.3000
  16  23  -3  158.9      7.5000
  16  23  -1  210.9      4.0000
  16  23   1  236.1      3.8000
  16  23   3  130.4      3.9000
  16  23   5  149.9      4.6000
  16  23   7  198.4      4.1000
  16  23   9  126.0      5.1000
  16  24  -8  196.3      7.8000
  16  24  -6  153.7      9.9000
  16  24  -4  252.8      5.0000
  16  24  -2  200.4      4.4000
  16  24   0  337.4     12.0000
  16  24   2  180.4      4.5000
  16  24   4  262.3      4.0000
  16  24   6  170.4      3.7000
  16  24   8  192.3      5.6000
  16  25  -5  146.3      4.7000
  16  25  -3  234.9      7.0000
  16  25  -1  136.4      2.8000
  16  25   1  128.7      7.0000
  16  25   3  159.4      4.1000
  16  25   5  203.3      6.9000
  16  26  -4  247.5      9.2000
  16  26  -2  113.6      2.5000
  16  26   0  146.5      2.5000
  16  26   2  120.9      4.9000
  16  26   4  224.0      5.3000
  16  27  -3  162.0      3.2000
  16  27  -1  139.3      3.4000
  16  27   1  165.6      3.9000
  16  27   3  150.1      3.1000
  17   0 -15  151.5      6.4000
  17   0 -13  294.3      7.0000
  17   0 -11  264.9      5.0000
  17   0  -9  202.8      3.2000
  17   0  -7  445.1      7.6000
  17   0  -5  836.8      7.6000
  17   0  -3  876.5      6.6000
  17   0  -1  543.0      4.1000
  17   0   1  555.6      5.8000
  17   0   3  1069.      7.2000
  17   0   5  661.9      6.0000
  17   0   7  561.0      6.7000
  17   0   9  235.2      5.4000
  17   0  11  298.6      5.5000
  17   0  13  217.3      4.5000
  17   0  15  178.3      5.5000
  17   1 -14  264.0      9.2000
  17   1 -12  174.0      5.4000
  17   1 -10  433.2      9.8000
  17   1  -8  334.1      6.7000
  17   1  -6  545.3      6.0000
  17   1  -4  351.7      3.5000
  17   1  -2  547.9      4.6000
  17   1   0  480.1      5.4000
  17   1   2  514.1      3.5000
  17   1   4  254.7      5.3000
  17   1   6  567.7      6.0000
  17   1   8  382.2      5.7000
  17   1  10  387.5     11.0000
  17   1  12  119.3      7.1000
  17   1  14  309.4     11.0000
  17   2 -15  185.2      6.7000
  17   2 -13  211.4      5.3000
  17   2 -11  294.0      5.1000
  17   2  -9  381.2     10.0000
  17   2  -7  388.4      6.0000
  17   2  -5  456.2      5.7000
  17   2  -3  731.6      6.0000
  17   2  -1  559.0      4.4000
  17   2   1  398.2      4.9000
  17   2   3  807.0      5.2000
  17   2   5  441.6      5.1000
  17   2   7  497.5      6.0000
  17   2   9  354.9     10.0000
  17   2  11  352.5     16.0000
  17   2  13  166.2      5.2000
  17   2  15  185.5      4.2000
  17   3 -14  254.9     11.0000
  17   3 -12  167.3      8.0000
  17   3 -10  312.1     10.0000
  17   3  -8  209.6      4.5000
  17   3  -6  581.5      6.3000
  17   3  -4  420.3      4.8000
  17   3  -2  529.9      4.4000
  17   3   0  409.0      3.6000
  17   3   2  621.0      4.4000
  17   3   4  440.4      5.0000
  17   3   6  595.5      6.0000
  17   3   8  283.1      5.4000
  17   3  10  353.1      7.2000
  17   3  12  148.3      5.3000
  17   3  14  256.1      8.0000
  17   4 -15  149.2      5.6000
  17   4 -13  382.4     17.0000
  17   4 -11  561.6     22.0000
  17   4  -9  464.6      9.4000
  17   4  -7  655.9      7.8000
  17   4  -5  684.4      7.1000
  17   4  -3  709.7      5.2000
  17   4  -1  871.5      5.2000
  17   4   1  745.7      4.8000
  17   4   3  761.8      5.5000
  17   4   5  581.5      6.0000
  17   4   7  786.7      9.1000
  17   4   9  415.1     12.0000
  17   4  11  542.2     14.0000
  17   4  13  364.5     17.0000
  17   4  15  207.5      6.6000
  17   5 -14  305.6     14.0000
  17   5 -12  246.4      4.2000
  17   5 -10  544.3     11.0000
  17   5  -8  435.4     10.0000
  17   5  -6  819.9      8.5000
  17   5  -4  787.0      7.0000
  17   5  -2  1017.      6.6000
  17   5   0  716.7      5.4000
  17   5   2  1013.      6.9000
  17   5   4  967.0      8.7000
  17   5   6  930.2      9.9000
  17   5   8  342.6      6.3000
  17   5  10  581.9     15.0000
  17   5  12  365.7     12.0000
  17   5  14  322.6     12.0000
  17   6 -15  163.3      6.2000
  17   6 -13  190.4      7.4000
  17   6 -11  258.5     10.0000
  17   6  -9  495.1     11.0000
  17   6  -7  657.2     12.0000
  17   6  -5  251.7      5.1000
  17   6  -3  337.5      4.3000
  17   6  -1  1060.      6.7000
  17   6   1  934.7      6.1000
  17   6   3  443.5      4.7000
  17   6   5  252.6      3.0000
  17   6   7  753.0     12.0000
  17   6   9  455.7     11.0000
  17   6  11  358.0      7.1000
  17   6  15  176.8      6.4000
  17   7 -14  337.8     23.0000
  17   7 -12  252.3      5.0000
  17   7 -10  478.4      9.8000
  17   7  -8  410.9     11.0000
  17   7  -6  858.8     12.0000
  17   7  -4  511.5      5.3000
  17   7  -2  689.7      5.4000
  17   7   0  677.9      5.4000
  17   7   2  924.5      7.2000
  17   7   4  521.8      6.7000
  17   7   6  699.5      8.0000
  17   7   8  394.4      7.4000
  17   7  10  537.9     11.0000
  17   7  12  279.6      5.3000
  17   7  14  314.3     16.0000
  17   8 -15  95.00      5.3000
  17   8 -13  153.3      7.1000
  17   8 -11  340.2      9.2000
  17   8  -9  391.5      8.2000
  17   8  -7  313.4      9.8000
  17   8  -5  423.7      6.0000
  17   8  -3  833.9      7.8000
  17   8  -1  695.2      6.7000
  17   8   1  576.2      4.9000
  17   8   3  892.7      7.9000
  17   8   5  420.3      5.7000
  17   8   7  474.8      7.4000
  17   8   9  365.4      6.3000
  17   8  11  379.1     15.0000
  17   8  13  148.0      7.0000
  17   9 -14  262.7      9.0000
  17   9 -12  184.1      8.0000
  17   9 -10  416.0      9.8000
  17   9  -8  257.2      6.5000
  17   9  -6  553.6      9.4000
  17   9  -4  614.9      6.0000
  17   9  -2  630.4      5.7000
  17   9   0  335.2      5.4000
  17   9   2  666.4      5.5000
  17   9   4  560.1      7.1000
  17   9   6  504.2      7.4000
  17   9   8  255.1      4.9000
  17   9  10  437.4     19.0000
  17   9  12  193.0      7.3000
  17   9  14  282.5      6.4000
  17  10 -13  191.5      7.9000
  17  10 -11  221.3     13.0000
  17  10  -9  327.0      8.0000
  17  10  -7  549.5     12.0000
  17  10  -5  500.1      6.0000
  17  10  -3  500.9      6.4000
  17  10  -1  705.9      6.6000
  17  10   1  608.1      5.5000
  17  10   3  513.0      6.4000
  17  10   5  389.2      6.0000
  17  10   7  636.3     10.0000
  17  10   9  263.7      9.4000
  17  10  11  221.2     12.0000
  17  10  13  192.7      8.5000
  17  11 -14  209.1      7.6000
  17  11 -12  151.6      7.4000
  17  11 -10  368.4      8.5000
  17  11  -8  244.2      5.8000
  17  11  -6  528.3      9.8000
  17  11  -4  590.2      6.7000
  17  11  -2  797.1      6.9000
  17  11   0  566.5      5.7000
  17  11   2  756.4      8.0000
  17  11   4  581.0      7.9000
  17  11   6  565.0     12.0000
  17  11   8  270.2      4.9000
  17  11  10  391.2      9.2000
  17  11  12  138.3      5.9000
  17  12 -13  246.0      8.7000
  17  12 -11  242.3      5.5000
  17  12  -9  330.2      5.8000
  17  12  -7  567.4     12.0000
  17  12  -5  645.2     10.0000
  17  12  -3  642.5      7.4000
  17  12  -1  605.8      6.3000
  17  12   1  520.4      7.8000
  17  12   3  682.2      8.0000
  17  12   5  528.1      7.7000
  17  12   7  524.7      9.4000
  17  12   9  266.2      4.9000
  17  12  11  279.1      8.5000
  17  12  13  203.0      4.9000
  17  13 -14  152.3      6.4000
  17  13 -12  145.1      4.9000
  17  13 -10  201.7      3.2000
  17  13  -8  147.2      4.2000
  17  13  -6  377.8      8.5000
  17  13  -4  282.9      4.6000
  17  13  -2  460.7      5.1000
  17  13   0  443.0      7.2000
  17  13   2  381.9      5.7000
  17  13   4  227.3      3.8000
  17  13   6  404.4      8.9000
  17  13   8  166.3      4.5000
  17  13  10  179.8      4.7000
  17  13  12  90.57      6.0000
  17  14 -13  121.9      4.3000
  17  14 -11  141.0      6.4000
  17  14  -9  209.9      4.5000
  17  14  -7  278.6      7.5000
  17  14  -5  336.0      6.5000
  17  14  -3  399.5      8.1000
  17  14  -1  418.5      6.4000
  17  14   1  297.1      4.9000
  17  14   3  428.5      8.7000
  17  14   5  355.2      6.0000
  17  14   7  303.9      5.5000
  17  14   9  96.87      4.0000
  17  14  11  174.1      3.9000
  17  14  13  150.0      3.1000
  17  15 -12  109.0      4.9000
  17  15 -10  321.3      9.8000
  17  15  -8  268.8      4.5000
  17  15  -6  308.7     12.0000
  17  15  -4  234.4      4.5000
  17  15  -2  443.6      7.2000
  17  15   0  380.1      7.3000
  17  15   2  405.6      6.7000
  17  15   4  195.4      3.6000
  17  15   6  259.9      4.1000
  17  15   8  225.9      4.7000
  17  15  10  292.7      5.5000
  17  15  12  101.6      3.7000
  17  16 -11  140.3      4.5000
  17  16  -9  167.0      3.5000
  17  16  -7  227.3      8.1000
  17  16  -5  313.2      6.3000
  17  16  -3  321.0      8.0000
  17  16  -1  310.2      9.4000
  17  16   1  387.5      8.0000
  17  16   3  469.6      8.3000
  17  16   5  175.1      4.5000
  17  16   7  214.8      5.5000
  17  16   9  185.8      5.5000
  17  16  11  198.0      7.8000
  17  17 -12  106.0      5.5000
  17  17 -10  340.7     12.0000
  17  17  -8  230.2      5.0000
  17  17  -6  305.4      7.0000
  17  17  -4  291.4      5.3000
  17  17  -2  433.0      9.4000
  17  17   0  363.8      6.5000
  17  17   2  462.6      9.0000
  17  17   4  275.6      8.5000
  17  17   6  292.5      4.5000
  17  17   8  212.9      5.3000
  17  17  10  298.2      6.4000
  17  17  12  119.3      3.8000
  17  18 -11  206.7      4.3000
  17  18  -9  264.7      8.5000
  17  18  -7  259.0     13.0000
  17  18  -5  313.4      7.0000
  17  18  -3  392.9      9.4000
  17  18  -1  374.0     11.0000
  17  18   1  323.7      4.5000
  17  18   3  428.0      9.0000
  17  18   5  250.7      3.7000
  17  18   7  288.1      4.6000
  17  18   9  213.2      5.0000
  17  18  11  238.5      5.3000
  17  19 -10  231.3      6.9000
  17  19  -8  210.1      6.0000
  17  19  -6  410.9     16.0000
  17  19  -4  290.9      6.4000
  17  19  -2  444.4     12.0000
  17  19   0  395.6      7.8000
  17  19   2  429.0      9.8000
  17  19   4  322.7      6.1000
  17  19   6  448.6     21.0000
  17  19   8  229.1      7.6000
  17  19  10  230.3      6.0000
  17  20  -9  156.9      3.3000
  17  20  -7  199.9      4.6000
  17  20  -5  251.6      7.8000
  17  20  -3  235.1      5.5000
  17  20  -1  265.6      5.4000
  17  20   1  208.1      4.1000
  17  20   3  251.2      6.0000
  17  20   5  195.6      3.8000
  17  20   7  236.6      5.4000
  17  20   9  153.4      3.5000
  17  21 -10  128.1      5.6000
  17  21  -8  144.2      6.1000
  17  21  -6  238.6      8.7000
  17  21  -4  130.6      6.9000
  17  21  -2  195.3      6.4000
  17  21   0  155.0      3.6000
  17  21   2  198.9      3.3000
  17  21   4  170.9      5.0000
  17  21   6  242.4      5.4000
  17  21   8  132.2      4.5000
  17  21  10  156.6      4.2000
  17  22  -9  143.8      5.9000
  17  22  -7  217.9      5.6000
  17  22  -5  216.6      4.4000
  17  22  -3  227.8      7.5000
  17  22  -1  283.5      5.8000
  17  22   1  224.0      4.4000
  17  22   3  243.0      4.9000
  17  22   5  222.7      4.1000
  17  22   7  285.5      6.0000
  17  22   9  150.9      5.7000
  17  23  -8  105.1      5.0000
  17  23  -6  203.4      3.8000
  17  23  -4  184.0      4.7000
  17  23  -2  203.5      5.4000
  17  23   0  104.8      4.2000
  17  23   2  155.4      5.3000
  17  23   4  170.6      3.8000
  17  23   6  232.4      5.8000
  17  23   8  108.1      2.9000
  17  24  -7  121.7      5.4000
  17  24  -5  166.8      4.3000
  17  24  -3  215.2     12.0000
  17  24  -1  182.5      3.6000
  17  24   1  165.0      6.0000
  17  24   3  254.6      4.5000
  17  24   5  153.2      5.1000
  17  24   7  179.0      6.2000
  17  25  -4  166.4      4.7000
  17  25  -2  206.3     11.0000
  17  25   0  181.6      4.4000
  17  25   2  257.5      7.6000
  17  25   4  163.8      3.5000
  17  26  -3  105.1      3.5000
  17  26  -1  161.7      3.2000
  17  26   1  148.8      5.7000
  17  26   3  143.1      9.9000
  18   0 -14  168.7      3.4000
  18   0 -12  233.2      5.4000
  18   0 -10  331.4      5.8000
  18   0  -8  593.7     12.0000
  18   0  -6  342.4      5.3000
  18   0  -4  753.4      7.0000
  18   0  -2  502.4      5.1000
  18   0   0  1187.      8.7000
  18   0   2  526.8      5.0000
  18   0   4  846.0      7.6000
  18   0   6  423.1      5.5000
  18   0   8  641.0     11.0000
  18   0  10  373.3     10.0000
  18   0  12  280.4      6.2000
  18   0  14  176.8      6.1000
  18   1 -15  150.7      6.1000
  18   1 -13  196.9      5.0000
  18   1 -11  259.3      4.8000
  18   1  -9  171.9      3.0000
  18   1  -7  526.1      7.6000
  18   1  -5  275.9      4.5000
  18   1  -3  274.6      3.7000
  18   1  -1  357.2      5.3000
  18   1   1  557.5      4.1000
  18   1   3  271.9      3.8000
  18   1   5  275.0      5.4000
  18   1   7  405.2      5.1000
  18   1   9  252.1      6.0000
  18   1  11  221.4      4.6000
  18   1  13  242.2      7.7000
  18   1  15  118.9      4.8000
  18   2 -14  110.1      6.4000
  18   2 -12  266.7      5.0000
  18   2 -10  316.1      6.4000
  18   2  -8  413.9      9.5000
  18   2  -6  192.5      3.1000
  18   2  -4  585.7      7.3000
  18   2  -2  388.3      5.0000
  18   2   0  814.3      6.3000
  18   2   2  282.9      3.6000
  18   2   4  613.8      8.2000
  18   2   6  256.8      4.7000
  18   2   8  373.9      6.8000
  18   2  10  317.4      8.7000
  18   2  12  280.1      6.2000
  18   2  14  113.8      3.9000
  18   3 -15  178.2     13.0000
  18   3 -13  201.1      5.2000
  18   3 -11  348.6     13.0000
  18   3  -9  270.6      6.0000
  18   3  -7  610.4      7.3000
  18   3  -5  645.5      7.0000
  18   3  -3  944.1      8.8000
  18   3  -1  646.8      6.3000
  18   3   1  753.3      5.2000
  18   3   3  970.8      7.9000
  18   3   5  786.9      6.9000
  18   3   7  444.2      4.9000
  18   3   9  291.7      6.3000
  18   3  11  376.1     17.0000
  18   3  13  288.8      6.6000
  18   3  15  115.4      5.2000
  18   4 -14  171.7      4.7000
  18   4 -12  226.3      7.5000
  18   4 -10  253.5     10.0000
  18   4  -8  687.8     11.0000
  18   4  -6  365.0      8.7000
  18   4  -4  355.2      4.9000
  18   4  -2  338.8      4.3000
  18   4   0  1521.     10.0000
  18   4   2  285.6      4.2000
  18   4   4  251.7      3.8000
  18   4   6  322.3      5.7000
  18   4   8  673.9     11.0000
  18   4  10  218.5      5.0000
  18   4  12  196.6     12.0000
  18   4  14  207.0      7.2000
  18   5 -15  206.5      6.4000
  18   5 -13  179.0      4.9000
  18   5 -11  254.9      6.1000
  18   5  -9  251.7      4.4000
  18   5  -7  600.5      8.1000
  18   5  -5  613.1      6.7000
  18   5  -3  883.2      8.1000
  18   5  -1  584.7      5.4000
  18   5   1  715.9      5.8000
  18   5   3  864.9      7.3000
  18   5   5  650.6      6.4000
  18   5   7  466.5      9.4000
  18   5   9  294.4      6.0000
  18   5  11  249.6      8.5000
  18   5  13  223.3      5.7000
  18   5  15  154.9      6.0000
  18   6 -14  115.4      5.9000
  18   6 -12  243.3      4.3000
  18   6 -10  344.2      9.4000
  18   6  -8  390.0     10.0000
  18   6  -6  252.9      4.5000
  18   6  -4  1072.     10.0000
  18   6  -2  633.1      7.1000
  18   6   0  743.8      6.6000
  18   6   2  484.2      7.3000
  18   6   4  985.9      8.9000
  18   6   6  324.3      5.1000
  18   6   8  421.6      8.2000
  18   6  10  287.8      4.9000
  18   6  12  191.5      8.7000
  18   6  14  144.0      6.8000
  18   7 -15  136.4      5.2000
  18   7 -13  233.0      8.5000
  18   7 -11  342.3      9.2000
  18   7  -9  176.5      3.4000
  18   7  -7  490.8     12.0000
  18   7  -5  657.0      7.4000
  18   7  -3  780.9      8.1000
  18   7  -1  381.1      4.8000
  18   7   1  542.1      4.7000
  18   7   3  658.7      6.6000
  18   7   5  543.3      6.3000
  18   7   7  416.4      8.5000
  18   7   9  269.5      4.4000
  18   7  11  245.1      4.8000
  18   7  13  251.8      8.5000
  18   7  15  167.4      4.5000
  18   8 -14  143.4      6.3000
  18   8 -12  189.8      7.8000
  18   8 -10  216.2      3.4000
  18   8  -8  414.6      9.4000
  18   8  -6  343.5      5.3000
  18   8  -4  770.3      8.1000
  18   8  -2  484.3      5.4000
  18   8   0  933.7      8.2000
  18   8   2  423.7      5.1000
  18   8   4  752.0      8.3000
  18   8   6  377.7      5.7000
  18   8   8  420.5     12.0000
  18   8  10  177.3      3.5000
  18   8  12  172.3      4.2000
  18   8  14  154.7      4.9000
  18   9 -13  130.3      6.6000
  18   9 -11  267.3     17.0000
  18   9  -9  299.1      4.1000
  18   9  -7  480.7     11.0000
  18   9  -5  331.1      5.7000
  18   9  -3  647.6      7.6000
  18   9  -1  595.3      5.8000
  18   9   1  567.5      5.7000
  18   9   3  505.0      5.7000
  18   9   5  428.1      6.7000
  18   9   7  387.7      7.3000
  18   9   9  296.0      7.5000
  18   9  11  249.6      4.6000
  18   9  13  161.0      8.5000
  18  10 -14  233.3      7.7000
  18  10 -12  321.3     10.0000
  18  10 -10  267.6      6.7000
  18  10  -8  601.9      9.5000
  18  10  -6  650.8     13.0000
  18  10  -4  835.6      9.2000
  18  10  -2  489.1      6.0000
  18  10   0  1197.     12.0000
  18  10   2  574.6      7.9000
  18  10   4  813.7     10.0000
  18  10   6  548.7      8.3000
  18  10   8  552.7     11.0000
  18  10  10  296.9      5.8000
  18  10  12  331.6     13.0000
  18  10  14  224.7      7.8000
  18  11 -13  166.6      7.2000
  18  11 -11  337.7      6.4000
  18  11  -9  286.4      7.6000
  18  11  -7  462.6      9.8000
  18  11  -5  391.2      8.9000
  18  11  -3  658.3      7.8000
  18  11  -1  762.1      8.5000
  18  11   1  791.5      9.2000
  18  11   3  573.2      9.9000
  18  11   5  500.2      7.3000
  18  11   7  453.6     10.0000
  18  11   9  330.4      5.7000
  18  11  11  293.3      6.9000
  18  11  13  200.9      5.5000
  18  12 -12  225.7      8.4000
  18  12 -10  257.1      6.4000
  18  12  -8  418.4     12.0000
  18  12  -6  263.3      4.4000
  18  12  -4  626.7      7.8000
  18  12  -2  293.2      4.3000
  18  12   0  440.9      7.8000
  18  12   2  277.6      4.6000
  18  12   4  692.5      9.5000
  18  12   6  255.1      3.1000
  18  12   8  280.8      4.1000
  18  12  10  241.0      4.8000
  18  12  12  290.9      8.7000
  18  13 -13  127.8      6.0000
  18  13 -11  242.6      6.1000
  18  13  -9  325.7      6.5000
  18  13  -7  461.5     12.0000
  18  13  -5  187.4      4.1000
  18  13  -3  340.2      5.3000
  18  13  -1  593.5     10.0000
  18  13   1  677.8      9.4000
  18  13   3  297.6      3.5000
  18  13   5  243.5      3.4000
  18  13   7  463.2      9.4000
  18  13   9  385.5      9.0000
  18  13  11  205.3     13.0000
  18  13  13  162.9      9.9000
  18  14 -12  162.5      7.2000
  18  14 -10  138.4      5.8000
  18  14  -8  227.2      6.5000
  18  14  -6  208.3      6.4000
  18  14  -4  391.7      6.4000
  18  14  -2  158.0      2.3000
  18  14   0  371.5      9.8000
  18  14   2  335.6      7.3000
  18  14   4  418.5      7.0000
  18  14   6  154.4      3.1000
  18  14   8  281.4      5.5000
  18  14  10  206.2      9.8000
  18  14  12  162.7      4.2000
  18  15 -11  246.9      6.0000
  18  15  -9  219.8      6.3000
  18  15  -7  208.3      5.0000
  18  15  -5  172.0      5.4000
  18  15  -3  383.2      6.5000
  18  15  -1  166.1      3.3000
  18  15   1  197.6      2.7000
  18  15   3  297.8      6.7000
  18  15   5  237.2      4.9000
  18  15   7  206.4      3.9000
  18  15   9  255.8      4.9000
  18  15  11  205.3      6.9000
  18  16 -12  173.6      6.6000
  18  16 -10  116.5      3.8000
  18  16  -8  176.3      5.7000
  18  16  -6  167.5      4.9000
  18  16  -4  378.6      8.5000
  18  16  -2  169.0      3.3000
  18  16   0  329.9      6.7000
  18  16   2  180.0      3.3000
  18  16   4  384.7      8.0000
  18  16   6  215.9      3.2000
  18  16   8  241.7      3.6000
  18  16  10  140.5      4.4000
  18  16  12  159.0      4.0000
  18  17 -11  186.6      4.9000
  18  17  -9  155.0      3.5000
  18  17  -7  337.8      9.9000
  18  17  -5  282.6      5.8000
  18  17  -3  344.2      7.6000
  18  17  -1  309.0      5.3000
  18  17   1  309.1      6.1000
  18  17   3  262.9      6.5000
  18  17   5  391.5      9.5000
  18  17   7  368.9      7.5000
  18  17   9  183.5      3.5000
  18  17  11  152.0      3.6000
  18  18 -10  185.8      6.4000
  18  18  -8  267.9      9.2000
  18  18  -6  203.1      4.8000
  18  18  -4  367.8      8.9000
  18  18  -2  264.0      4.3000
  18  18   0  382.4     10.0000
  18  18   2  189.1      4.2000
  18  18   4  383.1      8.2000
  18  18   6  226.0      3.6000
  18  18   8  280.0      5.7000
  18  18  10  205.8      4.1000
  18  19  -9  85.25      2.8000
  18  19  -7  226.2      4.1000
  18  19  -5  187.6      3.8000
  18  19  -3  213.3      3.8000
  18  19  -1  191.4      8.5000
  18  19   1  265.6      5.5000
  18  19   3  234.0      6.5000
  18  19   5  231.7      4.6000
  18  19   7  185.9      6.4000
  18  19   9  152.3      3.5000
  18  20 -10  143.8      5.9000
  18  20  -8  212.0      8.5000
  18  20  -6  163.3      4.2000
  18  20  -4  273.7     15.0000
  18  20  -2  188.5      4.7000
  18  20   0  369.6     14.0000
  18  20   2  164.9      3.0000
  18  20   4  237.7      5.8000
  18  20   6  177.5      3.5000
  18  20   8  237.0      6.9000
  18  20  10  130.8      4.5000
  18  21  -9  136.9      3.7000
  18  21  -7  203.6      6.6000
  18  21  -5  178.4      4.4000
  18  21  -3  285.4      6.4000
  18  21  -1  170.9      4.6000
  18  21   1  186.9      4.0000
  18  21   3  253.1      8.0000
  18  21   5  214.0      4.1000
  18  21   7  138.4      3.2000
  18  21   9  120.0      4.0000
  18  22  -8  182.3      5.3000
  18  22  -6  102.3      2.7000
  18  22  -4  213.5      3.9000
  18  22  -2  171.7      4.2000
  18  22   0  364.6     14.0000
  18  22   2  194.6      6.3000
  18  22   4  213.3      4.2000
  18  22   6  111.3      6.9000
  18  22   8  183.8      5.4000
  18  23  -7  220.2      6.8000
  18  23  -5  198.3      5.1000
  18  23  -3  236.3      5.0000
  18  23  -1  212.4      4.8000
  18  23   1  289.1      7.5000
  18  23   3  242.6      4.3000
  18  23   5  144.7      3.0000
  18  23   7  144.8     18.0000
  18  24  -6  142.3      5.5000
  18  24  -4  257.7      8.7000
  18  24  -2  192.2      5.3000
  18  24   0  338.5     13.0000
  18  24   2  189.5      6.0000
  18  24   4  247.8      8.7000
  18  24   6  141.5      3.3000
  18  25  -3  249.4      8.7000
  18  25  -1  229.5     16.0000
  18  25   1  234.9     19.0000
  18  25   3  198.1      3.6000
  18  26  -2  113.7      5.3000
  18  26   0  160.3      6.2000
  18  26   2  66.91      4.8000
  19   0 -15  90.90      5.0000
  19   0 -13  131.4      6.4000
  19   0 -11  227.8     22.0000
  19   0  -9  340.8      5.7000
  19   0  -7  321.2      5.7000
  19   0  -5  363.4      5.0000
  19   0  -3  690.1      5.8000
  19   0  -1  849.6      6.4000
  19   0   1  577.1      6.0000
  19   0   3  647.2      5.5000
  19   0   5  444.7      5.1000
  19   0   7  439.2      5.1000
  19   0   9  205.0      3.3000
  19   0  11  272.3      5.9000
  19   0  13  121.8      7.8000
  19   1 -14  296.6     13.0000
  19   1 -12  230.4      5.6000
  19   1 -10  322.4      4.9000
  19   1  -8  266.2      5.3000
  19   1  -6  897.5     11.0000
  19   1  -4  736.7      7.7000
  19   1  -2  700.7      7.0000
  19   1   0  509.9      5.2000
  19   1   2  781.4      7.7000
  19   1   4  695.2      7.3000
  19   1   6  756.3      9.3000
  19   1   8  216.8      3.2000
  19   1  10  332.8     18.0000
  19   1  12  229.3      4.6000
  19   1  14  264.5     13.0000
  19   2 -15  155.3      6.0000
  19   2 -13  210.4      5.2000
  19   2 -11  225.8      5.7000
  19   2  -9  342.7      9.2000
  19   2  -7  552.6      7.9000
  19   2  -5  418.4      5.4000
  19   2  -3  414.1     10.0000
  19   2  -1  819.2      8.5000
  19   2   1  698.8      5.8000
  19   2   3  405.1      6.0000
  19   2   5  269.0      3.7000
  19   2   7  641.4      7.3000
  19   2   9  316.4      6.3000
  19   2  11  199.9      5.4000
  19   2  13  134.0      6.4000
  19   2  15  187.4      5.6000
  19   3 -14  237.7      4.2000
  19   3 -12  105.8      4.8000
  19   3 -10  321.1      6.9000
  19   3  -8  261.0      7.8000
  19   3  -6  568.6      6.7000
  19   3  -4  731.8      7.8000
  19   3  -2  801.7      7.3000
  19   3   0  378.8      7.8000
  19   3   2  772.6      6.6000
  19   3   4  764.3      8.8000
  19   3   6  618.1      7.0000
  19   3   8  219.0      3.0000
  19   3  10  327.3      7.0000
  19   3  12  151.8      5.1000
  19   3  14  227.2      7.5000
  19   4 -13  227.7      4.6000
  19   4 -11  369.6     17.0000
  19   4  -9  344.5      9.0000
  19   4  -7  378.8      5.7000
  19   4  -5  517.3      6.7000
  19   4  -3  638.4      6.6000
  19   4  -1  577.3      5.4000
  19   4   1  451.9      5.2000
  19   4   3  569.7      5.4000
  19   4   5  366.1      5.7000
  19   4   7  516.9      7.0000
  19   4   9  286.2      4.1000
  19   4  11  293.5      6.4000
  19   4  13  191.7      7.3000
  19   4  15  175.8      5.7000
  19   5 -14  232.6      7.4000
  19   5 -12  199.4      4.4000
  19   5 -10  344.4     10.0000
  19   5  -8  205.2      6.0000
  19   5  -6  556.2      7.8000
  19   5  -4  520.2      6.0000
  19   5  -2  554.1      6.3000
  19   5   0  388.1      5.0000
  19   5   2  673.2      6.6000
  19   5   4  488.7      6.0000
  19   5   6  517.5      8.9000
  19   5   8  265.4      4.9000
  19   5  10  357.4      7.5000
  19   5  12  154.7      6.6000
  19   5  14  240.4      7.7000
  19   6 -13  162.8      4.7000
  19   6 -11  279.5      6.6000
  19   6  -9  322.5      5.8000
  19   6  -7  311.7      7.2000
  19   6  -5  358.6      6.0000
  19   6  -3  606.2      6.7000
  19   6  -1  530.0      5.4000
  19   6   1  447.5      4.4000
  19   6   3  719.4      6.6000
  19   6   5  369.4      5.4000
  19   6   7  357.6      8.3000
  19   6   9  284.8      6.5000
  19   6  11  352.3     17.0000
  19   6  13  146.7      4.8000
  19   7 -14  174.9      6.5000
  19   7 -12  102.1      3.9000
  19   7 -10  295.6      4.9000
  19   7  -8  303.7      5.5000
  19   7  -6  315.5      6.4000
  19   7  -4  79.74      2.2000
  19   7  -2  285.6      4.9000
  19   7   0  424.0      5.3000
  19   7   2  268.9      3.8000
  19   7   4  101.5      1.8000
  19   7   6  308.9      4.0000
  19   7   8  232.2      4.9000
  19   7  10  283.8      5.0000
  19   7  12  129.6      4.8000
  19   7  14  176.4      4.9000
  19   8 -13  222.2      9.9000
  19   8 -11  213.9     15.0000
  19   8  -9  220.2      4.9000
  19   8  -7  508.2      9.8000
  19   8  -5  428.1      6.8000
  19   8  -3  336.8      4.5000
  19   8  -1  572.5      7.1000
  19   8   1  608.9      6.6000
  19   8   3  565.1      5.6000
  19   8   5  369.6      6.8000
  19   8   7  540.2     11.0000
  19   8   9  229.6      3.6000
  19   8  11  310.4      4.9000
  19   8  13  216.4      5.7000
  19   9 -14  191.9      6.9000
  19   9 -12  178.5      7.6000
  19   9 -10  504.2     14.0000
  19   9  -8  299.2      5.4000
  19   9  -6  375.7      7.2000
  19   9  -4  418.6      6.0000
  19   9  -2  729.4      7.7000
  19   9   0  488.9      7.2000
  19   9   2  614.3      6.1000
  19   9   4  454.2      6.7000
  19   9   6  510.0      7.8000
  19   9   8  299.5      5.3000
  19   9  10  504.3     13.0000
  19   9  12  210.1      4.5000
  19   9  14  198.3      5.1000
  19  10 -13  235.2      5.8000
  19  10 -11  277.9      9.5000
  19  10  -9  250.0      9.0000
  19  10  -7  326.8      8.0000
  19  10  -5  509.4      7.9000
  19  10  -3  525.3      7.0000
  19  10  -1  307.1      4.9000
  19  10   1  270.7      5.3000
  19  10   3  650.7      8.0000
  19  10   5  443.6      7.9000
  19  10   7  359.3      6.0000
  19  10   9  211.7      8.1000
  19  10  11  334.4     21.0000
  19  10  13  237.9      5.9000
  19  11 -12  148.5      4.8000
  19  11 -10  359.4     11.0000
  19  11  -8  418.5     11.0000
  19  11  -6  526.7     12.0000
  19  11  -4  310.8      5.0000
  19  11  -2  662.9      8.1000
  19  11   0  864.9      8.9000
  19  11   2  682.3      7.9000
  19  11   4  290.3      5.3000
  19  11   6  608.3     11.0000
  19  11   8  531.5     13.0000
  19  11  10  360.5      8.5000
  19  11  12  116.6      3.5000
  19  12 -13  183.9      7.0000
  19  12 -11  232.2      8.1000
  19  12  -9  271.2     12.0000
  19  12  -7  341.8      9.0000
  19  12  -5  459.5      8.9000
  19  12  -3  532.9      6.7000
  19  12  -1  333.6      5.3000
  19  12   1  284.6      5.3000
  19  12   3  615.4      7.9000
  19  12   5  398.3      6.7000
  19  12   7  347.7      5.7000
  19  12   9  250.0      4.9000
  19  12  11  272.4     12.0000
  19  12  13  166.4      4.7000
  19  13 -12  160.1      6.8000
  19  13 -10  325.0      5.8000
  19  13  -8  178.2      3.3000
  19  13  -6  344.3     14.0000
  19  13  -4  400.4      8.0000
  19  13  -2  475.4      6.7000
  19  13   0  259.3      5.4000
  19  13   2  424.7      7.1000
  19  13   4  365.1      6.4000
  19  13   6  369.1      6.0000
  19  13   8  229.6      4.2000
  19  13  10  310.2      6.5000
  19  13  12  121.7      4.3000
  19  14 -11  143.3      3.3000
  19  14  -9  108.6      3.1000
  19  14  -7  251.7      5.0000
  19  14  -5  336.7     12.0000
  19  14  -3  307.8      4.9000
  19  14  -1  324.6     10.0000
  19  14   1  278.6      9.4000
  19  14   3  365.2      6.7000
  19  14   5  272.2      6.4000
  19  14   7  327.4      8.0000
  19  14   9  123.9      3.1000
  19  14  11  153.7      5.0000
  19  15 -12  106.0      5.6000
  19  15 -10  220.9      5.0000
  19  15  -8  188.6      5.0000
  19  15  -6  307.4     12.0000
  19  15  -4  244.5      4.2000
  19  15  -2  363.1      6.4000
  19  15   0  241.7      7.8000
  19  15   2  274.1      4.5000
  19  15   4  239.9      4.5000
  19  15   6  311.6      5.8000
  19  15   8  129.1      6.4000
  19  15  10  208.7      6.9000
  19  15  12  133.8      3.8000
  19  16 -11  174.0      4.7000
  19  16  -9  286.0      6.7000
  19  16  -7  355.2     10.0000
  19  16  -5  260.8      6.9000
  19  16  -3  358.2      7.3000
  19  16  -1  591.1     17.0000
  19  16   1  494.7      9.1000
  19  16   3  370.8      6.1000
  19  16   5  251.7      4.1000
  19  16   7  344.7      6.5000
  19  16   9  217.6      4.0000
  19  16  11  206.7      4.9000
  19  17 -10  144.5      3.0000
  19  17  -8  158.4      4.4000
  19  17  -6  378.3     11.0000
  19  17  -4  195.4      4.5000
  19  17  -2  278.7      5.7000
  19  17   0  344.6     14.0000
  19  17   2  403.2      7.9000
  19  17   4  196.1      5.4000
  19  17   6  272.8      4.5000
  19  17   8  134.3      3.6000
  19  17  10  176.9      4.5000
  19  18  -9  239.1      6.9000
  19  18  -7  188.3      4.8000
  19  18  -5  193.0      5.2000
  19  18  -3  282.3      7.0000
  19  18  -1  336.0     20.0000
  19  18   1  262.9      9.8000
  19  18   3  273.9      6.1000
  19  18   5  145.4      4.2000
  19  18   7  193.9      6.4000
  19  18   9  173.5      5.7000
  19  19 -10  182.4      6.8000
  19  19  -8  121.3      9.8000
  19  19  -6  219.0      5.1000
  19  19  -4  293.3      9.2000
  19  19  -2  316.0      7.5000
  19  19   0  179.3      4.7000
  19  19   2  328.6      5.8000
  19  19   4  301.9      5.0000
  19  19   6  210.1      4.4000
  19  19   8  84.59      3.3000
  19  19  10  179.1      9.9000
  19  20  -9  144.7      4.2000
  19  20  -7  170.0      6.4000
  19  20  -5  145.4      4.0000
  19  20  -3  138.6      2.8000
  19  20  -1  247.8      7.9000
  19  20   1  209.9     10.0000
  19  20   3  151.8      3.1000
  19  20   5  85.99      4.9000
  19  20   7  204.2      6.4000
  19  20   9  122.6      3.3000
  19  21  -8  101.1      2.7000
  19  21  -6  212.6      7.1000
  19  21  -4  179.0      6.8000
  19  21  -2  181.6      3.6000
  19  21   0  128.1      6.5000
  19  21   2  217.6      3.6000
  19  21   4  146.2      3.6000
  19  21   6  152.1      3.2000
  19  21   8  89.39      4.8000
  19  22  -7  132.8      5.5000
  19  22  -5  173.5      4.0000
  19  22  -3  213.2      6.0000
  19  22  -1  209.2     12.0000
  19  22   1  154.9      5.8000
  19  22   3  236.4      4.5000
  19  22   5  161.6      4.3000
  19  22   7  173.1      3.8000
  19  23  -6  266.3     16.0000
  19  23  -4  196.3      4.2000
  19  23  -2  254.8     14.0000
  19  23   0  209.2      7.3000
  19  23   2  211.1      6.0000
  19  23   4  173.2      6.0000
  19  23   6  268.5      6.9000
  19  24  -5  182.3      5.2000
  19  24  -3  195.9      8.1000
  19  24  -1  195.2     11.0000
  19  24   1  157.0      7.1000
  19  24   3  182.5      3.3000
  19  24   5  199.3      5.5000
  19  25  -2  180.7      6.2000
  19  25   0  126.5      4.0000
  19  25   2  156.7      6.2000
  20   0 -14  150.3      7.1000
  20   0 -12  221.9      5.4000
  20   0 -10  307.1      8.5000
  20   0  -8  488.9      9.1000
  20   0  -6  246.8      4.9000
  20   0  -4  636.2      7.7000
  20   0  -2  437.2      6.0000
  20   0   0  881.5      8.8000
  20   0   2  447.8      6.8000
  20   0   4  654.3      7.7000
  20   0   6  290.5      3.8000
  20   0   8  568.9      9.4000
  20   0  10  374.4     12.0000
  20   0  12  188.8      4.2000
  20   0  14  133.1      5.2000
  20   1 -13  185.8      7.8000
  20   1 -11  323.5      8.5000
  20   1  -9  309.2      4.1000
  20   1  -7  472.7      8.6000
  20   1  -5  453.4      7.8000
  20   1  -3  681.6      7.3000
  20   1  -1  428.5      5.7000
  20   1   1  525.2      6.4000
  20   1   3  668.2      7.0000
  20   1   5  546.7      6.7000
  20   1   7  420.3      5.7000
  20   1   9  329.8      8.7000
  20   1  11  310.7      9.5000
  20   1  13  271.7      8.3000
  20   2 -14  184.8      4.5000
  20   2 -12  338.1     20.0000
  20   2 -10  357.5      9.5000
  20   2  -8  483.9     12.0000
  20   2  -6  319.0      4.6000
  20   2  -4  583.7      7.0000
  20   2  -2  333.3      7.2000
  20   2   0  880.7      8.5000
  20   2   2  359.6      4.5000
  20   2   4  511.3      6.3000
  20   2   6  324.6      4.1000
  20   2   8  570.7     10.0000
  20   2  10  327.0      7.0000
  20   2  12  302.8      6.6000
  20   2  14  212.8      7.1000
  20   3 -13  138.4      3.5000
  20   3 -11  307.3     11.0000
  20   3  -9  337.6      9.8000
  20   3  -7  433.8      7.6000
  20   3  -5  380.7      5.7000
  20   3  -3  681.1      9.4000
  20   3  -1  522.8      7.2000
  20   3   1  644.2      5.5000
  20   3   3  706.6      8.1000
  20   3   5  516.9      8.0000
  20   3   7  401.1      7.0000
  20   3   9  392.5      8.2000
  20   3  11  331.3      8.7000
  20   3  13  189.7      7.1000
  20   4 -14  167.5      4.5000
  20   4 -12  351.4     14.0000
  20   4 -10  419.9     12.0000
  20   4  -8  488.0     13.0000
  20   4  -6  355.1      5.3000
  20   4  -4  810.7     12.0000
  20   4  -2  424.3      6.0000
  20   4   0  758.7      8.1000
  20   4   2  481.3      4.7000
  20   4   4  852.7      9.3000
  20   4   6  324.9      4.2000
  20   4   8  454.8      9.8000
  20   4  10  448.2     14.0000
  20   4  12  391.0     18.0000
  20   4  14  152.8      6.0000
  20   5 -13  140.7      3.9000
  20   5 -11  207.8      6.9000
  20   5  -9  208.0      4.0000
  20   5  -7  510.9      8.7000
  20   5  -5  165.8      3.8000
  20   5  -3  212.1      4.2000
  20   5  -1  498.3      7.2000
  20   5   1  583.2      6.0000
  20   5   3  160.2      2.1000
  20   5   5  229.8      2.7000
  20   5   7  470.5      9.0000
  20   5   9  276.3      5.0000
  20   5  11  172.3      4.3000
  20   5  13  179.7      7.0000
  20   6 -14  161.1      6.0000
  20   6 -12  153.9      4.0000
  20   6 -10  102.8      6.4000
  20   6  -8  296.3      4.9000
  20   6  -6  249.7      3.5000
  20   6  -4  443.7      8.5000
  20   6  -2  209.8      2.8000
  20   6   0  548.9      5.3000
  20   6   2  224.7      2.2000
  20   6   4  523.8      6.3000
  20   6   6  282.3      4.9000
  20   6   8  280.9      4.5000
  20   6  10  160.2      2.7000
  20   6  12  206.5      6.4000
  20   6  14  137.3      4.4000
  20   7 -13  139.5      6.3000
  20   7 -11  334.9      6.5000
  20   7  -9  263.4      5.3000
  20   7  -7  294.6      5.8000
  20   7  -5  269.9      7.2000
  20   7  -3  646.9     10.0000
  20   7  -1  375.0      5.3000
  20   7   1  284.4      4.4000
  20   7   3  426.5      6.0000
  20   7   5  400.1      6.3000
  20   7   7  302.3      4.2000
  20   7   9  242.0      4.3000
  20   7  11  249.5     10.0000
  20   7  13  194.8      5.3000
  20   8 -12  204.8      8.0000
  20   8 -10  105.3      4.7000
  20   8  -8  181.9      3.1000
  20   8  -6  309.4      9.1000
  20   8  -4  665.9      8.8000
  20   8  -2  179.9      2.6000
  20   8   0  358.0      5.4000
  20   8   2  295.8      4.0000
  20   8   4  614.1      8.5000
  20   8   6  256.7      3.4000
  20   8   8  236.4      4.0000
  20   8  10  120.7      4.6000
  20   8  12  179.2      5.2000
  20   9 -13  129.7      6.2000
  20   9 -11  239.9      5.5000
  20   9  -9  273.8      4.9000
  20   9  -7  394.5      9.4000
  20   9  -5  291.1      5.3000
  20   9  -3  566.4      8.3000
  20   9  -1  553.5      6.3000
  20   9   1  605.8      6.3000
  20   9   3  441.1      5.7000
  20   9   5  301.0      5.4000
  20   9   7  394.7      6.8000
  20   9   9  347.3      6.7000
  20   9  11  169.0      3.8000
  20   9  13  118.7      4.2000
  20  10 -12  180.9      7.4000
  20  10 -10  246.4      4.9000
  20  10  -8  400.8      7.8000
  20  10  -6  290.8      7.0000
  20  10  -4  665.6      8.8000
  20  10  -2  350.8      6.0000
  20  10   0  464.4      6.3000
  20  10   2  307.7      5.1000
  20  10   4  654.0      9.0000
  20  10   6  247.3      3.4000
  20  10   8  306.1      6.5000
  20  10  10  203.6      3.8000
  20  10  12  189.1     11.0000
  20  11 -13  143.2      6.1000
  20  11 -11  267.4      7.8000
  20  11  -9  206.2      5.8000
  20  11  -7  415.5     15.0000
  20  11  -5  384.2      7.6000
  20  11  -3  577.9     14.0000
  20  11  -1  626.2      8.1000
  20  11   1  691.9      9.7000
  20  11   3  510.0      7.9000
  20  11   5  402.7      6.0000
  20  11   7  415.4      9.0000
  20  11   9  279.0      4.5000
  20  11  11  199.2      6.9000
  20  11  13  162.6      6.5000
  20  12 -12  213.2      7.8000
  20  12 -10  193.0      4.9000
  20  12  -8  327.3      8.6000
  20  12  -6  290.7      7.5000
  20  12  -4  516.2      9.8000
  20  12  -2  310.1      5.3000
  20  12   0  605.7     11.0000
  20  12   2  313.7      4.8000
  20  12   4  487.8      8.7000
  20  12   6  237.4      5.4000
  20  12   8  285.5      6.5000
  20  12  10  177.4      3.8000
  20  12  12  200.5      4.3000
  20  13 -11  190.1      7.8000
  20  13  -9  181.7      4.2000
  20  13  -7  293.3      9.5000
  20  13  -5  204.9      3.9000
  20  13  -3  387.9      6.9000
  20  13  -1  261.0      3.8000
  20  13   1  267.9      3.8000
  20  13   3  331.3      5.7000
  20  13   5  270.3      3.9000
  20  13   7  159.5      3.3000
  20  13   9  144.0      2.5000
  20  13  11  200.9      4.1000
  20  14 -12  141.0      6.0000
  20  14 -10  177.6      5.4000
  20  14  -8  420.6     17.0000
  20  14  -6  269.7     10.0000
  20  14  -4  295.0     15.0000
  20  14  -2  342.8      7.6000
  20  14   0  1026.     16.0000
  20  14   2  352.4      6.9000
  20  14   4  304.3      4.0000
  20  14   6  291.6      4.9000
  20  14   8  429.3     14.0000
  20  14  10  167.5      4.6000
  20  14  12  165.3      4.8000
  20  15 -11  165.9      6.3000
  20  15  -9  165.7      5.5000
  20  15  -7  401.1     16.0000
  20  15  -5  303.4     10.0000
  20  15  -3  296.9      4.9000
  20  15  -1  296.5      8.5000
  20  15   1  404.3      9.4000
  20  15   3  312.5      6.1000
  20  15   5  250.2      3.9000
  20  15   7  293.2      6.0000
  20  15   9  202.5      5.3000
  20  15  11  162.8      4.6000
  20  16 -10  237.7      4.7000
  20  16  -8  233.4      4.3000
  20  16  -6  120.0      6.4000
  20  16  -4  419.2     10.0000
  20  16  -2  303.9      8.0000
  20  16   0  371.5      8.9000
  20  16   2  228.1      4.5000
  20  16   4  401.3      8.5000
  20  16   6  179.0      3.5000
  20  16   8  249.0      4.8000
  20  16  10  209.3      5.3000
  20  17  -9  122.9      2.5000
  20  17  -7  226.8      6.9000
  20  17  -5  348.0     18.0000
  20  17  -3  439.0      9.4000
  20  17  -1  217.3      4.7000
  20  17   1  298.4      7.0000
  20  17   3  430.2     10.0000
  20  17   5  371.7      9.0000
  20  17   7  232.6      4.8000
  20  17   9  176.4      5.0000
  20  18 -10  152.6      5.9000
  20  18  -8  238.1      5.7000
  20  18  -6  152.6      5.9000
  20  18  -4  236.5      6.0000
  20  18  -2  158.3      4.6000
  20  18   0  343.4     17.0000
  20  18   2  129.6      3.5000
  20  18   4  188.7      5.4000
  20  18   6  170.9      3.8000
  20  18   8  288.9      6.2000
  20  18  10  123.7      4.1000
  20  19  -9  104.3      5.5000
  20  19  -7  185.4      6.6000
  20  19  -5  163.7      3.9000
  20  19  -3  245.4     12.0000
  20  19  -1  138.5      8.5000
  20  19   1  169.5      5.4000
  20  19   3  227.8      6.7000
  20  19   5  227.9      5.2000
  20  19   7  141.8      4.6000
  20  19   9  132.7      3.4000
  20  20  -8  118.1      5.4000
  20  20  -6  99.94      5.0000
  20  20  -4  154.3      3.7000
  20  20  -2  82.76      2.7000
  20  20   0  161.2      4.2000
  20  20   2  78.78      5.4000
  20  20   4  169.2      3.8000
  20  20   6  116.0      4.4000
  20  20   8  135.5      4.2000
  20  21  -7  182.4      6.1000
  20  21  -5  122.9      5.2000
  20  21  -3  151.3      4.3000
  20  21  -1  137.8      4.4000
  20  21   1  162.1     11.0000
  20  21   3  113.1      3.6000
  20  21   5  149.8      4.9000
  20  21   7  151.1      3.5000
  20  22  -6  110.6      4.9000
  20  22  -4  253.4     11.0000
  20  22  -2  160.3      3.3000
  20  22   0  215.5      7.3000
  20  22   2  136.3      4.2000
  20  22   4  277.3      7.0000
  20  22   6  160.4      6.9000
  20  23  -3  147.9      3.9000
  20  23  -1  167.8      6.3000
  20  23   1  185.0      4.1000
  20  23   3  109.4      3.5000
  20  23   5  116.1      9.8000
  20  24  -2  104.7      5.2000
  20  24   0  231.8      7.2000
  20  24   2  187.9      6.6000
  21   0 -13  191.0      7.8000
  21   0 -11  255.5     11.0000
  21   0  -9  290.1      4.5000
  21   0  -7  339.0      5.3000
  21   0  -5  356.2      5.7000
  21   0  -3  482.6      5.7000
  21   0  -1  575.4      7.9000
  21   0   1  500.0      9.5000
  21   0   3  555.4      7.1000
  21   0   5  290.7      4.9000
  21   0   7  425.8      6.3000
  21   0   9  286.1      4.9000
  21   0  11  298.6      9.3000
  21   0  13  147.8      6.2000
  21   1 -14  180.4      6.6000
  21   1 -12  97.87      4.4000
  21   1 -10  327.7      7.6000
  21   1  -8  267.1      3.2000
  21   1  -6  394.9      6.8000
  21   1  -4  372.1      6.0000
  21   1  -2  573.5      7.0000
  21   1   0  399.2      7.0000
  21   1   2  521.7      7.6000
  21   1   4  398.7      6.3000
  21   1   6  454.4      6.0000
  21   1   8  216.8      3.2000
  21   1  10  304.7      8.7000
  21   1  12  130.2     14.0000
  21   1  14  176.6      5.6000
  21   2 -13  320.4     12.0000
  21   2 -11  400.4     11.0000
  21   2  -9  337.8      7.2000
  21   2  -7  541.7     19.0000
  21   2  -5  751.3     11.0000
  21   2  -3  711.1      8.7000
  21   2  -1  694.3      8.0000
  21   2   1  637.8      8.7000
  21   2   3  759.0      7.9000
  21   2   5  582.2      7.8000
  21   2   7  534.6      8.7000
  21   2   9  317.5      9.8000
  21   2  11  418.2     18.0000
  21   2  13  249.3      5.9000
  21   3 -14  265.0     15.0000
  21   3 -12  142.3      4.6000
  21   3 -10  289.6      4.6000
  21   3  -8  357.1      8.5000
  21   3  -6  704.3     11.0000
  21   3  -4  436.7      6.7000
  21   3  -2  766.0     10.0000
  21   3   0  876.1      8.7000
  21   3   2  735.5      7.9000
  21   3   4  431.2      6.0000
  21   3   6  691.7      7.5000
  21   3   8  390.8     11.0000
  21   3  10  311.3     11.0000
  21   3  12  122.4      4.5000
  21   3  14  244.5     11.0000
  21   4 -13  198.7      5.1000
  21   4 -11  183.5      3.4000
  21   4  -9  255.0      4.6000
  21   4  -7  396.5      7.8000
  21   4  -5  479.1      7.6000
  21   4  -3  580.2     12.0000
  21   4  -1  527.6      6.7000
  21   4   1  368.7      5.3000
  21   4   3  584.6      7.3000
  21   4   5  453.1      8.2000
  21   4   7  401.3      7.3000
  21   4   9  164.1      3.2000
  21   4  11  246.9      9.9000
  21   5 -12  196.1      5.3000
  21   5 -10  397.9     10.0000
  21   5  -8  238.1      4.7000
  21   5  -6  488.1      7.4000
  21   5  -4  465.5      7.9000
  21   5  -2  701.1     10.0000
  21   5   0  489.0      6.3000
  21   5   2  522.8      7.0000
  21   5   4  382.9      7.8000
  21   5   6  560.6      9.4000
  21   5   8  242.8      2.9000
  21   5  10  288.5      6.4000
  21   5  12  154.1      4.8000
  21   6 -13  136.9      5.9000
  21   6 -11  133.9      3.6000
  21   6  -9  153.1      4.3000
  21   6  -7  285.1      4.9000
  21   6  -5  466.1      8.6000
  21   6  -3  463.5      7.1000
  21   6  -1  362.4      6.9000
  21   6   1  389.0      4.9000
  21   6   3  596.5      6.4000
  21   6   5  331.5      6.1000
  21   6   7  318.6      4.9000
  21   6   9  147.0      3.1000
  21   6  11  175.3      5.5000
  21   6  13  116.0      4.2000
  21   7 -12  116.6      6.0000
  21   7 -10  412.8     14.0000
  21   7  -8  234.6      4.2000
  21   7  -6  279.6      4.0000
  21   7  -4  314.9      6.9000
  21   7  -2  481.5      7.1000
  21   7   0  319.6      5.0000
  21   7   2  473.7      5.5000
  21   7   4  255.9      4.6000
  21   7   6  212.3      3.5000
  21   7   8  215.3      3.8000
  21   7  10  384.2     12.0000
  21   7  12  97.60      4.4000
  21   8 -13  108.0      5.6000
  21   8 -11  164.7      3.5000
  21   8  -9  257.1     11.0000
  21   8  -7  296.4      4.9000
  21   8  -5  305.1      9.4000
  21   8  -3  315.7      6.3000
  21   8  -1  385.8      6.7000
  21   8   1  361.8      4.7000
  21   8   3  415.6      5.7000
  21   8   5  232.6      3.9000
  21   8   7  298.1      4.9000
  21   8   9  157.0      3.1000
  21   8  11  185.4      4.2000
  21   8  13  126.2      4.2000
  21   9 -12  132.7      6.4000
  21   9 -10  276.3     12.0000
  21   9  -8  227.2      3.9000
  21   9  -6  408.1     10.0000
  21   9  -4  254.0      4.9000
  21   9  -2  483.4      7.1000
  21   9   0  585.8      6.9000
  21   9   2  523.4      5.8000
  21   9   4  260.7      3.8000
  21   9   6  396.7      6.3000
  21   9   8  253.6      7.5000
  21   9  10  283.6      5.4000
  21   9  12  137.2      8.5000
  21  10 -11  239.8      5.7000
  21  10  -9  357.2      8.5000
  21  10  -7  351.9      8.0000
  21  10  -5  319.0      7.9000
  21  10  -3  431.1      8.2000
  21  10  -1  459.3      6.0000
  21  10   1  343.5      6.9000
  21  10   3  440.7      6.7000
  21  10   5  319.3      6.0000
  21  10   7  334.5      6.1000
  21  10   9  251.0      5.4000
  21  10  11  291.2      8.1000
  21  11 -12  109.7      4.7000
  21  11 -10  195.5      4.9000
  21  11  -8  111.8      3.7000
  21  11  -6  267.4      4.5000
  21  11  -4  242.1      7.6000
  21  11  -2  295.0      4.5000
  21  11   0  207.4      3.5000
  21  11   2  326.1      5.3000
  21  11   4  283.4      4.3000
  21  11   6  280.1      4.5000
  21  11   8  104.3      5.4000
  21  11  10  233.8      4.8000
  21  11  12  141.2      6.2000
  21  12 -11  127.4      3.6000
  21  12  -9  211.6      4.3000
  21  12  -7  386.7     10.0000
  21  12  -5  213.5      3.8000
  21  12  -3  170.8      5.3000
  21  12  -1  472.2      7.9000
  21  12   1  425.9      7.6000
  21  12   3  226.0      4.9000
  21  12   5  178.1      2.6000
  21  12   7  449.1     13.0000
  21  12   9  220.2      4.9000
  21  12  11  152.5      4.8000
  21  13 -10  216.4      9.2000
  21  13  -8  190.1      3.5000
  21  13  -6  315.5      9.0000
  21  13  -4  262.0      8.5000
  21  13  -2  283.3      4.9000
  21  13   0  167.8      6.3000
  21  13   2  292.1      5.7000
  21  13   4  280.7      4.1000
  21  13   6  314.6      8.3000
  21  13   8  161.6      2.7000
  21  13  10  230.0      5.7000
  21  14 -11  188.2      6.7000
  21  14  -9  176.2      3.5000
  21  14  -7  162.5      8.1000
  21  14  -5  220.7     10.0000
  21  14  -3  384.0     11.0000
  21  14  -1  305.5      9.8000
  21  14   1  208.5      4.5000
  21  14   3  355.5      6.3000
  21  14   5  246.7      5.3000
  21  14   7  328.9      6.7000
  21  14   9  179.5      3.4000
  21  14  11  178.1      4.1000
  21  15 -10  212.2     16.0000
  21  15  -8  145.5      3.3000
  21  15  -6  412.4     25.0000
  21  15  -4  375.0      9.2000
  21  15  -2  296.4      5.8000
  21  15   0  186.3      6.3000
  21  15   2  370.9      7.2000
  21  15   4  342.5      6.4000
  21  15   6  364.6      9.5000
  21  15   8  188.4      3.5000
  21  15  10  216.4      8.5000
  21  16  -9  239.1      5.5000
  21  16  -7  230.8      4.9000
  21  16  -5  218.3     12.0000
  21  16  -3  311.8      7.5000
  21  16  -1  362.8     10.0000
  21  16   1  296.7      7.2000
  21  16   3  327.6      8.5000
  21  16   5  202.2      4.4000
  21  16   7  288.3      6.5000
  21  16   9  226.5      5.0000
  21  17 -10  219.0      6.1000
  21  17  -8  202.3      4.5000
  21  17  -6  291.8      8.7000
  21  17  -4  235.4      8.1000
  21  17  -2  375.1     10.0000
  21  17   0  321.5     10.0000
  21  17   2  376.5      8.0000
  21  17   4  308.3      5.3000
  21  17   6  345.0      8.5000
  21  17   8  186.5      5.0000
  21  17  10  221.3      6.7000
  21  18  -9  142.9      5.7000
  21  18  -7  199.7      5.7000
  21  18  -5  185.5      5.9000
  21  18  -3  126.4      4.3000
  21  18  -1  228.0     11.0000
  21  18   1  223.1      6.0000
  21  18   3  179.2      8.0000
  21  18   5  119.7      5.0000
  21  18   7  202.3      5.0000
  21  18   9  114.8      3.2000
  21  19  -8  101.8      5.0000
  21  19  -6  141.0      3.9000
  21  19  -4  116.4      4.2000
  21  19  -2  213.4      3.9000
  21  19   0  174.4      3.5000
  21  19   2  188.3      3.5000
  21  19   4  130.0      4.9000
  21  19   6  153.5      4.2000
  21  19   8  86.80      3.7000
  21  20  -7  134.6      5.3000
  21  20  -5  183.5      5.9000
  21  20  -3  223.3      6.0000
  21  20  -1  213.0      5.0000
  21  20   1  164.2      6.2000
  21  20   3  276.5      7.0000
  21  20   5  172.4      3.8000
  21  20   7  122.9      3.3000
  21  21  -4  86.78      2.9000
  21  21  -2  147.0      5.6000
  21  21   0  216.9      4.8000
  21  21   2  152.8      4.7000
  21  21   4  49.54      2.8000
  21  21   6  128.8      3.3000
  21  22  -5  185.5     12.0000
  21  22  -3  180.6      5.7000
  21  22  -1  167.4      4.7000
  21  22   1  173.6      5.1000
  21  22   3  249.2     10.0000
  21  22   5  136.2      3.8000
  21  23  -2  248.0     15.0000
  21  23   0  132.6      5.6000
  21  23   2  190.3      5.8000
  22   0 -12  209.5      6.4000
  22   0 -10  153.8      5.5000
  22   0  -8  299.1      7.2000
  22   0  -6  305.5      5.4000
  22   0  -4  533.9      8.1000
  22   0  -2  297.6      5.4000
  22   0   0  670.3      7.5000
  22   0   2  271.7      3.8000
  22   0   4  481.5      7.9000
  22   0   6  281.6      4.9000
  22   0   8  305.6      6.3000
  22   0  10  168.4      3.9000
  22   0  12  190.2      5.0000
  22   1 -13  162.6      6.2000
  22   1 -11  211.0      5.3000
  22   1  -9  240.0      3.4000
  22   1  -7  520.5      9.2000
  22   1  -5  403.8      8.7000
  22   1  -3  600.0      8.7000
  22   1  -1  589.0     12.0000
  22   1   1  646.8      9.8000
  22   1   3  559.7      9.0000
  22   1   5  464.7      7.0000
  22   1   7  437.0      6.7000
  22   1   9  317.5      8.5000
  22   1  11  200.6      4.2000
  22   1  13  147.4      9.2000
  22   2 -12  257.0      5.8000
  22   2 -10  247.5     10.0000
  22   2  -8  373.4      8.6000
  22   2  -6  310.4      5.7000
  22   2  -4  592.3      9.8000
  22   2  -2  318.8      4.6000
  22   2   0  555.4      8.3000
  22   2   2  266.2      3.7000
  22   2   4  564.3      8.1000
  22   2   6  294.7      4.4000
  22   2   8  306.4      8.0000
  22   2  10  205.6      4.2000
  22   2  12  262.7      8.7000
  22   3 -13  171.7      3.6000
  22   3 -11  327.8     10.0000
  22   3  -9  284.9      5.4000
  22   3  -7  446.8     11.0000
  22   3  -5  395.9      7.2000
  22   3  -3  619.5      8.5000
  22   3  -1  650.3      8.0000
  22   3   1  684.3      8.7000
  22   3   3  552.6      7.8000
  22   3   5  479.3      7.0000
  22   3   7  469.5      7.9000
  22   3   9  322.5     11.0000
  22   3  11  256.4      6.9000
  22   3  13  221.6      5.4000
  22   4 -12  173.8      4.9000
  22   4 -10  247.6      6.0000
  22   4  -8  459.7     15.0000
  22   4  -6  270.8      4.6000
  22   4  -4  537.4      8.7000
  22   4  -2  319.2      4.6000
  22   4   0  639.8      7.6000
  22   4   2  403.6      6.4000
  22   4   4  575.5      7.3000
  22   4   6  237.4      3.5000
  22   4   8  412.2     11.0000
  22   4  10  282.2      8.7000
  22   4  12  184.0      9.2000
  22   5 -13  140.4      5.7000
  22   5 -11  372.7     11.0000
  22   5  -9  326.4     10.0000
  22   5  -7  323.0     11.0000
  22   5  -5  282.8      4.9000
  22   5  -3  488.5      8.3000
  22   5  -1  371.9      5.3000
  22   5   1  490.1      6.7000
  22   5   3  471.3      8.5000
  22   5   5  263.2      3.5000
  22   5   7  263.0      3.5000
  22   5   9  412.8     11.0000
  22   5  11  356.7     16.0000
  22   5  13  154.4      6.3000
  22   6 -12  170.6      6.8000
  22   6 -10  165.5      3.9000
  22   6  -8  311.0      6.5000
  22   6  -6  244.1      4.5000
  22   6  -4  396.4      9.4000
  22   6  -2  209.1      4.6000
  22   6   0  582.1      9.8000
  22   6   2  307.3      5.4000
  22   6   4  442.3      9.4000
  22   6   6  260.5      3.8000
  22   6   8  342.7      5.7000
  22   6  10  172.9      4.4000
  22   6  12  180.7      5.0000
  22   7 -13  173.3      6.5000
  22   7 -11  232.7      5.5000
  22   7  -9  191.0      4.2000
  22   7  -7  326.0      7.2000
  22   7  -5  211.0      3.0000
  22   7  -3  327.0      5.3000
  22   7  -1  287.5      5.3000
  22   7   1  317.6      5.0000
  22   7   3  266.7      4.9000
  22   7   5  295.3      4.9000
  22   7   7  295.0      7.6000
  22   7   9  247.3      4.0000
  22   7  11  216.8      4.5000
  22   7  13  166.5      4.6000
  22   8 -12  235.1      8.0000
  22   8 -10  245.2      4.5000
  22   8  -8  405.7     12.0000
  22   8  -6  301.2      5.7000
  22   8  -4  561.0     11.0000
  22   8  -2  369.8      7.0000
  22   8   0  556.6      8.1000
  22   8   2  259.7      3.2000
  22   8   4  590.2      7.9000
  22   8   6  419.7      8.7000
  22   8   8  359.4     11.0000
  22   8  10  213.7      4.1000
  22   8  12  257.9     19.0000
  22   9 -11  183.8      6.7000
  22   9  -9  104.4      3.8000
  22   9  -7  276.3      4.9000
  22   9  -5  317.4      9.4000
  22   9  -3  354.7      6.4000
  22   9  -1  266.3      3.9000
  22   9   1  346.9      4.5000
  22   9   3  342.9      6.4000
  22   9   5  372.3      6.7000
  22   9   7  277.9      9.8000
  22   9   9  198.9      4.2000
  22   9  11  189.8      7.5000
  22  10 -12  150.3      6.2000
  22  10 -10  162.2      3.3000
  22  10  -8  334.6      8.9000
  22  10  -6  195.9      4.9000
  22  10  -4  292.5      4.4000
  22  10  -2  190.0      3.5000
  22  10   0  419.5      6.7000
  22  10   2  166.6      3.5000
  22  10   4  262.7      3.3000
  22  10   6  189.4      3.2000
  22  10   8  334.1      7.6000
  22  10  10  166.7      4.1000
  22  10  12  129.0      4.1000
  22  11 -11  158.8      6.2000
  22  11  -9  146.4      3.7000
  22  11  -7  250.1      4.5000
  22  11  -5  250.4      3.8000
  22  11  -3  400.9      7.2000
  22  11  -1  210.4      4.9000
  22  11   1  256.7      3.2000
  22  11   3  354.5      5.7000
  22  11   5  324.2      4.7000
  22  11   7  216.1      4.9000
  22  11   9  165.6      6.3000
  22  11  11  146.1      9.9000
  22  12 -10  143.8      5.2000
  22  12  -8  164.1      2.6000
  22  12  -6  109.9      4.3000
  22  12  -4  302.4      6.3000
  22  12  -2  186.7      3.1000
  22  12   0  348.3      8.5000
  22  12   2  153.7      5.3000
  22  12   4  267.8      4.6000
  22  12   6  170.1      3.6000
  22  12   8  224.1      5.4000
  22  12  10  107.1      3.6000
  22  13 -11  173.7      6.5000
  22  13  -9  139.3      4.2000
  22  13  -7  257.0      4.5000
  22  13  -5  224.9      7.0000
  22  13  -3  285.3      6.4000
  22  13  -1  163.8      5.5000
  22  13   1  259.0      5.5000
  22  13   3  273.1      4.5000
  22  13   5  194.8      4.2000
  22  13   7  165.1      3.5000
  22  13   9  161.4      3.5000
  22  13  11  141.0      3.7000
  22  14 -10  148.9      5.2000
  22  14  -8  209.1      3.7000
  22  14  -6  118.2      7.5000
  22  14  -4  311.6      8.5000
  22  14  -2  231.4      8.2000
  22  14   0  407.0      9.4000
  22  14   2  242.4      4.3000
  22  14   4  316.4      7.2000
  22  14   6  109.5      2.6000
  22  14   8  191.5      3.6000
  22  14  10  182.2      4.1000
  22  15  -9  196.1      6.4000
  22  15  -7  388.5     14.0000
  22  15  -5  235.0      5.4000
  22  15  -3  290.3      8.2000
  22  15  -1  419.2      9.4000
  22  15   1  482.9      9.8000
  22  15   3  270.4      6.0000
  22  15   5  263.5      5.7000
  22  15   7  301.1      5.5000
  22  15   9  201.4      5.7000
  22  16  -8  312.5     12.0000
  22  16  -6  258.8      5.8000
  22  16  -4  313.7      9.8000
  22  16  -2  233.9      5.3000
  22  16   0  525.2     13.0000
  22  16   2  246.9      5.7000
  22  16   4  294.1      6.5000
  22  16   6  207.6      3.9000
  22  16   8  224.8      7.8000
  22  17  -7  179.3      6.9000
  22  17  -5  163.9      4.2000
  22  17  -3  325.2      8.7000
  22  17  -1  263.8      6.7000
  22  17   1  232.7      5.8000
  22  17   3  268.5     11.0000
  22  17   5  238.1      6.0000
  22  17   7  158.0      4.5000
  22  17   9  125.8      4.0000
  22  18  -8  150.7      4.9000
  22  18  -6  183.5      5.5000
  22  18  -4  353.1     11.0000
  22  18  -2  179.5      8.1000
  22  18   0  228.6      4.8000
  22  18   2  187.7      8.7000
  22  18   4  344.7      7.2000
  22  18   6  163.2      3.8000
  22  18   8  151.8      6.2000
  22  19  -7  196.7      5.5000
  22  19  -5  120.7      4.5000
  22  19  -3  183.8      7.1000
  22  19  -1  208.9      4.2000
  22  19   1  237.9      6.4000
  22  19   3  129.0      4.0000
  22  19   5  128.2      4.2000
  22  19   7  181.9      4.5000
  22  20  -6  121.7      3.8000
  22  20  -4  224.9      7.8000
  22  20  -2  132.5      9.2000
  22  20   0  153.5      9.9000
  22  20   2  141.3      5.0000
  22  20   4  269.5     12.0000
  22  20   6  120.2      5.5000
  22  21  -3  231.1      8.5000
  22  21  -1  149.5      5.7000
  22  21   1  150.1      3.9000
  22  21   3  152.4      5.4000
  22  21   5  148.0      5.5000
  22  22  -2  99.42      3.3000
  22  22   0  186.6      6.2000
  22  22   2  147.9      6.4000
  22  22   4  232.3      6.1000
  23   0 -13  147.5      6.1000
  23   0 -11  221.5      6.9000
  23   0  -9  209.9      3.3000
  23   0  -7  214.8      3.2000
  23   0  -5  231.9      3.7000
  23   0  -3  250.9      3.2000
  23   0  -1  285.7      5.7000
  23   0   1  240.7      4.2000
  23   0   3  324.1      5.7000
  23   0   5  192.9      2.9000
  23   0   7  285.1      6.9000
  23   0   9  167.5      4.0000
  23   0  11  254.4     14.0000
  23   0  13  135.7      9.2000
  23   1 -12  125.8      4.0000
  23   1 -10  298.6      9.2000
  23   1  -8  181.9      2.9000
  23   1  -6  297.5      5.3000
  23   1  -4  303.3      5.3000
  23   1  -2  446.7      5.7000
  23   1   0  315.7      6.0000
  23   1   2  476.9      7.0000
  23   1   4  361.0      6.0000
  23   1   6  342.5      7.6000
  23   1   8  225.7     11.0000
  23   1  10  319.5      9.2000
  23   1  12  140.0      6.3000
  23   2 -13  133.9      4.0000
  23   2 -11  190.6      4.9000
  23   2  -9  323.8      6.9000
  23   2  -7  345.6      5.7000
  23   2  -5  262.2      5.0000
  23   2  -3  289.5      4.9000
  23   2  -1  358.6      8.3000
  23   2   1  308.3      4.9000
  23   2   3  345.8     10.0000
  23   2   5  211.3      3.4000
  23   2   7  372.7      4.7000
  23   2   9  268.6      9.2000
  23   2  11  218.1     12.0000
  23   2  13  138.9      5.9000
  23   3 -12  170.5      4.6000
  23   3 -10  330.2     12.0000
  23   3  -8  182.2      3.3000
  23   3  -6  375.4      6.9000
  23   3  -4  382.2      6.0000
  23   3  -2  453.0      7.1000
  23   3   0  371.1      5.1000
  23   3   2  526.1     10.0000
  23   3   4  360.8      6.5000
  23   3   6  374.8      6.9000
  23   3   8  260.5      4.9000
  23   3  10  368.3     18.0000
  23   3  12  157.7      4.7000
  23   4 -11  177.1      4.9000
  23   4  -9  215.8      5.6000
  23   4  -7  341.2     13.0000
  23   4  -5  384.3      6.7000
  23   4  -3  417.6      6.8000
  23   4  -1  383.9      6.8000
  23   4   1  340.7      5.7000
  23   4   3  490.9      7.8000
  23   4   5  352.7      6.0000
  23   4   7  388.2      7.1000
  23   4   9  207.8      3.3000
  23   4  11  193.9      5.0000
  23   5 -12  143.9      3.5000
  23   5 -10  217.9      6.0000
  23   5  -8  147.6      5.5000
  23   5  -6  292.6      6.0000
  23   5  -4  246.1      8.2000
  23   5  -2  341.2      6.4000
  23   5   0  203.5      3.1000
  23   5   2  245.4      2.9000
  23   5   4  213.4      4.0000
  23   5   6  309.7      4.0000
  23   5   8  141.5      4.1000
  23   5  10  220.2      5.8000
  23   5  12  114.9      3.3000
  23   6 -11  176.4      6.9000
  23   6  -9  220.4      3.8000
  23   6  -7  384.1      8.6000
  23   6  -5  435.7      9.4000
  23   6  -3  458.1      8.6000
  23   6  -1  567.2      8.5000
  23   6   1  441.1      6.6000
  23   6   3  443.7      6.3000
  23   6   5  477.3      8.8000
  23   6   7  476.2     11.0000
  23   6   9  140.2      3.2000
  23   6  11  188.7      4.1000
  23   7 -12  144.3      4.2000
  23   7 -10  258.9     12.0000
  23   7  -8  223.2      6.3000
  23   7  -6  412.8      9.0000
  23   7  -4  337.1      7.1000
  23   7  -2  490.3     12.0000
  23   7   0  424.8      8.6000
  23   7   2  464.1      6.3000
  23   7   4  318.4      6.4000
  23   7   6  401.3      6.3000
  23   7   8  218.0      3.0000
  23   7  10  271.4      6.7000
  23   7  12  137.9      4.2000
  23   8 -11  181.5      3.8000
  23   8  -9  268.9      5.3000
  23   8  -7  312.9      7.8000
  23   8  -5  334.5      6.0000
  23   8  -3  380.0      7.1000
  23   8  -1  414.8      6.7000
  23   8   1  381.3      6.4000
  23   8   3  439.1      7.0000
  23   8   5  222.2      4.9000
  23   8   7  285.9      4.9000
  23   8   9  234.9      3.9000
  23   8  11  207.8      6.4000
  23   9 -10  271.9      9.2000
  23   9  -8  205.5      3.4000
  23   9  -6  389.0     11.0000
  23   9  -4  389.1      9.4000
  23   9  -2  522.0      8.1000
  23   9   0  444.6      6.7000
  23   9   2  567.5     11.0000
  23   9   4  378.0      9.9000
  23   9   6  371.3      6.4000
  23   9   8  195.6      4.9000
  23   9  10  255.7      8.0000
  23  10 -11  189.0      7.1000
  23  10  -9  227.5      4.4000
  23  10  -7  227.8      7.2000
  23  10  -5  259.6      5.8000
  23  10  -3  302.2      5.3000
  23  10  -1  362.3      7.3000
  23  10   1  319.2      5.7000
  23  10   3  310.5      6.5000
  23  10   5  171.3      4.9000
  23  10   7  242.4      3.8000
  23  10   9  175.5      5.5000
  23  10  11  183.3      6.4000
  23  11 -10  216.5      5.8000
  23  11  -8  190.9      5.5000
  23  11  -6  254.3      4.5000
  23  11  -4  216.3      3.4000
  23  11  -2  331.5      5.7000
  23  11   0  248.0      4.9000
  23  11   2  359.2      7.8000
  23  11   4  239.0      7.8000
  23  11   6  218.6      3.0000
  23  11   8  136.3      4.9000
  23  11  10  205.4      6.3000
  23  12  -9  124.0      4.1000
  23  12  -7  123.1      2.7000
  23  12  -5  186.6      4.0000
  23  12  -3  203.5      4.2000
  23  12  -1  230.2      6.0000
  23  12   1  220.0      4.5000
  23  12   3  273.1      5.7000
  23  12   5  117.6      2.7000
  23  12   7  144.6      3.5000
  23  12   9  110.9      3.2000
  23  13 -10  149.2      3.8000
  23  13  -8  170.6      4.0000
  23  13  -6  288.6      8.0000
  23  13  -4  128.9      4.9000
  23  13  -2  210.4      9.0000
  23  13   0  241.0      4.9000
  23  13   2  218.3      4.9000
  23  13   4  125.5      4.1000
  23  13   6  245.5      4.2000
  23  13   8  143.0      4.9000
  23  13  10  138.4      4.2000
  23  14  -9  163.5      4.6000
  23  14  -7  245.7      4.9000
  23  14  -5  245.6      5.0000
  23  14  -3  282.0      6.7000
  23  14  -1  351.7      7.6000
  23  14   1  287.4      6.1000
  23  14   3  309.1      6.5000
  23  14   5  236.7      7.2000
  23  14   7  269.9      6.3000
  23  14   9  147.9      3.4000
  23  15  -8  112.2      3.8000
  23  15  -6  206.0      7.5000
  23  15  -4  218.2     13.0000
  23  15  -2  270.5      9.0000
  23  15   0  157.6      3.8000
  23  15   2  198.4      5.5000
  23  15   4  199.6      3.7000
  23  15   6  290.9      6.5000
  23  15   8  115.9      2.4000
  23  16  -7  191.0      5.5000
  23  16  -5  282.2     19.0000
  23  16  -3  257.6      9.2000
  23  16  -1  178.8      2.8000
  23  16   1  167.3      4.3000
  23  16   3  269.6      6.3000
  23  16   5  214.7      3.7000
  23  16   7  222.1      5.5000
  23  16   9  130.0      3.3000
  23  17  -8  136.2      5.8000
  23  17  -6  173.7      4.8000
  23  17  -4  143.3      4.5000
  23  17  -2  256.6      6.0000
  23  17   0  207.0      3.8000
  23  17   2  277.8      7.5000
  23  17   4  162.4      8.0000
  23  17   6  188.4      3.9000
  23  17   8  180.2      8.7000
  23  18  -7  144.2      6.0000
  23  18  -5  156.4      4.4000
  23  18  -3  151.4      3.4000
  23  18  -1  140.5      6.5000
  23  18   1  125.1      4.5000
  23  18   3  204.5      4.9000
  23  18   5  133.7      2.6000
  23  18   7  148.1      4.2000
  23  19  -6  160.8      6.2000
  23  19  -2  173.5      8.1000
  23  19   0  167.9      4.8000
  23  19   2  172.3      7.5000
  23  19   4  103.2      4.4000
  23  19   6  163.6      7.1000
  23  20  -3  148.2      5.4000
  23  20  -1  162.5      5.5000
  23  20   1  140.9      5.2000
  23  20   3  230.1      5.5000
  23  20   5  142.7      5.9000
  23  21  -2  217.9      9.2000
  23  21   0  178.3      6.1000
  23  21   2  215.9     13.0000
  24   0 -12  145.0      3.9000
  24   0 -10  154.3      4.0000
  24   0  -8  283.4      4.9000
  24   0  -6  227.2      2.8000
  24   0  -4  358.2      5.3000
  24   0  -2  197.2      3.5000
  24   0   0  440.9      7.1000
  24   0   2  169.2      2.5000
  24   0   4  292.9      7.8000
  24   0   6  212.5      5.3000
  24   0   8  276.8      6.9000
  24   0  10  105.5      2.9000
  24   0  12  122.3      5.8000
  24   1 -11  181.7      4.7000
  24   1  -9  141.2      3.0000
  24   1  -7  254.3      3.6000
  24   1  -5  270.9      8.2000
  24   1  -3  477.6      7.1000
  24   1  -1  350.5      6.4000
  24   1   1  393.6      7.6000
  24   1   3  396.4      7.3000
  24   1   5  322.4      4.9000
  24   1   7  246.7      6.3000
  24   1   9  211.2      7.5000
  24   1  11  151.8      6.6000
  24   2 -12  181.6      4.5000
  24   2 -10  171.5      3.9000
  24   2  -8  338.3      7.6000
  24   2  -6  319.6      6.5000
  24   2  -4  539.1     10.0000
  24   2  -2  286.9      4.9000
  24   2   0  464.4      7.3000
  24   2   2  265.3      4.2000
  24   2   4  522.5      9.1000
  24   2   6  274.0      9.4000
  24   2   8  290.0      7.5000
  24   2  10  168.4      4.0000
  24   2  12  168.3      4.4000
  24   3 -11  186.6      4.0000
  24   3  -9  103.1      4.5000
  24   3  -7  218.8      4.3000
  24   3  -5  201.4      3.0000
  24   3  -3  314.5      4.7000
  24   3  -1  273.2      5.3000
  24   3   1  295.5      4.6000
  24   3   3  217.7      3.9000
  24   3   5  224.1      4.5000
  24   3   7  199.8      3.6000
  24   3   9  134.3      3.8000
  24   3  11  134.9      4.2000
  24   4 -12  117.1      3.8000
  24   4 -10  125.4      4.3000
  24   4  -8  248.0      3.9000
  24   4  -6  215.2      6.1000
  24   4  -4  391.4      7.8000
  24   4  -2  261.6      4.6000
  24   4   0  487.2      9.8000
  24   4   2  212.2      3.5000
  24   4   4  418.4      7.4000
  24   4   6  245.7      4.5000
  24   4   8  193.4      3.0000
  24   4  10  95.55      3.5000
  24   4  12  172.6      4.5000
  24   5 -11  190.3      4.7000
  24   5  -9  258.1      7.5000
  24   5  -7  367.0      7.6000
  24   5  -5  169.2      3.8000
  24   5  -3  314.7      5.1000
  24   5  -1  399.6      9.5000
  24   5   1  410.5      6.0000
  24   5   3  244.3      4.5000
  24   5   5  194.5      3.4000
  24   5   7  279.2      4.9000
  24   5   9  237.3      6.0000
  24   5  11  167.9      4.7000
  24   6 -10  152.2      3.3000
  24   6  -8  262.2      8.7000
  24   6  -6  225.1      3.9000
  24   6  -4  380.2      8.6000
  24   6  -2  231.0      4.0000
  24   6   0  533.6     10.0000
  24   6   2  347.1      6.5000
  24   6   4  380.7      7.2000
  24   6   6  147.3      5.7000
  24   6   8  267.0      5.3000
  24   6  10  185.9      7.5000
  24   7 -11  251.7      6.9000
  24   7  -9  237.5      4.6000
  24   7  -7  310.4     10.0000
  24   7  -5  295.8      4.9000
  24   7  -3  467.6     13.0000
  24   7  -1  375.8      5.7000
  24   7   1  446.4      7.7000
  24   7   3  440.0      8.2000
  24   7   5  325.2      7.1000
  24   7   7  274.5      7.6000
  24   7   9  249.4      5.4000
  24   7  11  204.9      4.1000
  24   8 -10  231.1      4.5000
  24   8  -8  291.8     10.0000
  24   8  -6  210.1      5.7000
  24   8  -4  460.9     11.0000
  24   8  -2  279.3      6.0000
  24   8   0  413.3      8.6000
  24   8   2  265.3      4.5000
  24   8   4  448.6      7.0000
  24   8   6  195.9      3.0000
  24   8   8  278.6      5.3000
  24   8  10  215.9      3.9000
  24   9 -11  186.9      3.9000
  24   9  -9  207.1      4.2000
  24   9  -7  380.9     18.0000
  24   9  -5  318.2      8.0000
  24   9  -3  425.5      8.6000
  24   9  -1  418.3      7.1000
  24   9   1  441.3      7.8000
  24   9   3  403.9      6.8000
  24   9   5  407.5      8.3000
  24   9   7  372.4      7.8000
  24   9   9  228.1      8.0000
  24   9  11  172.8      5.6000
  24  10 -10  149.6      4.1000
  24  10  -8  196.2      4.8000
  24  10  -6  189.8      3.2000
  24  10  -4  342.8      9.0000
  24  10  -2  167.7      2.4000
  24  10   0  325.4      5.7000
  24  10   2  167.5      4.5000
  24  10   4  301.0      6.4000
  24  10   6  185.3      3.5000
  24  10   8  234.4      4.1000
  24  10  10  173.5      3.2000
  24  11  -9  107.9      3.2000
  24  11  -7  242.5      3.8000
  24  11  -5  155.8      3.2000
  24  11  -3  192.1      2.6000
  24  11  -1  144.9      4.5000
  24  11   1  181.9      3.4000
  24  11   3  165.5      2.7000
  24  11   5  213.6      3.5000
  24  11   7  197.0      3.4000
  24  11   9  143.5      4.5000
  24  12 -10  118.2      3.2000
  24  12  -8  198.6      4.2000
  24  12  -6  168.2      3.2000
  24  12  -4  311.7      8.5000
  24  12  -2  207.7      3.0000
  24  12   0  369.7      7.6000
  24  12   2  181.1      3.1000
  24  12   4  316.5      7.5000
  24  12   6  238.0      4.2000
  24  12   8  227.2      4.9000
  24  12  10  143.3      6.9000
  24  13  -9  120.4      3.0000
  24  13  -7  191.1      4.1000
  24  13  -5  152.4      3.6000
  24  13  -3  222.0      6.5000
  24  13  -1  149.2      2.8000
  24  13   1  151.0      2.9000
  24  13   3  148.0      4.9000
  24  13   5  216.9      4.5000
  24  13   7  187.4      4.2000
  24  13   9  107.4      3.4000
  24  14  -8  186.6      4.3000
  24  14  -6  124.4      4.4000
  24  14  -4  254.0     11.0000
  24  14  -2  147.7      3.7000
  24  14   0  265.9      5.3000
  24  14   2  181.3      2.5000
  24  14   4  266.0      4.5000
  24  14   6  126.3      3.5000
  24  14   8  201.4      4.1000
  24  15  -7  183.5      7.0000
  24  15  -5  140.8      5.8000
  24  15  -3  230.6      6.5000
  24  15  -1  209.3      7.6000
  24  15   1  284.7      8.0000
  24  15   3  249.0      6.4000
  24  15   5  152.6      5.4000
  24  15   7  149.5      2.7000
  24  16  -8  181.7      6.5000
  24  16  -6  132.7      3.1000
  24  16  -4  203.6      7.0000
  24  16  -2  102.3      5.8000
  24  16   0  235.8      4.2000
  24  16   2  146.2      3.1000
  24  16   4  188.9      3.8000
  24  16   6  97.92      2.6000
  24  16   8  157.2      4.2000
  24  17  -7  158.3      4.2000
  24  17  -5  108.7      5.7000
  24  17  -3  185.2      5.1000
  24  17  -1  190.1      3.2000
  24  17   1  216.7      5.4000
  24  17   3  155.8      4.9000
  24  17   5  134.2      4.0000
  24  17   7  128.2      3.1000
  24  18  -6  96.52      5.1000
  24  18  -2  103.7      4.6000
  24  18   0  165.6      2.5000
  24  18   2  89.48      2.9000
  24  18   4  171.8      5.4000
  24  18   6  87.63      4.8000
  24  19  -5  156.7      6.0000
  24  19  -3  222.3     17.0000
  24  19  -1  158.5      4.7000
  24  19   1  171.4      3.8000
  24  19   3  161.3      4.2000
  24  19   5  148.8      5.9000
  24  20  -2  162.0     11.0000
  24  20   0  308.6      9.2000
  24  20   2  152.1      3.8000
  25   0 -11  196.9      4.6000
  25   0  -9  245.6      5.4000
  25   0  -7  435.7      8.7000
  25   0  -5  412.3      8.5000
  25   0  -3  321.4      6.0000
  25   0  -1  449.9      8.0000
  25   0   1  429.1      7.4000
  25   0   3  411.6      7.9000
  25   0   5  323.6      6.3000
  25   0   7  387.8      7.2000
  25   0   9  197.5      3.5000
  25   0  11  230.2      7.8000
  25   1 -10  259.9      9.9000
  25   1  -8  148.2      2.9000
  25   1  -6  270.7      4.2000
  25   1  -4  225.1      4.5000
  25   1  -2  412.7      9.4000
  25   1   0  404.8     10.0000
  25   1   2  380.8      7.0000
  25   1   4  237.4      3.8000
  25   1   6  314.2      5.8000
  25   1   8  163.0      5.2000
  25   1  10  241.1      7.8000
  25   2 -11  159.3      4.2000
  25   2  -9  206.3      6.1000
  25   2  -7  216.5      4.2000
  25   2  -5  243.1      3.9000
  25   2  -3  279.3      4.9000
  25   2  -1  241.0      6.1000
  25   2   1  176.3      3.5000
  25   2   3  349.2      6.8000
  25   2   5  234.4      3.8000
  25   2   7  194.3      4.4000
  25   2   9  125.9      5.4000
  25   2  11  229.2      7.8000
  25   3 -10  246.7     12.0000
  25   3  -8  239.9      3.8000
  25   3  -6  243.4      7.6000
  25   3  -4  107.7      3.5000
  25   3  -2  286.7      5.3000
  25   3   0  389.7      7.3000
  25   3   2  280.5      4.5000
  25   3   4  103.3      4.0000
  25   3   6  247.1      8.0000
  25   3   8  244.5      8.5000
  25   3  10  213.2      7.8000
  25   4 -11  107.2      4.1000
  25   4  -9  113.5      4.3000
  25   4  -7  169.9      3.4000
  25   4  -5  217.7      8.1000
  25   4  -3  196.3      5.5000
  25   4  -1  184.6      3.5000
  25   4   1  218.9      2.8000
  25   4   3  321.5      7.6000
  25   4   5  163.6      3.9000
  25   4   7  231.0      4.1000
  25   4   9  133.0      5.0000
  25   4  11  151.3      4.1000
  25   5 -10  272.4      8.7000
  25   5  -8  126.4      5.0000
  25   5  -6  192.3      3.5000
  25   5  -4  245.3      3.8000
  25   5  -2  272.4      5.5000
  25   5   0  118.6      3.5000
  25   5   2  231.1      3.5000
  25   5   4  219.4      4.5000
  25   5   6  233.0      5.8000
  25   5   8  147.1      7.8000
  25   5  10  234.5      7.5000
  25   6 -11  151.0      4.2000
  25   6  -9  121.2      3.0000
  25   6  -7  155.2      5.0000
  25   6  -5  252.5      4.5000
  25   6  -3  272.0      4.9000
  25   6  -1  194.6      3.8000
  25   6   1  158.8      3.1000
  25   6   3  308.6      6.1000
  25   6   5  212.3      4.9000
  25   6   7  231.5      6.4000
  25   6   9  139.6      3.2000
  25   6  11  164.1      6.5000
  25   7 -10  198.6      4.6000
  25   7  -8  185.7      4.7000
  25   7  -6  362.4      9.5000
  25   7  -4  249.0      4.1000
  25   7  -2  352.4      5.7000
  25   7   0  328.1      6.7000
  25   7   2  330.8      5.1000
  25   7   4  277.4      6.1000
  25   7   6  441.4     12.0000
  25   7   8  209.9      7.2000
  25   7  10  188.1      5.2000
  25   8  -9  230.1      7.0000
  25   8  -7  270.7      4.9000
  25   8  -5  266.4      4.6000
  25   8  -3  294.5      5.7000
  25   8  -1  361.9      7.1000
  25   8   1  286.5      6.9000
  25   8   3  310.5      7.6000
  25   8   5  247.9      6.0000
  25   8   7  314.0     10.0000
  25   8   9  202.5      6.0000
  25   9 -10  137.0      3.3000
  25   9  -8  149.3      3.8000
  25   9  -6  274.3     12.0000
  25   9  -4  175.2      4.9000
  25   9  -2  243.1      3.9000
  25   9   0  231.8      2.9000
  25   9   2  306.8      7.3000
  25   9   4  216.2      3.8000
  25   9   6  253.8      4.1000
  25   9   8  146.5      4.0000
  25   9  10  179.6      6.9000
  25  10  -9  187.4      3.3000
  25  10  -7  227.6      4.4000
  25  10  -5  237.8     11.0000
  25  10  -3  263.7      9.8000
  25  10  -1  355.1      7.6000
  25  10   1  308.0      9.0000
  25  10   3  293.2      8.5000
  25  10   5  199.2      4.1000
  25  10   7  270.5      7.2000
  25  10   9  152.9      2.8000
  25  11  -8  157.6      3.6000
  25  11  -6  222.7      3.6000
  25  11  -4  197.5      5.3000
  25  11  -2  266.5      5.3000
  25  11   0  185.7      2.8000
  25  11   2  257.2      4.9000
  25  11   4  214.9      5.8000
  25  11   6  213.5      3.1000
  25  11   8  108.8      3.8000
  25  12  -9  179.3      5.5000
  25  12  -7  182.7      5.4000
  25  12  -5  157.0      4.0000
  25  12  -3  216.8      6.5000
  25  12  -1  324.2     12.0000
  25  12   1  287.4      6.9000
  25  12   3  291.3     11.0000
  25  12   5  134.2      3.5000
  25  12   7  203.6      3.8000
  25  12   9  147.3      3.1000
  25  13  -8  153.9      4.7000
  25  13  -6  272.2      9.0000
  25  13  -4  212.2      7.0000
  25  13  -2  265.4      6.0000
  25  13   0  231.9      4.9000
  25  13   2  327.6      7.8000
  25  13   4  178.7      3.9000
  25  13   6  175.3      2.7000
  25  13   8  135.1      3.5000
  25  14  -7  169.3      4.0000
  25  14  -5  217.3      5.5000
  25  14  -3  242.7      9.9000
  25  14  -1  243.8      6.3000
  25  14   1  227.1      4.9000
  25  14   3  259.0      7.5000
  25  14   5  165.8      3.4000
  25  14   7  190.7      8.0000
  25  15  -6  225.1      8.7000
  25  15  -4  220.4      5.1000
  25  15  -2  308.6      7.6000
  25  15   0  236.4      8.5000
  25  15   2  264.6      6.5000
  25  15   4  204.0      3.5000
  25  15   6  218.3      5.8000
  25  16  -5  156.3      4.1000
  25  16  -1  168.0      3.3000
  25  16   1  96.62      2.6000
  25  16   3  111.9      5.8000
  25  16   5  128.0      3.8000
  25  17  -4  131.4      5.6000
  25  17  -2  152.8      5.2000
  25  17   0  121.3      3.4000
  25  17   2  148.6      3.9000
  25  17   4  109.9      3.0000
  25  18  -1  158.7      6.0000
  25  18   1  142.5      2.7000
  25  18   3  167.2      4.5000
  25  19   0  100.4      5.6000
  25  19   2  125.2      5.4000
  26   0 -10  145.7      4.0000
  26   0  -8  224.1      5.5000
  26   0  -6  246.1      4.2000
  26   0  -4  467.4     13.0000
  26   0  -2  173.3      3.3000
  26   0   0  238.0      5.3000
  26   0   2  210.7      2.8000
  26   0   4  488.1      9.1000
  26   0   6  209.8      3.3000
  26   0   8  197.3      4.8000
  26   0  10  177.3      7.3000
  26   1  -9  199.2      6.4000
  26   1  -7  352.5     15.0000
  26   1  -5  206.7      3.8000
  26   1  -3  291.8      7.2000
  26   1  -1  424.5      8.6000
  26   1   1  486.3      8.5000
  26   1   3  241.9      5.3000
  26   1   5  249.7      3.5000
  26   1   7  396.4      8.5000
  26   1   9  278.7      9.2000
  26   2 -10  131.1      4.0000
  26   2  -8  198.9      3.8000
  26   2  -6  170.0      4.4000
  26   2  -4  402.8     14.0000
  26   2  -2  173.6      6.0000
  26   2   0  237.2      3.1000
  26   2   2  187.6      5.7000
  26   2   4  388.0      8.6000
  26   2   6  179.5      3.3000
  26   2   8  200.4      4.1000
  26   2  10  139.7      6.2000
  26   3  -9  158.4      4.3000
  26   3  -7  190.2      3.4000
  26   3  -5  196.2      3.6000
  26   3  -3  352.2      7.0000
  26   3  -1  195.8      5.3000
  26   3   1  197.7      5.7000
  26   3   3  268.6      6.1000
  26   3   5  234.7      4.6000
  26   3   7  199.7      6.5000
  26   3   9  185.1      7.4000
  26   4 -10  81.98      2.8000
  26   4  -8  114.0      3.0000
  26   4  -6  142.7      2.9000
  26   4  -4  287.5      7.2000
  26   4  -2  119.6      9.2000
  26   4   0  269.8      5.4000
  26   4   2  174.8      4.4000
  26   4   4  278.3      5.3000
  26   4   6  133.4      3.0000
  26   4   8  161.9      3.5000
  26   4  10  86.38      5.5000
  26   5  -9  130.9      4.5000
  26   5  -7  221.2      4.0000
  26   5  -5  157.5      3.2000
  26   5  -3  236.9      4.5000
  26   5  -1  186.3      3.5000
  26   5   1  204.4      3.5000
  26   5   3  186.9      2.7000
  26   5   5  199.0      3.0000
  26   5   7  151.0      3.0000
  26   5   9  110.9      2.8000
  26   6 -10  168.3      8.5000
  26   6  -8  314.7     12.0000
  26   6  -6  170.7      6.4000
  26   6  -4  247.9      8.0000
  26   6  -2  281.8      4.9000
  26   6   0  551.5     11.0000
  26   6   2  221.5      3.4000
  26   6   4  266.1      7.2000
  26   6   6  179.1      4.2000
  26   6   8  258.5      6.0000
  26   6  10  146.5      6.2000
  26   7  -9  92.66      3.5000
  26   7  -7  273.5     11.0000
  26   7  -5  188.6      4.0000
  26   7  -3  182.4      3.0000
  26   7  -1  256.7     10.0000
  26   7   1  362.9      9.0000
  26   7   3  229.5      7.5000
  26   7   5  186.7      4.8000
  26   7   7  199.9      5.0000
  26   7   9  125.3      4.7000
  26   8  -8  229.1      3.1000
  26   8  -6  144.7      3.0000
  26   8  -4  288.3      6.0000
  26   8  -2  221.5      4.0000
  26   8   0  372.0      7.2000
  26   8   2  174.9      3.4000
  26   8   4  261.5      6.0000
  26   8   6  131.9      2.8000
  26   8   8  198.6      3.4000
  26   9  -9  121.2      2.8000
  26   9  -7  202.3      4.4000
  26   9  -5  226.6      6.3000
  26   9  -3  348.3      6.4000
  26   9  -1  191.0      2.8000
  26   9   1  244.3      8.0000
  26   9   3  356.4      9.5000
  26   9   5  254.4      4.9000
  26   9   7  138.5      2.8000
  26   9   9  125.0      9.8000
  26  10  -8  208.2      4.4000
  26  10  -6  145.1      3.5000
  26  10  -4  214.5      2.8000
  26  10  -2  179.8      5.3000
  26  10   0  407.3      8.9000
  26  10   2  169.4      2.4000
  26  10   4  179.1      4.9000
  26  10   6  145.1      3.4000
  26  10   8  251.3      7.0000
  26  11  -7  218.6      6.0000
  26  11  -5  217.4      5.5000
  26  11  -3  270.8      6.1000
  26  11  -1  162.3      3.0000
  26  11   1  218.0      4.9000
  26  11   3  225.8      4.9000
  26  11   5  186.4      3.4000
  26  11   7  157.9      5.8000
  26  12  -8  158.0      2.5000
  26  12  -6  130.6      3.2000
  26  12  -4  316.3      7.6000
  26  12  -2  192.4      6.3000
  26  12   0  249.4      6.1000
  26  12   2  172.2      4.0000
  26  12   4  313.0      8.5000
  26  12   6  155.6      3.4000
  26  12   8  168.1      5.6000
  26  13  -7  247.1      7.2000
  26  13  -5  254.1      8.5000
  26  13  -3  293.8      6.9000
  26  13  -1  264.1      5.3000
  26  13   1  267.5      8.5000
  26  13   3  262.1      7.2000
  26  13   5  264.1      7.5000
  26  13   7  243.5      9.2000
  26  14  -6  174.8      3.6000
  26  14  -4  241.0      8.0000
  26  14  -2  160.5      3.1000
  26  14   0  272.5      6.8000
  26  14   2  120.4      2.4000
  26  14   4  257.6      7.5000
  26  14   6  200.7      3.9000
  26  15  -5  94.69      5.8000
  26  15  -3  173.4      8.0000
  26  15  -1  186.5      3.6000
  26  15   1  187.9      4.9000
  26  15   3  153.0      7.8000
  26  15   5  161.4      3.0000
  26  16  -4  176.7      4.2000
  26  16  -2  85.74      4.0000
  26  16   0  197.6      5.4000
  26  16   2  146.2      2.9000
  26  16   4  171.0      3.5000
  26  17  -3  123.6      4.7000
  26  17  -1  100.9      2.8000
  26  17   1  142.9      3.4000
  26  17   3  100.5      3.1000
  26  18  -2  94.54      4.0000
  26  18   0  139.9      3.3000
  26  18   2  100.1      3.0000
  27   0  -9  228.0      5.8000
  27   0  -7  221.0      4.8000
  27   0  -5  292.0      7.5000
  27   0  -3  343.4     10.0000
  27   0  -1  262.9      6.0000
  27   0   1  209.4      5.3000
  27   0   3  373.1      8.3000
  27   0   5  234.6      4.1000
  27   0   7  195.1      5.4000
  27   0   9  142.6      6.6000
  27   1 -10  238.2     14.0000
  27   1  -8  197.3     14.0000
  27   1  -6  306.2      6.9000
  27   1  -4  286.9      6.3000
  27   1  -2  415.9      8.9000
  27   1   0  426.7      9.8000
  27   1   2  429.6      6.3000
  27   1   4  260.6      4.9000
  27   1   6  322.9      4.9000
  27   1   8  200.9      7.8000
  27   1  10  208.4      7.3000
  27   2  -9  168.1      9.2000
  27   2  -7  217.1      4.8000
  27   2  -5  259.1      4.2000
  27   2  -3  275.1      6.5000
  27   2  -1  323.2      9.2000
  27   2   1  302.3      6.1000
  27   2   3  328.0      6.0000
  27   2   5  195.4      2.2000
  27   2   7  219.6      4.7000
  27   2   9  139.4      6.3000
  27   3  -8  156.2      3.3000
  27   3  -6  193.5      3.3000
  27   3  -4  177.6     10.0000
  27   3  -2  240.2      7.8000
  27   3   0  149.2      4.5000
  27   3   2  226.9      4.9000
  27   3   4  191.4      4.5000
  27   3   6  157.0      2.6000
  27   3   8  74.87      6.2000
  27   4  -9  185.5      7.8000
  27   4  -7  273.1      6.4000
  27   4  -5  175.1      4.9000
  27   4  -3  197.3      6.4000
  27   4  -1  478.4     14.0000
  27   4   1  424.4      7.1000
  27   4   3  236.1      2.8000
  27   4   5  163.5      4.9000
  27   4   7  316.2      9.5000
  27   4   9  169.6      6.9000
  27   5  -8  154.4      4.3000
  27   5  -6  318.5      8.5000
  27   5  -4  155.5      3.0000
  27   5  -2  197.2      4.8000
  27   5   0  225.2      3.3000
  27   5   2  250.7      5.8000
  27   5   4  164.6      4.0000
  27   5   6  244.5      5.5000
  27   5   8  118.6      4.9000
  27   6  -9  199.6      6.7000
  27   6  -7  130.0      4.2000
  27   6  -5  159.8      2.4000
  27   6  -3  282.6      7.0000
  27   6  -1  279.5      7.2000
  27   6   1  167.6      3.1000
  27   6   3  251.0      5.3000
  27   6   5  174.9      5.7000
  27   6   7  206.7      7.5000
  27   6   9  143.1      6.1000
  27   7  -8  77.67      3.5000
  27   7  -6  248.3      8.5000
  27   7  -4  290.7      6.3000
  27   7  -2  233.3      4.4000
  27   7   0  130.2      4.5000
  27   7   2  292.4      5.3000
  27   7   4  296.6      6.4000
  27   7   6  245.4      8.5000
  27   7   8  108.4      5.6000
  27   8  -7  180.5      2.9000
  27   8  -5  158.5      2.0000
  27   8  -3  137.0      3.0000
  27   8  -1  210.4      6.5000
  27   8   1  169.3      3.3000
  27   8   3  138.3      3.7000
  27   8   5  106.5      2.3000
  27   8   7  250.2      6.3000
  27   9  -8  105.4      2.7000
  27   9  -6  175.1      3.3000
  27   9  -4  170.6      3.5000
  27   9  -2  206.5      4.5000
  27   9   0  117.4      4.9000
  27   9   2  196.3      5.5000
  27   9   4  194.9      3.3000
  27   9   6  190.1      4.0000
  27   9   8  104.4      4.9000
  27  10  -7  107.6      2.5000
  27  10  -5  118.6      2.8000
  27  10  -3  125.7      3.2000
  27  10  -1  145.7      5.5000
  27  10   1  118.1      2.9000
  27  10   3  172.0      4.5000
  27  10   5  116.4      2.4000
  27  10   7  157.0      5.4000
  27  11  -6  206.0      4.0000
  27  11  -4  133.8      4.0000
  27  11  -2  174.6      4.1000
  27  11   0  165.6      4.6000
  27  11   2  180.1      4.4000
  27  11   4  126.2      5.7000
  27  11   6  200.8      5.0000
  27  12  -7  177.0      2.8000
  27  12  -5  189.9     11.0000
  27  12  -3  226.9      3.8000
  27  12  -1  248.6      7.5000
  27  12   1  196.8      3.9000
  27  12   3  289.3      9.5000
  27  12   5  222.8      4.5000
  27  12   7  187.2      3.7000
  27  13  -6  155.7      4.0000
  27  13  -4  89.46      2.1000
  27  13  -2  218.3      4.4000
  27  13   0  240.5      7.5000
  27  13   2  208.0      8.7000
  27  13   4  108.8      3.0000
  27  13   6  169.8      4.2000
  27  14  -5  228.9      9.2000
  27  14  -3  170.9      9.2000
  27  14  -1  198.8      6.0000
  27  14   1  229.2      6.5000
  27  14   3  252.1      7.8000
  27  14   5  143.4      2.8000
  27  15  -4  156.5      3.9000
  27  15  -2  245.8      9.2000
  27  15   0  180.7      9.2000
  27  15   2  205.5      7.8000
  27  15   4  142.6      6.9000
  27  16  -3  168.3     12.0000
  27  16   1  95.37      4.6000
  27  16   3  182.7      6.3000
  28   0  -8  276.5      7.5000
  28   0  -6  170.9      4.7000
  28   0  -4  297.2     12.0000
  28   0  -2  222.7      4.0000
  28   0   0  333.8      6.4000
  28   0   2  180.4      3.9000
  28   0   4  310.1      4.9000
  28   0   6  184.8      4.5000
  28   0   8  224.2      8.5000
  28   1  -9  93.32      3.3000
  28   1  -7  169.9      4.1000
  28   1  -5  169.7      3.8000
  28   1  -3  229.6      6.7000
  28   1  -1  147.0      5.0000
  28   1   1  187.0      4.2000
  28   1   3  230.3      4.7000
  28   1   5  219.6      4.1000
  28   1   7  134.3      3.8000
  28   2  -8  240.5      7.8000
  28   2  -6  190.1      4.2000
  28   2  -4  184.3      5.5000
  28   2  -2  159.7      5.1000
  28   2   0  484.7     14.0000
  28   2   2  176.6      2.9000
  28   2   4  186.6      3.8000
  28   2   6  218.0      3.3000
  28   2   8  281.4     21.0000
  28   3  -7  240.7      6.9000
  28   3  -5  200.3      4.2000
  28   3  -3  233.7      5.5000
  28   3  -1  135.5      4.8000
  28   3   1  166.1      7.3000
  28   3   3  213.6      3.0000
  28   3   5  251.7      5.4000
  28   3   7  190.3      7.0000
  28   4  -8  167.9      4.1000
  28   4  -6  101.8      2.2000
  28   4  -4  277.9      4.8000
  28   4  -2  226.8      4.7000
  28   4   0  280.8      7.6000
  28   4   2  150.4      2.5000
  28   4   4  286.3      6.5000
  28   4   6  215.2      7.0000
  28   4   8  215.0      7.3000
  28   5  -7  215.0      7.8000
  28   5  -5  267.0      5.8000
  28   5  -3  258.7      4.8000
  28   5  -1  150.8      3.2000
  28   5   1  250.0      6.1000
  28   5   3  278.8      7.2000
  28   5   5  249.4      7.2000
  28   5   7  195.1      4.6000
  28   6  -8  204.8      5.5000
  28   6  -6  115.5      2.5000
  28   6  -4  219.5      4.9000
  28   6  -2  151.8      4.7000
  28   6   0  266.6      5.8000
  28   6   2  155.4      3.4000
  28   6   4  216.0      5.3000
  28   6   6  110.7      5.5000
  28   6   8  225.1      7.2000
  28   7  -7  211.2      8.5000
  28   7  -5  161.9      2.5000
  28   7  -3  258.9     12.0000
  28   7  -1  247.2      6.7000
  28   7   1  264.8      8.0000
  28   7   3  275.9      7.3000
  28   7   5  235.3      5.3000
  28   7   7  172.6      3.7000
  28   8  -6  130.7      2.6000
  28   8  -4  135.8      2.6000
  28   8  -2  82.00      2.4000
  28   8   0  261.0      5.7000
  28   8   2  105.0      2.7000
  28   8   4  130.0      2.2000
  28   8   6  101.4      2.5000
  28   9  -7  133.6      2.5000
  28   9  -5  81.12      2.1000
  28   9  -3  153.4      3.8000
  28   9  -1  146.8      2.9000
  28   9   1  158.7      3.0000
  28   9   3  114.3      2.8000
  28   9   5  123.4      3.1000
  28   9   7  95.81      4.9000
  28  10  -6  114.1      2.1000
  28  10  -4  250.1      6.1000
  28  10  -2  146.4      2.0000
  28  10   0  199.1      5.5000
  28  10   2  149.7      3.3000
  28  10   4  278.9      6.7000
  28  10   6  106.8      4.7000
  28  11  -5  83.71      2.5000
  28  11  -3  131.2      2.2000
  28  11  -1  190.0      4.2000
  28  11   1  211.5      4.9000
  28  11   3  72.68      2.5000
  28  11   5  77.53      2.7000
  28  12  -4  260.9     10.0000
  28  12  -2  130.1      2.7000
  28  12   0  237.1      7.0000
  28  12   2  173.7      4.1000
  28  12   4  240.8      7.2000
  28  13  -3  295.9      9.8000
  28  13  -1  190.3      3.9000
  28  13   1  169.5      3.7000
  28  13   3  214.9      7.0000
  28  14  -2  118.3      4.2000
  28  14   0  160.3      4.6000
  28  14   2  130.5      5.5000
  28  15  -1  181.1      5.9000
  28  15   1  185.3      6.9000
  29   0  -7  171.6      6.4000
  29   0  -5  145.4      6.7000
  29   0  -3  143.8      6.6000
  29   0  -1  204.8      6.4000
  29   0   1  172.6      3.2000
  29   0   3  150.4      3.0000
  29   0   5  108.5      2.8000
  29   0   7  212.0      7.7000
  29   1  -6  181.6      3.7000
  29   1  -4  181.4      7.2000
  29   1  -2  201.7      7.7000
  29   1   0  112.4      2.9000
  29   1   2  200.2      2.8000
  29   1   4  201.8      4.9000
  29   1   6  184.3      6.7000
  29   2  -7  120.1      3.5000
  29   2  -5  132.5      4.2000
  29   2  -3  172.1     13.0000
  29   2  -1  251.5      6.2000
  29   2   1  197.9      3.3000
  29   2   3  186.2      2.8000
  29   2   5  127.0      3.2000
  29   2   7  206.9      7.2000
  29   3  -6  232.4      4.2000
  29   3  -4  184.9      4.8000
  29   3  -2  177.9     11.0000
  29   3   0  160.7      4.9000
  29   3   2  256.8      5.7000
  29   3   4  167.0      8.6000
  29   3   6  166.9      4.2000
  29   4  -7  131.0      5.5000
  29   4  -5  157.7      3.0000
  29   4  -3  225.4      7.7000
  29   4  -1  234.6     18.0000
  29   4   1  215.0      4.1000
  29   4   3  275.9     11.0000
  29   4   5  118.7      4.8000
  29   4   7  128.7      3.7000
  29   5  -6  274.3      5.4000
  29   5  -4  189.7      4.6000
  29   5  -2  299.9      8.7000
  29   5   0  332.4     10.0000
  29   5   2  324.9      7.6000
  29   5   4  213.6      6.9000
  29   5   6  265.2      6.5000
  29   6  -5  227.1      7.2000
  29   6  -3  184.6      3.8000
  29   6  -1  294.1      8.7000
  29   6   1  256.6      7.2000
  29   6   3  212.2      5.7000
  29   6   5  165.5      5.8000
  29   7  -6  148.7      3.6000
  29   7  -4  151.5      7.0000
  29   7  -2  276.4      6.9000
  29   7   0  177.1      2.7000
  29   7   2  195.2      3.9000
  29   7   4  173.5      5.4000
  29   7   6  200.4     11.0000
  29   8  -5  239.8      7.0000
  29   8  -3  214.4      4.5000
  29   8  -1  158.1      2.9000
  29   8   1  143.3      2.5000
  29   8   3  246.0      7.5000
  29   8   5  183.6      4.8000
  29   9  -4  95.71      3.6000
  29   9  -2  154.2      5.5000
  29   9   0  182.2      3.7000
  29   9   2  147.4      3.3000
  29   9   4  59.15      6.0000
  29  10  -5  155.3      5.9000
  29  10  -3  167.3      3.1000
  29  10  -1  131.2      2.7000
  29  10   1  107.0      2.1000
  29  10   3  215.7      7.0000
  29  10   5  139.3      4.2000
  29  11  -4  129.9      5.4000
  29  11  -2  181.7      3.5000
  29  11   0  112.4      2.2000
  29  11   2  138.9      3.0000
  29  11   4  107.4      2.5000
  29  12  -3  136.7      3.8000
  29  12  -1  119.3      4.7000
  29  12   1  131.6      8.1000
  29  12   3  196.3      5.0000
  29  13   0  159.4      3.8000
  30   0  -6  85.72      3.3000
  30   0  -4  180.8      8.1000
  30   0  -2  133.0      6.4000
  30   0   0  237.6      6.7000
  30   0   2  115.4      2.2000
  30   0   4  142.8      2.2000
  30   0   6  77.27      5.1000
  30   1  -5  120.5      6.9000
  30   1  -3  184.8      7.4000
  30   1  -1  136.9      6.5000
  30   1   1  173.6      4.5000
  30   1   3  161.7      2.6000
  30   1   5  131.1      3.8000
  30   2  -6  78.09      3.2000
  30   2  -4  178.8      6.5000
  30   2  -2  107.8      6.0000
  30   2   0  184.9      3.9000
  30   2   2  121.9      2.3000
  30   2   4  167.5      2.5000
  30   2   6  67.86      4.4000
  30   3  -5  153.1      4.1000
  30   3  -3  156.0      4.4000
  30   3  -1  149.8      6.8000
  30   3   1  178.3      4.2000
  30   3   3  125.4      2.9000
  30   3   5  156.3      3.3000
  30   4  -4  257.9      9.9000
  30   4  -2  170.4      6.9000
  30   4   0  263.5      8.7000
  30   4   2  155.0      3.7000
  30   4   4  265.1      7.0000
  30   5  -5  135.3      6.1000
  30   5  -3  225.3      6.4000
  30   5  -1  189.4     11.0000
  30   5   1  163.3      3.7000
  30   5   3  167.2      4.5000
  30   5   5  233.7      6.4000
  30   6  -4  274.6     14.0000
  30   6  -2  106.9      5.7000
  30   6   0  202.1     12.0000
  30   6   2  148.8      3.4000
  30   6   4  245.2      7.0000
  30   7  -3  166.9      4.0000
  30   7  -1  186.9      6.5000
  30   7   1  223.0      5.7000
  30   7   3  173.7      6.3000
  30   8  -4  199.8      8.5000
  30   8  -2  99.86      6.9000
  30   8   0  151.2      2.5000
  30   8   2  129.8      2.7000
  30   8   4  219.8      8.1000
  30   9  -3  139.1      5.4000
  30   9  -1  135.4      3.6000
  30   9   1  163.1      2.8000
  30   9   3  102.6      3.7000
  30  10  -2  88.01      3.1000
  30  10   0  188.5     13.0000
  30  10   2  132.0      2.7000
  31   0  -3  119.9      4.1000
  31   0  -1  127.0      3.9000
  31   0   1  104.1      2.5000
  31   0   3  136.2      2.6000
  31   1  -4  71.78      5.0000
  31   1  -2  89.34      5.5000
  31   1   0  77.87      2.8000
  31   1   2  99.43      2.4000
  31   1   4  86.51      2.4000
  31   2  -3  142.7      4.0000
  31   2  -1  160.1      6.6000
  31   2   1  117.2      3.9000
  31   2   3  177.2      5.6000
  31   3  -2  150.4      6.2000
  31   3   0  102.2      2.9000
  31   3   2  99.31      2.5000
  31   4  -3  113.3      5.5000
  31   4  -1  147.4      4.5000
  31   4   1  150.0      2.8000
  31   4   3  178.8      6.4000
  31   5  -2  184.2      5.5000
  31   5   0  157.4      6.4000
  31   5   2  223.9      7.0000
  31   6  -1  131.6      3.7000
  31   6   1  132.4      2.5000
  31   7   0  166.8      4.4000
; 
_shelx_hkl_checksum    
$
data_1c
# start Validation Reply Form
_vrf_PLAT924_1c
;
PROBLEM: The Reported and Calculated Rho(min) Differ by .       9.13 eA-3  
RESPONSE: Checkcif does not read multipole models and there are no cif definitions for multipole expansion above l=4 we use up to l=6
;
_vrf_PLAT925_1c
;
PROBLEM: The Reported and Calculated Rho(max) Differ by .      36.91 eA-3  
RESPONSE:Checkcif does not read multipole models and there are no cif definitions for multipole expansion above l=4 we use up to l=6
;
_vrf_PLAT972_1c
;
PROBLEM: Check Calcd Resid. Dens.  0.30A   From U11_1          -9.88 eA-3  
RESPONSE: Checkcif does not read multipole models and there are no cif definitions for multipole expansion above l=4 we use up to l=6
;
_vrf_PLAT973_1c
;
PROBLEM: Check Calcd Positive Resid. Density on     U11_1      37.56 eA-3  
RESPONSE: Checkcif does not read multipole models and there are no cif definitions for multipole expansion above l=4 we use up to l=6
;
# end Validation Reply Form
_publ_contact_author
;
A. Alan Pinkerton
;
_publ_contact_author_email    apinker@utnet.utoledo.edu
_publ_contact_author_fax      1-419-530-4033
_publ_contact_author_phone    1-419-530-4580
_publ_contact_letter
;
Department of Chemistry,
University of Toledo,
2801 W. Bancroft st.,
Toledo, OH 43606, USA.
;
_publ_section_title
;
Charge densities in actinide compounds: strategies for data reduction and model building
;
loop_
_publ_author_name
_publ_author_address
;
'Christopher G. Gianopoulos'
;
;
Department of Chemistry,
University of Toledo,
2801 W. Bancroft st.,
Toledo, OH 43606, USA.
;

;
'Vladimir V. Zhurov'
;
;
Department of Chemistry,
University of Toledo,
2801 W. Bancroft st.,
Toledo, OH 43606, USA.
;
;
'A. Alan Pinkerton'
;
; 
Department of Chemistry,
University of Toledo,
2801 W. Bancroft st.,
Toledo, OH 43606, USA.
;
_publ_section_abstract
;
?
;
_publ_section_comment
;
?
;
_publ_section_exptl_prep
;
?
;
_publ_section_exptl_refinement
;
Neutral atoms radial functions were adapted from 
the VM scattering factor bank in XD.
;
_publ_section_references
;
CrystalClear, a program for collection and processing of single-crystal
diffraction data. Copyright 2005, Rigaku Americas Corp., 9009 New Trails
Dr., The Woodlands, TX, 77381.

Otwinowski, Z. & Minor, W. (1997) Methods in Enzymology, Vol. 276: 
Macromolecular Crystallography, part A, 307-326. 

Zhurov, V.V.; Zhurova, E.A.; Chen, Yu.-S.; Pinkerton, A.A. (2005) J. Appl.
Cryst. 38, 827-829.

Sheldrick, G.M. (1997) SHELXTL Vers.5.1. An Integrated System for Solving, 
Refining and Displaying Crystal Structures from Diffraction Data, Univ. of
Gottingen: Germany.

Volkov, A., Macchi, P., Farrugia, L.J., Gatti, C., Mallinson, P., 
Richter, T., Koritsanszky, T.; (2006) XD2006 - a computer program for 
multipole refinement, topological analysis of charge densities and evaluation
of intermolecular energies from experimental or theoretical structure factors.

Becker, P.J. & Coppens, P. (1974) Acta Cryst., A30, 129-153.

Jelsch, C.; Guillot, B.; Lagoutte, A.; Lecomte, C. J. App. Crystallogr. 2005, 38, 38-54.
;
_audit_creation_method             'MoPro v18  

_database_code_depnum_ccdc_archive 'CCDC 1941428'              '
_chemical_name_systematic            ?
_chemical_name_common                'tetraphenyl phosphonium uranium hexafluoride'
_chemical_formula_moiety         'C24 H20 F6 P U'
_chemical_formula_sum                'C24 H20 F6 P U'
_chemical_formula_weight             691.40
_chemical_absolute_configuration     ?

_space_group_crystal_system       tetragonal
_space_group_IT_number            82
_space_group_name_H-M_alt         'I -4'
_space_group_name_Hall            'I -4'

loop_
_atom_type_symbol
_atom_type_description
_atom_type_scat_dispersion_real
_atom_type_scat_dispersion_imag
 'C'  'C'   0.0033   0.0016
 'H'  'H'   0.0000   0.0000
 'F'  'F'   0.0171   0.0103
 'P'  'P'   0.1023   0.0942
 'U'  'U'  -9.718623  9.815127

_atom_type_scat_source               'Volkov et al, (2006)'

loop_
_symmetry_equiv_pos_as_xyz
'x, y, z'
'-x, -y, z'
'y, -x, -z'
'-y, x, -z'
'x+1/2, y+1/2, z+1/2'
'-x+1/2, -y+1/2, z+1/2'
'y+1/2, -x+1/2, -z+1/2'
'-y+1/2, x+1/2, -z+1/2'
_cell_length_a                 12.25180(10)
_cell_length_b                 12.25180(10)
_cell_length_c                 7.2893(2)
_cell_angle_alpha             90.
_cell_angle_beta              90.
_cell_angle_gamma             90.
_cell_volume                   1094.17(3)
_cell_formula_units_Z             2
_cell_measurement_temperature        20.0(1)
_cell_measurement_reflns_used        216113
_cell_measurement_theta_min          2.351
_cell_measurement_theta_max          70.888
_exptl_crystal_description           'prism'
#_exptl_crystal_colour_modifier       'light'
_exptl_crystal_colour                'blue'
_exptl_crystal_size_max              0.17
_exptl_crystal_size_mid              0.14
_exptl_crystal_size_min              0.09
_exptl_crystal_density_meas          ?
_exptl_crystal_density_diffrn        2.099
_exptl_crystal_density_method        ?
_exptl_crystal_F_000                 650
_exptl_absorpt_process_details
;
Zhurov, V. V.; Tanaka, K. General absorption correction for arbitrary shaped crystal with automatic
measurements of crystal shapes. Proc. of the 28th Japan Workshop of Frontiers of X-Ray Diffraction
Technologies in Russia/CIS, Nagoya, Japan, Dec.4 2003, P.169-178.
;
_exptl_absorpt_coefficient_mu        7.550
_exptl_absorpt_correction_type       integration
_exptl_absorpt_correction_T_min      0.657
_exptl_absorpt_correction_T_max      1.000
_exptl_special_details
;
?
;
_diffrn_ambient_temperature          20.0(1)
_diffrn_radiation_wavelength         0.71073
_diffrn_radiation_type               'MoK\a'
_diffrn_radiation_source             'rotating anode'
_diffrn_radiation_monochromator      ?
_diffrn_measurement_device_type      'Rigaku R-axis Rapid'
_diffrn_measurement_method           '\w scans'
_diffrn_detector_area_resol_mean     ?
_diffrn_standards_number             ?
_diffrn_standards_interval_count     ?
_diffrn_standards_interval_time      ?
_diffrn_standards_decay_%            ?
_diffrn_reflns_number                74795
_diffrn_reflns_av_R_equivalents      0.0168
_diffrn_reflns_av_sigmaI/netI        0.01300
_diffrn_reflns_limit_h_min           0
_diffrn_reflns_limit_h_max          31
_diffrn_reflns_limit_k_min           0
_diffrn_reflns_limit_k_max          31
_diffrn_reflns_limit_l_min         -17
_diffrn_reflns_limit_l_max          16
_diffrn_reflns_theta_min            2.35
_diffrn_reflns_theta_max           67.45
_diffrn_reflns_theta_full          42.88
_diffrn_measured_fraction_theta_max  0.933
_diffrn_measured_fraction_theta_full  0.994
_diffrn_reflns_Laue_measured_fraction_max  0.933
_diffrn_reflns_point_group_measured_fraction_max  0.933
_reflns_Friedel_fraction_max         0.902
_reflns_number_total                  9388
_reflns_number_gt                     9388
_reflns_threshold_expression
;
I>3\s, non-overlapped & non-partial reflections
;
_computing_data_collection           'CrystalClear,(2005)'
_computing_cell_refinement           'Otwinowski & Minor (1997)'
_computing_data_reduction       
;
Zhurova et al,(1999), Zhurov et al,(2008), Blessing, (1995,1997)
;
_computing_structure_solution        'Sheldrick (1997)'
_computing_structure_refinement      'MoPro (J. Appl. Cryst. 2005, 38, 38-54)'
_computing_molecular_graphics        'MoPro (J. Appl. Cryst. 2005, 38, 38-54)'
_computing_publication_material      'MoPro (J. Appl. Cryst. 2005, 38, 38-54)'

_refine_special_details
;
 Refinement of F^2^ against reflections.
 The threshold expression of F^2^ > 2sigma(F^2^) is
 used for calculating R-factors(gt) and is not
 relevant to the choice of reflections for refinement.
 R-factors based on F^2^ are statistically about twice
 as large as those based on F, and R-factors based on
 ALL data will be even larger.
;
_refine_ls_structure_factor_coef     Fsqd
_refine_ls_matrix_type                full
_refine_ls_weighting_scheme          calc
_refine_ls_weighting_details
     'calc w =1/[\s^2^(Fo^2^)+(0.0005P)^2^+0.004P] where P=(Fo^2^+2Fc^2^)/'
_atom_sites_solution_primary      direct
_atom_sites_solution_secondary    difmap
_atom_sites_solution_hydrogens    difmap
_refine_ls_hydrogen_treatment    mixed


_refine_ls_extinction_method         'Becker-Coppens type 1 Lorentzian isotropic'
_refine_ls_extinction_expression
;
Becker, P.J. & Coppens, P. (1974) Acta Cryst., A30, 129-153.
;
_refine_ls_extinction_coef           0.17539

_refine_ls_abs_structure_details 'Rogers (1981),  4355 Friedel pairs'
_refine_ls_abs_structure_Flack   ?
_refine_ls_abs_structure_Rogers  1.
###  Notice MoPro refines Rogers parameter (Eta f" multiplier)

_refine_ls_number_reflns              9388
_refine_ls_number_parameters           453
_refine_ls_number_restraints           113
# R-factors: R(F)  &  wR2(I)
_refine_ls_R_factor_all              0.0065
_refine_ls_R_factor_gt               0.0065
_refine_ls_wR_factor_ref             0.0084
_refine_ls_wR_factor_gt              0.0084
_refine_ls_goodness_of_fit_ref       0.825
_refine_ls_restrained_S_all          1.338
_refine_ls_shift/su_max              0.002
_refine_ls_shift/su_mean             0.000


_refine_diff_density_max                0.656
_refine_diff_density_min                -0.754
_refine_diff_density_rms                0.0761


loop_
_atom_site_type_symbol
_atom_site_label
_atom_site_fract_x
_atom_site_fract_y
_atom_site_fract_z
_atom_site_U_iso_or_equiv
_atom_site_adp_type
_atom_site_occupancy
_atom_site_site_symmetry_order
_atom_site_calc_flag
_atom_site_refinement_flags_posn
_atom_site_refinement_flags_adp
_atom_site_disorder_assembly
_atom_site_disorder_group
U  U11_1  0.50000  0.50000 0.  0.003290(18) Uani   1 4  d    . .  . .
F F1_1 0.575171(13) 0.650858(12) -0.00038(8) 0.008293(15) Uani 1 1 d . . . .
F  F2_1  0.50000  0.50000  0.28489(4)  0.00888(2) Uani   1 2  d    . .  . .
P  P1_2 0.  0.50000  0.25000  0.0036(4) Uani   1 4  d    . .  . .
C C1_2 0.097249(16) 0.565484(16) 0.39700(3) 0.004916(18) Uani 1 1 d . . . .
C C2_2 0.056311(18) 0.632827(18) 0.53699(3) 0.006167(19) Uani 1 1 d . . . .
C C3_2 0.128324(18) 0.685202(18) 0.65527(4) 0.00709(2) Uani 1 1 d . . . .
C C4_2 0.240657(18) 0.669235(18) 0.63666(4) 0.00722(2) Uani 1 1 d . . . .
C C5_2 0.281432(13) 0.601585(14) 0.49874(8) 0.007060(16) Uani 1 1 d . . . .
C C6_2 0.209793(16) 0.549910(17) 0.37744(3) 0.006111(19) Uani 1 1 d . . . .
H  H2_2 -0.031(8)  0.6443(9)  0.5513(17)  0.0183(18) Uiso 1 1  d    D .  . .
H  H3_2  0.0975(10)  0.736(8)  0.7653(12)  0.0174(18) Uiso 1 1  d    D .  . .
H  H4_2  0.294(8)  0.7082(10)  0.7348(15)  0.0243(19) Uiso 1 1  d    D .  . .
H  H5_2  0.368(8)  0.5876(7)  0.480(2)  0.0166(17) Uiso 1 1  d    D .  . .
H  H6_2  0.2411(10)  0.501(8)  0.2657(12)  0.0190(19) Uiso 1 1  d    D .  . .


loop_
_atom_site_aniso_label
_atom_site_aniso_U_11
_atom_site_aniso_U_22
_atom_site_aniso_U_33
_atom_site_aniso_U_12
_atom_site_aniso_U_13
_atom_site_aniso_U_23
U11_1  0.00348(4)  0.00348(4)  0.00291(8) 0. 0. 0.
F1_1  0.00853(4)  0.00537(4)  0.01098(7) -0.00177(3) -0.00052(9) -0.00016(8)
F2_1  0.01206(14)  0.01041(13)  0.00417(9)  0.00061(14) 0. 0.
P1_2  0.0035(11)  0.0035(11)  0.0038(18) 0. 0. 0.
C1_2  0.00421(5)  0.00549(5)  0.00505(8) -0.00009(4) -0.00024(4) -0.00094(5)
C2_2  0.00520(5)  0.00700(6)  0.00629(9)  0.00026(4) -0.00004(5) -0.00185(5)
C3_2  0.00711(6)  0.00758(6)  0.00660(9) -0.00014(5) -0.00051(5) -0.00224(5)
C4_2  0.00669(6)  0.00792(6)  0.00703(9) -0.00077(5) -0.00171(5) -0.00104(5)
C5_2  0.00475(4)  0.00853(5)  0.00791(7) -0.00029(4) -0.00105(9) -0.00096(10)
C6_2  0.00457(5)  0.00723(6)  0.00653(8)  0.00022(4) -0.00017(5) -0.00143(5)


_geom_special_details
;
;

loop_
_geom_bond_atom_site_label_1
_geom_bond_atom_site_label_2
_geom_bond_distance
_geom_bond_site_symmetry_2
_geom_bond_publ_flag
U11_1    F1_1     2.06503(15)  .         ?
U11_1    F1_1     2.06503(15)  2_665     ?
U11_1    F1_1     2.06503(15)  3_565     ?
U11_1    F1_1     2.06503(15)  4_655     ?
U11_1    F2_1     2.0766(3)  .         ?
U11_1    F2_1     2.0766(3)  3_565     ?
P1_2     C1_2     1.7921(2)  .         ?
P1_2     C1_2     1.7921(2)  2_565     ?
P1_2     C1_2     1.7921(2)  7_455     ?
P1_2     C1_2     1.7921(2)  8         ?
C1_2     C6_2     1.3993(3)  .         ?
C1_2     C2_2     1.4049(3)  .         ?
C2_2     C3_2     1.3905(3)  .         ?
C2_2     H2_2     1.08(10)  .         ?
C3_2     C4_2     1.3967(3)  .         ?
C3_2     H3_2     1.08(6)  .         ?
C4_2     C5_2     1.3954(5)  .         ?
C4_2     H4_2     1.08(6)  .         ?
C5_2     C6_2     1.3975(4)  .         ?
C5_2     H5_2     1.08(10)  .         ?
C6_2     H6_2     1.08(6)  .         ?

loop_
_geom_angle_atom_site_label_1
_geom_angle_atom_site_label_2
_geom_angle_atom_site_label_3
_geom_angle
_geom_angle_site_symmetry_1
_geom_angle_site_symmetry_2
_geom_angle_site_symmetry_3
_geom_angle_publ_flag
F1_1    U11_1   F1_1        179.84(2)   .      .  2_665   ?
F1_1    U11_1   F1_1        90.000(6)   .      .  3_565   ?
F1_1    U11_1   F1_1        90.000(6)   .      .  4_655   ?
F1_1    U11_1   F2_1       90.078(15)   .      .  .       ?
F1_1    U11_1   F2_1       89.922(15)   .      .  3_565   ?
F1_1    U11_1   F1_1        90.000(6)   2_665  .  3_565   ?
F1_1    U11_1   F1_1        90.000(6)   2_665  .  4_655   ?
F1_1    U11_1   F2_1       90.078(15)   2_665  .  .       ?
F1_1    U11_1   F2_1       89.922(15)   2_665  .  3_565   ?
F1_1    U11_1   F1_1        179.84(2)   3_565  .  4_655   ?
F1_1    U11_1   F2_1       89.922(15)   3_565  .  .       ?
F1_1    U11_1   F2_1       90.078(15)   3_565  .  3_565   ?
F1_1    U11_1   F2_1       89.922(15)   4_655  .  .       ?
F1_1    U11_1   F2_1       90.078(15)   4_655  .  3_565   ?
F2_1    U11_1   F2_1             180.   .      .  3_565   ?
C1_2    P1_2    C1_2       106.556(9)   .      .  2_565   ?
C1_2    P1_2    C1_2      110.948(10)   .      .  7_455   ?
C1_2    P1_2    C1_2       110.948(9)   .      .  8       ?
C1_2    P1_2    C1_2      110.948(10)   2_565  .  7_455   ?
C1_2    P1_2    C1_2      110.948(10)   2_565  .  8       ?
C1_2    P1_2    C1_2      106.556(10)   7_455  .  8       ?
P1_2    C1_2    C6_2      122.221(14)   .      .  .       ?
P1_2    C1_2    C2_2      117.380(14)   .      .  .       ?
C6_2    C1_2    C2_2      120.392(18)   .      .  .       ?
C1_2    C2_2    C3_2      119.661(19)   .      .  .       ?
C1_2    C2_2    H2_2          120.(2)   .      .  .       ?
C3_2    C2_2    H2_2          120.(3)   .      .  .       ?
C2_2    C3_2    C4_2      120.023(19)   .      .  .       ?
C2_2    C3_2    H3_2          120.(3)   .      .  .       ?
C4_2    C3_2    H3_2        119.7(10)   .      .  .       ?
C5_2    C4_2    C3_2      120.394(18)   .      .  .       ?
C5_2    C4_2    H4_2          121.(2)   .      .  .       ?
C3_2    C4_2    H4_2          118.(5)   .      .  .       ?
C4_2    C5_2    C6_2        120.00(3)   .      .  .       ?
C4_2    C5_2    H5_2          122.(2)   .      .  .       ?
C6_2    C5_2    H5_2          118.(3)   .      .  .       ?
C1_2    C6_2    C5_2      119.514(17)   .      .  .       ?
C1_2    C6_2    H6_2         120.1(9)   .      .  .       ?
C5_2    C6_2    H6_2          120.(2)   .      .  .       ?

loop_
_geom_torsion_atom_site_label_1
_geom_torsion_atom_site_label_2
_geom_torsion_atom_site_label_3
_geom_torsion_atom_site_label_4
_geom_torsion_site_symmetry_1
_geom_torsion_site_symmetry_2
_geom_torsion_site_symmetry_3
_geom_torsion_site_symmetry_4
_geom_torsion
_geom_torsion_publ_flag
P1_2    C1_2    C6_2    C5_2     . . . . -178.73(4) ?
P1_2    C1_2    C6_2    H6_2     . . . .  4.(7) ?
P1_2    C1_2    C2_2    C3_2     . . . .  179.75(3) ?
P1_2    C1_2    C2_2    H2_2     . . . .  -1.(1) ?
C1_2    C6_2    C5_2    C4_2     . . . .  -0.81(4) ?
C1_2    C6_2    C5_2    H5_2     . . . .  180.(1) ?
C1_2    C2_2    C3_2    C4_2     . . . .  -1.13(4) ?
C1_2    C2_2    C3_2    H3_2     . . . .  -179.(7) ?
C2_2    C1_2    C6_2    C5_2     . . . .  0.23(4) ?
C2_2    C1_2    C6_2    H6_2     . . . .  -177.(7) ?
C2_2    C3_2    C4_2    C5_2     . . . .  0.55(5) ?
C2_2    C3_2    C4_2    H4_2     . . . .  -177.(1) ?
C3_2    C2_2    C1_2    C6_2     . . . .  0.74(4) ?
C3_2    C4_2    C5_2    C6_2     . . . .  0.43(5) ?
C3_2    C4_2    C5_2    H5_2     . . . .  180.(1) ?
C4_2    C5_2    C6_2    H6_2     . . . .  177.(7) ?
C4_2    C3_2    C2_2    H2_2     . . . .  180.(1) ?
C5_2    C4_2    C3_2    H3_2     . . . .  178.(7) ?
C6_2    C1_2    C2_2    H2_2     . . . .  -180.(1) ?
C6_2    C5_2    C4_2    H4_2     . . . .  178.(1) ?
H2_2    C2_2    C3_2    H3_2     . . . .  2.(7) ?
H3_2    C3_2    C4_2    H4_2     . . . .  0.(9) ?
H4_2    C4_2    C5_2    H5_2     . . . .  -3.(2) ?
H5_2    C5_2    C6_2    H6_2     . . . .  -3.(7) ?

loop_
_geom_hbond_atom_site_label_D
_geom_hbond_atom_site_label_H
_geom_hbond_atom_site_label_A
_geom_hbond_distance_DH
_geom_hbond_distance_HA
_geom_hbond_distance_DA
_geom_hbond_angle_DHA
_geom_hbond_site_symmetry_A
### Notice sigmas on distances involving HYDROGEN atoms
### is generally not recommended.
### this may cause reading errors in checkcif
C5_2    H5_2    F2_1    1.08(10) 2.41(7) 3.3391(3)  143.(4)   1
C5_2    H5_2    F2_1    1.08(10) 2.59(6) 3.3478(3)  126.(4)   3_566
C6_2    H6_2    F1_1    1.08(6) 2.52(4) 3.2503(5)  124.(2)   4_655
C4_2    H4_2    F1_1    1.08(6) 2.62(3) 3.1819(5)  112.(2)   4_656
C5_2    H5_2    F2_1    1.08(10) 2.59(6) 3.3478(3)  126.(4)   4_656
C5_2    H5_2    F2_1    1.08(10) 2.41(7) 3.3391(3)  143.(4)   2_665
C6_2    H6_2    C1_2    1.08(6) 2.73(5) 3.2216(3)  107.(3)   7_455
C6_2    H6_2    C2_2    1.08(6) 2.67(3) 3.4218(3)  126.(2)   7_455
C2_2    H2_2    F1_1    1.08(10) 2.60(2) 3.1134(3)  109.(3)   6_565

#---------------------------------------------#
#   ANHARMONIC PARAMETERS                     #
#---------------------------------------------#

loop_
    _atom_site_anharm_GC_C_label
    _atom_site_anharm_GC_C_111
    _atom_site_anharm_GC_C_222
    _atom_site_anharm_GC_C_333
    _atom_site_anharm_GC_C_112
    _atom_site_anharm_GC_C_122
    _atom_site_anharm_GC_C_113
    _atom_site_anharm_GC_C_133
    _atom_site_anharm_GC_C_223
    _atom_site_anharm_GC_C_233
    _atom_site_anharm_GC_C_123
U11_1 0. 0. 0. 0. 0. 0.000010(8)
0. -0.000010(8) 0. 0.000007(17)

loop_
    _atom_site_anharm_GC_D_label
    _atom_site_anharm_GC_D_1111 
    _atom_site_anharm_GC_D_2222 
    _atom_site_anharm_GC_D_3333 
    _atom_site_anharm_GC_D_1112 
    _atom_site_anharm_GC_D_1222 
    _atom_site_anharm_GC_D_1113
    _atom_site_anharm_GC_D_1333
    _atom_site_anharm_GC_D_2223
    _atom_site_anharm_GC_D_2333
    _atom_site_anharm_GC_D_1122 
    _atom_site_anharm_GC_D_1133 
    _atom_site_anharm_GC_D_2233
    _atom_site_anharm_GC_D_1123
    _atom_site_anharm_GC_D_1223
    _atom_site_anharm_GC_D_1233
U11_1 0.000010(1) 0.000010(1) 0.000018(13) 0.000000(1) 0.000000(1) 0.
0. 0. 0. 0.000015(2) 0.00010(10) 0.
0. 0. 0.
#---------------------------------------------#
#   MULTIPOLE PARAMETERS                      #
#---------------------------------------------#

loop_
_atom_rho_multipole_atom_label
_atom_rho_multipole_coeff_Pv
_atom_rho_multipole_coeff_P00
_atom_rho_multipole_coeff_P11
_atom_rho_multipole_coeff_P1-1
_atom_rho_multipole_coeff_P10
_atom_rho_multipole_coeff_P20
_atom_rho_multipole_coeff_P21
_atom_rho_multipole_coeff_P2-1
_atom_rho_multipole_coeff_P22
_atom_rho_multipole_coeff_P2-2
_atom_rho_multipole_coeff_P30
_atom_rho_multipole_coeff_P31
_atom_rho_multipole_coeff_P3-1
_atom_rho_multipole_coeff_P32
_atom_rho_multipole_coeff_P3-2
_atom_rho_multipole_coeff_P33
_atom_rho_multipole_coeff_P3-3
_atom_rho_multipole_coeff_P40
_atom_rho_multipole_coeff_P41
_atom_rho_multipole_coeff_P4-1
_atom_rho_multipole_coeff_P42
_atom_rho_multipole_coeff_P4-2
_atom_rho_multipole_coeff_P43
_atom_rho_multipole_coeff_P4-3
_atom_rho_multipole_coeff_P44
_atom_rho_multipole_coeff_P4-4
#_atom_rho_multipole_coeff_P50
#_atom_rho_multipole_coeff_P51
#_atom_rho_multipole_coeff_P5-1
#_atom_rho_multipole_coeff_P52
#_atom_rho_multipole_coeff_P5-2
#_atom_rho_multipole_coeff_P53
#_atom_rho_multipole_coeff_P5-3
#_atom_rho_multipole_coeff_P54
#_atom_rho_multipole_coeff_P5-4
#_atom_rho_multipole_coeff_P55
#_atom_rho_multipole_coeff_P5-5
#_atom_rho_multipole_coeff_P60
#_atom_rho_multipole_coeff_P61
#_atom_rho_multipole_coeff_P6-1
#_atom_rho_multipole_coeff_P62
#_atom_rho_multipole_coeff_P6-2
#_atom_rho_multipole_coeff_P63
#_atom_rho_multipole_coeff_P6-3
#_atom_rho_multipole_coeff_P64
#_atom_rho_multipole_coeff_P6-4
#_atom_rho_multipole_coeff_P65
#_atom_rho_multipole_coeff_P6-5
#_atom_rho_multipole_coeff_P66
#_atom_rho_multipole_coeff_P6-6
_atom_rho_multipole_kappa
_atom_rho_multipole_kappa_prime1
_atom_rho_multipole_radial_slater_n0
_atom_rho_multipole_radial_slater_zeta0
_atom_rho_multipole_radial_slater_n1
_atom_rho_multipole_radial_slater_zeta1
_atom_rho_multipole_radial_slater_n2
_atom_rho_multipole_radial_slater_zeta2
_atom_rho_multipole_radial_slater_n3
_atom_rho_multipole_radial_slater_zeta3
_atom_rho_multipole_radial_slater_n4
_atom_rho_multipole_radial_slater_zeta4
#_atom_rho_multipole_radial_slater_n5
#_atom_rho_multipole_radial_slater_zeta5
#_atom_rho_multipole_radial_slater_n6
#_atom_rho_multipole_radial_slater_zeta6
U11_1  0.026(8)  0.  0.  0.  0.
 0.013(11)  0.  0.  0.  0.
0.  0.  0.  0.  0.  0.  0.
 0.038(10)  0.  0.  0.  0.  0.  0.   0.041(9)   0.002(8)
#  0.     0.     0.     0.     0.     0.     0.     0.     0.     0.     0.
#  0.     0.     0.     0.     0.     0.     0.     0.     0.     0.     0.     0.     0.
 1.00(3)  1.25(4) 12 3.767 12 3.767 12 3.767 12 3.767 12 3.767
# 12 3.767 12 3.767
F1_1  7.420(7)  0.   0.003(4)   0.007(15)   0.025(5)
 -0.001(4)   0.005(4)   -0.019(12)   -0.003(4)   0.017(12)
 -0.006(4)   0.005(3)   -0.001(12)   0.008(4)   0.004(12)   0.003(3)   0.010(13)
 -0.029(5)   0.011(4)   -0.003(15)   0.020(5)   0.007(15)   0.004(4)   0.003(15) -0.003(4) -0.027(15)
#  0.     0.     0.     0.     0.     0.     0.     0.     0.     0.     0.
#  0.     0.     0.     0.     0.     0.     0.     0.     0.     0.     0.     0.     0.
 0.9722(8)  0.83(4)  2 5.186 2 5.186 2 5.186 3 5.186 4 5.186
F2_1  3.703(7)  0.  0.  0.   -0.017(4)
 0.020(3)  0.  0.   -0.009(8)   0.015(8)
 0.010(3)  0.  0.   0.010(8)   0.002(8)  0.  0.
 -0.016(4)  0.  0.  0.  0.  0.  0.   -0.001(3)   -0.003(3)
#  0.     0.     0.     0.     0.     0.     0.     0.     0.     0.     0.
#  0.     0.     0.     0.     0.     0.     0.     0.     0.     0.     0.     0.     0.
 0.9760(12)  0.90(4)  2 5.186 2 5.186 2 5.186 3 5.186 4 5.186
P1_2  1.20(3)  0.  0.  0.  0.
 0.016(8)  0.  0.  0.  0.
0.  0.  0.   0.072(7)   0.156(11)  0.  0.
 -0.045(7)  0.  0.  0.  0.  0.  0.   -0.020(5)   0.017(5)
#  0.     0.     0.     0.     0.     0.     0.     0.     0.     0.     0.
#  0.     0.     0.     0.     0.     0.     0.     0.     0.     0.     0.     0.     0.
 0.978(7)  0.874(19)  4 3.232 4 3.232 4 3.232 4 3.232 4 3.232
C1_2  4.07(2)  0.   0.015(13)   0.059(14)   0.043(14)
 0.110(11)   0.005(9)   -0.046(10)   -0.138(10)   -0.010(10)
 0.239(14)   0.031(11)   -0.002(13)   0.182(12)   -0.023(11)   -0.001(10)   0.017(10)
 0.017(17)   0.003(13)   0.030(15)   0.020(15)   0.012(15)   0.019(12)   0.004(12) 0.014(12) -0.000(11)
#  0.     0.     0.     0.     0.     0.     0.     0.     0.     0.     0.
#  0.     0.     0.     0.     0.     0.     0.     0.     0.     0.     0.     0.     0.
 0.9895(18)  0.903(7)  2 3.130 2 3.130 2 3.130 3 3.130 4 3.130
C2_2  4.11(2)  0.   0.019(12)   0.035(16)   0.036(14)
 0.123(12)   0.010(10)   -0.018(11)   -0.215(12)   -0.005(12)
 0.296(15)   -0.008(11)   0.015(14)   0.191(14)   -0.006(15)   -0.027(15)   -0.003(13)
 0.050(17)   0.005(14)   -0.013(19)   0.002(14)   0.020(16)   -0.004(16)   -0.000(16)  0.039(18) 0.008(14)
#  0.     0.     0.     0.     0.     0.     0.     0.     0.     0.     0.
#  0.     0.     0.     0.     0.     0.     0.     0.     0.     0.     0.     0.     0.
 0.9895(18)  0.903(7)  2 3.130 2 3.130 2 3.130 3 3.130 4 3.130
C3_2  4.08(2)  0.   -0.019(11)   0.011(15)   -0.001(14)
 0.114(11)   0.013(9)   -0.009(10)   -0.186(10)   -0.005(10)
 0.286(12)   0.016(10)   0.012(13)   0.162(11)   -0.017(11)   -0.001(11)   -0.023(11)
 0.028(15)   0.032(13)   -0.007(19)   -0.008(13)   0.011(13)   0.009(12)  0.004(13) 0.009(11) 0.000(11)
#  0.     0.     0.     0.     0.     0.     0.     0.     0.     0.     0.
#  0.     0.     0.     0.     0.     0.     0.     0.     0.     0.     0.     0.     0.
 0.9895(18)  0.903(7)  2 3.130 2 3.130 2 3.130 3 3.130 4 3.130
C4_2  4.05(2)  0.   0.003(11)   0.012(15)   -0.013(13)
 0.122(11)   0.008(9)   0.010(10)   -0.206(10)   -0.009(9)
 0.301(13)   -0.021(10)   0.008(13)   0.191(11)   -0.013(11)   0.001(10)    -0.005(11)
 0.058(15)   0.009(13)   0.005(19)   0.003(13)   -0.008(13)   0.000(12)   0.017(13) 0.002(12) 0.014(11)
#  0.     0.     0.     0.     0.     0.     0.     0.     0.     0.     0.
#  0.     0.     0.     0.     0.     0.     0.     0.     0.     0.     0.     0.     0.
 0.9895(18)  0.903(7)  2 3.130 2 3.130 2 3.130 3 3.130 4 3.130
C5_2  4.04(2)  0.   -0.010(17)   0.03(2)   -0.020(11)
 0.118(10)   -0.023(13)   0.011(16)   -0.172(18)   -0.023(10)
 0.258(12)   -0.020(15)   0.102(19)   0.20(2)   -0.026(12)   0.007(20)   -0.022(14)
 0.001(17)   -0.003(18)   0.01(3)   0.00(2)   -0.023(15)   -0.02(2)   0.011(17) 0.012(15) 0.02(2)
#  0.     0.     0.     0.     0.     0.     0.     0.     0.     0.     0.
#  0.     0.     0.     0.     0.     0.     0.     0.     0.     0.     0.     0.     0.
 0.9895(18)  0.903(7)  2 3.130 2 3.130 2 3.130 3 3.130 4 3.130
C6_2  4.05(2)  0.   0.001(11)   0.021(14)   0.004(13)
 0.138(11)   -0.001(9)   -0.034(9)   -0.195(10)   -0.011(9)
 0.291(12)   -0.018(10)   0.005(12)   0.172(11)   0.003(11)   0.005(10)   -0.006(11)
 0.032(14)   0.005(13)   -0.005(18)   0.000(12)   -0.035(13)   -0.026(12)   0.003(12)  0.019(12)  -0.014(11)
#  0.     0.     0.     0.     0.     0.     0.     0.     0.     0.     0.
#  0.     0.     0.     0.     0.     0.     0.     0.     0.     0.     0.     0.     0.
 0.9895(18)  0.903(7)  2 3.130 2 3.130 2 3.130 3 3.130 4 3.130
H2_2  0.886(18)  0.   -0.002(17)   0.020(17)   0.142(10)
0.  0.  0.  0.  0.
0.  0.  0.  0.  0.  0.  0.
0.  0.  0.  0.  0.  0.  0.  0.  0.
#  0.     0.     0.     0.     0.     0.     0.     0.     0.     0.     0.
#  0.     0.     0.     0.     0.     0.     0.     0.     0.     0.     0.     0.     0.
 1.200 1.200(7)  0 1.915 1 1.915 2 1.915 3 1.915 4 1.915
H3_2  0.885(20)  0.   -0.008(18)   0.00(2)   0.158(11)
0.  0.  0.  0.  0.
0.  0.  0.  0.  0.  0.  0.
0.  0.  0.  0.  0.  0.  0.  0.  0.
#  0.     0.     0.     0.     0.     0.     0.     0.     0.     0.     0.
#  0.     0.     0.     0.     0.     0.     0.     0.     0.     0.     0.     0.     0.
 1.200 1.200(7)  0 1.915 1 1.915 2 1.915 3 1.915 4 1.915
H4_2  0.917(19)  0.   0.05(2)   0.01(2)   0.155(12)
0.  0.  0.  0.  0.
0.  0.  0.  0.  0.  0.  0.
0.  0.  0.  0.  0.  0.  0.  0.  0.
#  0.     0.     0.     0.     0.     0.     0.     0.     0.     0.     0.
#  0.     0.     0.     0.     0.     0.     0.     0.     0.     0.     0.     0.     0.
 1.200 1.200(7)  0 1.915 1 1.915 2 1.915 3 1.915 4 1.915
H5_2  0.852(16)  0.   0.040(18)   0.05(2)   0.157(9)
0.  0.  0.  0.  0.
0.  0.  0.  0.  0.  0.  0.
0.  0.  0.  0.  0.  0.  0.  0.  0.
#  0.     0.     0.     0.     0.     0.     0.     0.     0.     0.     0.
#  0.     0.     0.     0.     0.     0.     0.     0.     0.     0.     0.     0.     0.
 1.200 1.200(7)  0 1.915 1 1.915 2 1.915 3 1.915 4 1.915
H6_2  0.874(20)  0.   0.064(19)   0.020(18)   0.151(11)
0.  0.  0.  0.  0.
0.  0.  0.  0.  0.  0.  0.
0.  0.  0.  0.  0.  0.  0.  0.  0.
#  0.     0.     0.     0.     0.     0.     0.     0.     0.     0.     0.
#  0.     0.     0.     0.     0.     0.     0.     0.     0.     0.     0.     0.     0.
 1.200 1.200(7)  0 1.915 1 1.915 2 1.915 3 1.915 4 1.915
U1v1_1  0.43(5)  0.  0.  0.  0.
 0.017(9)  0.  0.  0.  0.
0.  0.  0.  0.  0.  0.  0.
 -0.034(10)  0.  0.  0.  0.  0.  0.   -0.023(9)   0.012(9)
#  0.     0.     0.     0.     0.     0.     0.     0.     0.     0.     0.
#  0.002(7)     0.     0.     0.     0.     0.     0.    -0.013(9)     0.004(9)     0.     0.     0.     0.
 0.98(2)  1.12(5)  8 8.351 8 8.351 8 8.351 8 8.351 8 8.351
# 8 8.351 8 8.351
U1v2_1  0.68(7)  0.  0.  0.  0.
 -0.003(8)  0.  0.  0.  0.
0.  0.  0.  0.  0.  0.  0.
 0.036(10)  0.  0.  0.  0.  0.  0.   0.015(9)   -0.005(7)
#  0.     0.     0.     0.     0.     0.     0.     0.     0.     0.     0.
#  0.015(5)     0.     0.     0.     0.     0.     0.     -0.014(5)    -0.011(4)     0.     0.     0.     0.
 1.01(3)  1.16(4) 10 4.431 10 4.431 10 4.431 10 4.431 10 4.431
# 10 4.431 10 4.431
U1v3_1  1.9960(16)  0.  0.  0.  0.
 -0.005(7)  0.  0.  0.  0.
0.  0.  0.  0.  0.  0.  0.
 -0.043(9)  0.  0.  0.  0.  0.  0.   -0.031(8)   0.001(7)
#  0.     0.     0.     0.     0.     0.     0.     0.     0.     0.     0.
#  0.001(7)     0.     0.     0.     0.     0.     0.    -0.027(7)     0.006(7)     0.     0.     0.     0.
 1.034(8)  1.15(4) 10 7.305 10 7.305 10 7.305 10 7.305 10 7.305
# 10 7.305 10 7.305
U1v4_1  4.4976(8)  0.  0.  0.  0.
 0.012(12)  0.  0.  0.  0.
0.  0.  0.  0.  0.  0.  0.
 0.034(13)  0.  0.  0.  0.  0.  0.   -0.018(9)   0.014(9)
#  0.     0.     0.     0.     0.     0.     0.     0.     0.     0.     0.
#  0.     0.     0.     0.     0.     0.     0.     0.014(9)    -0.018(9)     0.     0.     0.     0.
 0.9895(19)  1.16(5)  8 12.693 8 12.693 8 12.693 8 12.693 8 12.693
# 8 12.693 8 12.693
U1v5_1  7.9969(16)  0.  0.  0.  0.
 0.005(19)  0.  0.  0.  0.
0.  0.  0.  0.  0.  0.  0.
 0.03(2)  0.  0.  0.  0.  0.  0.   0.00(2)   0.00(2)
#  0.     0.     0.     0.     0.     0.     0.     0.     0.     0.     0.
#  0.     0.     0.     0.     0.     0.     0.     0.00(2)    -0.01(2)     0.     0.     0.     0.
 1.0159(20)  1.17(5)  6 25.143 6 25.143 6 25.143 6 25.143 6 25.143
# 6 25.143 6 25.143
P2_2  1.9953(8)  0.  0.  0.  0.
0.  0.  0.  0.  0.
0.  0.  0.  0.  0.  0.  0.
0.  0.  0.  0.  0.  0.  0.  0.  0.
#  0.     0.     0.     0.     0.     0.     0.     0.     0.     0.     0.
#  0.     0.     0.     0.     0.     0.     0.     0.     0.     0.     0.     0.     0.
 1.006(2)  1.00(2)  2 10.569 2 10.569 2 10.569 3 10.569 4 10.569

loop_
_atom_local_axes_atom_label
_atom_local_axes_atom0
_atom_local_axes_ax1
_atom_local_axes_ax2
_atom_local_axes_atom1
_atom_local_axes_atom2
U11_1      U11_1       Z X   U11_1      F1_1
F1_1       U11_1       Z Y   F1_1       F2_1
F2_1       F2_1        Z Y   F2_1       F2_1
P1_2       P1_2        Z Y   P1_2       P1_2
C1_2       C6_2        Z Y   C1_2       C2_2
C2_2       H2_2        Z Y   C2_2       C3_2
C3_2       H3_2        Z Y   C3_2       C2_2
C4_2       H4_2        Z Y   C4_2       C5_2
C5_2       H5_2        Z Y   C5_2       C4_2
C6_2       H6_2        Z Y   C6_2       C5_2
H2_2       C2_2        Z Y   H2_2       C3_2
H3_2       C3_2        Z Y   H3_2       C2_2
H4_2       C4_2        Z Y   H4_2       C5_2
H5_2       C5_2        Z Y   H5_2       C4_2
H6_2       C6_2        Z Y   H6_2       C5_2
U1v1_1     U11_1       Z X   U1v1_1     F1_1
U1v2_1     U11_1       Z X   U1v2_1     F1_1
U1v3_1     U11_1       Z X   U1v3_1     F1_1
U1v4_1     U11_1       Z X   U1v4_1     F1_1
U1v5_1     U11_1       Z X   U1v5_1     F1_1
P2_2       P1_2        Z Y   P2_2       P1_2


_iucr_refine_instructions_details
;
! MoPro v18 17/04/2019 15:19:46
! RF factor = 0.652 % RI factor = 0.983%
! wR2F factor = 0.418 % wR2I factor = 0.836%
! g.o.f.(F**2) = 0.826 Nvar= 453 Nref= 9388 Nfree= 0 0.06<sinT/l< 1.30

! P00 Dip Qua Oct Hex l=5 l=6
! U_c nl = 12 12 12 12 12 12 12
! U_c zeta= 3.767 3.767 3.767 3.767 3.767 3.767 3.767
! F nl = 2 2 2 3 4 4 4
! F zeta= 5.186 5.186 5.186 5.186 5.186 5.186 5.186
! P_v nl = 4 4 4 4 4 8 8
! P_v zeta= 3.232 3.232 3.232 3.232 3.232 3.232 3.232
! C nl = 2 2 2 3 4 4 4
! C zeta= 3.130 3.130 3.130 3.130 3.130 3.130 3.130
! H nl = 1 2 3 4 4 4
! H zeta= 1.915 1.915 1.915 1.915 1.915 1.915
! U_v1 nl = 8 8 8 8 8 8 8
! U_v1 zeta= 8.351 8.351 8.351 8.351 8.351 8.351 8.351
! U_v2 nl = 10 10 10 10 10 10 10
! U_v2 zeta= 4.431 4.431 4.431 4.431 4.431 4.431 4.431
! U_v3 nl = 10 10 10 10 10 10 10
! U_v3 zeta= 7.305 7.305 7.305 7.305 7.305 7.305 7.305
! U_v4 nl = 8 8 8 8 8 8 8
! U_v4 zeta= 12.693 12.693 12.693 12.693 12.693 12.693 12.693
! U_v5 nl = 6 6 6 6 6 6 6
! U_v5 zeta= 25.143 25.143 25.143 25.143 25.143 25.143 25.143
! P_c nl = 2 2 2 3 4 4 4
! P_c zeta= 10.569 10.569 10.569 10.569 10.569 10.569 10.569

WSIG SHEL 0.00050 0.00400 ! weighting scheme SHELX
 ! SPACE GROUP I ?

CELL 12.2518 12.2518 7.2893 90.0000 90.0000 90.0000 0.71073
ZERR 0.0001 0.0001 0.0002 0.0000 0.0000 0.0000

SYMM 4 I
 X , Y, Z
 -X , -Y, Z
 Y , -X, -Z
 -Y , X, -Z

EQUIV 66502 56503 65504 56502 45503+I 55504+I

SCALE 1 0.420990

FMULT 1.00000

UOVER 0.00000 0.00000 0.00000 0.00000 0.00000 0.00000 ANI

SOLVT 0.00000 50.00000

EXTIN 0.17539 LORENTZIAN ISOT TYP1 ! G*10^4


DUMMY 0

KAPPA 12
 0.977956 0.874377 ! # 1 2 CAT P1 1X P_v
 0.989474 0.902727 ! # 2 2 CAT C1 6X C
 1.200000 1.200000 ! # 3 2 CAT H2 5X H
 0.972190 0.833992 ! # 4 1 ANI F1 1X F
 0.976036 0.897416 ! # 5 1 ANI F2 1X F
 1.002379 1.248318 ! # 6 1 ANI U11 1X U_c
 0.982423 1.118526 ! # 7 1 ANI U1v1 1X U_v1
 1.013502 1.164781 ! # 8 1 ANI U1v2 1X U_v2
 1.033958 1.150213 ! # 9 1 ANI U1v3 1X U_v3
 0.989524 1.157883 ! # 10 1 ANI U1v4 1X U_v4
 1.015941 1.166875 ! # 11 1 ANI U1v5 1X U_v5
 1.006359 1. ! # 12 2 CAT P2 1X P_c


ATOMS 21

ATOM 1 U11 ANI 1 0.500000 0.500000 0.000000 0.2500 1 U_c
 ZX U11_SYM55601 F1 64P K6 V0 M0 Q0
UANI 0.003481 0.003481 0.002907 0. 0. 0.
 0.10249 0. 0. 0. 0. 0.053 0. 0. 0. 0.
 0. 0. 0. 0. 0. 0. 0.
 0.150 0. 0. 0. 0. 0. 0. 0.165 0.009
 0. 0. 0. 0. 0. 0. 0. 0. 0. 0. 0.
 0. 0. 0. 0. 0. 0. 0. 0. 0. 0. 0. 0. 0.

ATOM 2 F1 ANI 1 0.575171 0.650858 -0.000384 1.0000 1 F
 ZY U11 F2 HEX K4 V0 M0 Q0
UANI 0.008533 0.005369 0.010978 -.001771 -.000520 -.000158
 7.41996 0. 0.003 0.007 0.025 -.001 0.005 -.019 -.003 0.017
 -.006 0.005 -.001 0.008 0.004 0.003 0.010
 -.029 0.011 -.003 0.020 0.007 0.004 0.003 -.003 -.027

ATOM 3 F2 ANI 1 0.500000 0.500000 0.284886 0.5000 1 F
 ZY F2_SYM55601 F2_SYM56501 HEX K5 V0 M0 Q0
UANI 0.012056 0.010406 0.004166 0.000605 0. 0.
 7.40650 0. 0. 0. -.034 0.039 0. 0. -.017 0.029
 0.021 0. 0. 0.019 0.005 0. 0.
 -.033 0. 0. 0. 0. 0. 0. -.002 -.006

ATOM 4 P1 CAT 2 0.000000 0.500000 0.250000 0.2500 1 P_v
 ZY P1_SYM55601 P1_SYM56501 HEX K1 V0 M0 Q0
UANI 0.003456 0.003456 0.003753 0. 0. 0.
 4.78150 0. 0. 0. 0. 0.066 0. 0. 0. 0.
 0. 0. 0. 0.287 0.624 0. 0.
 -.181 0. 0. 0. 0. 0. 0. -.080 0.066

ATOM 5 C1 CAT 2 0.097249 0.565484 0.397001 1.0000 1 C
 ZY C6 C2 HEX K2 V0 M0 Q0
UANI 0.004208 0.005492 0.005047 -.000085 -.000235 -.000937
 4.06728 0. 0.015 0.059 0.043 0.110 0.005 -.046 -.138 -.010
 0.239 0.031 -.002 0.182 -.023 -.001 0.017
 0.017 0.003 0.030 0.020 0.012 0.019 0.004 0.014 0.

ATOM 6 C2 CAT 2 0.056311 0.632827 0.536993 1.0000 1 C
 ZY H2 C3 HEX K2 V0 M0 Q0
UANI 0.005203 0.007004 0.006294 0.000261 -.000039 -.001855
 4.10708 0. 0.019 0.035 0.036 0.123 0.010 -.018 -.215 -.005
 0.296 -.008 0.015 0.191 -.006 -.027 -.003
 0.050 0.005 -.013 0.002 0.020 -.004 -.001 0.039 0.008

ATOM 7 C3 CAT 2 0.128324 0.685202 0.655272 1.0000 1 C
 ZY H3 C2 HEX K2 V0 M0 Q0
UANI 0.007107 0.007576 0.006599 -.000138 -.000514 -.002240
 4.07988 0. -.019 0.011 -.001 0.114 0.013 -.009 -.186 -.005
 0.286 0.016 0.012 0.162 -.017 -.001 -.023
 0.028 0.032 -.007 -.008 0.011 0.009 0.004 0.009 0.

ATOM 8 C4 CAT 2 0.240657 0.669235 0.636657 1.0000 1 C
 ZY H4 C5 HEX K2 V0 M0 Q0
UANI 0.006691 0.007925 0.007030 -.000766 -.001707 -.001041
 4.04963 0. 0.003 0.012 -.013 0.122 0.008 0.010 -.206 -.009
 0.301 -.021 0.008 0.191 -.013 0.001 -.005
 0.058 0.009 0.005 0.003 -.008 0. 0.017 0.002 0.014

ATOM 9 C5 CAT 2 0.281432 0.601585 0.498738 1.0000 1 C
 ZY H5 C4 HEX K2 V0 M0 Q0
UANI 0.004747 0.008526 0.007908 -.000288 -.001047 -.000955
 4.04142 0. -.010 0.032 -.020 0.118 -.023 0.011 -.172 -.023
 0.258 -.020 0.102 0.200 -.026 0.007 -.022
 0.001 -.003 0.009 0.002 -.023 -.023 0.011 0.012 0.023

ATOM 10 C6 CAT 2 0.209793 0.549910 0.377439 1.0000 1 C
 ZY H6 C5 HEX K2 V0 M0 Q0
UANI 0.004566 0.007232 0.006534 0.000215 -.000173 -.001434
 4.04998 0. 0.001 0.021 0.004 0.138 -.001 -.034 -.195 -.011
 0.291 -.018 0.005 0.172 0.003 0.005 -.006
 0.032 0.005 -.005 0. -.035 -.026 0.003 0.019 -.014

ATOM 11 H2 CAT 2 -0.030928 0.644277 0.551253 1.0000 1 H
 ZY C2 C3 OCT K3 V0 M0 Q0
UISO 0.018268
 0.88576 0. -.002 0.020 0.142 0. 0. 0. 0. 0.
 0. 0. 0. 0. 0. 0. 0.

ATOM 12 H3 CAT 2 0.097507 0.735954 0.765338 1.0000 1 H
 ZY C3 C2 OCT K3 V0 M0 Q0
UISO 0.017365
 0.88545 0. -.008 0.001 0.158 0. 0. 0. 0. 0.
 0. 0. 0. 0. 0. 0. 0.

ATOM 13 H4 CAT 2 0.294358 0.708243 0.734783 1.0000 1 H
 ZY C4 C5 OCT K3 V0 M0 Q0
UISO 0.024348
 0.91685 0. 0.048 0.012 0.155 0. 0. 0. 0. 0.
 0. 0. 0. 0. 0. 0. 0.

ATOM 14 H5 CAT 2 0.367997 0.587599 0.479975 1.0000 1 H
 ZY C5 C4 OCT K3 V0 M0 Q0
UISO 0.016581
 0.85151 0. 0.040 0.054 0.157 0. 0. 0. 0. 0.
 0. 0. 0. 0. 0. 0. 0.

ATOM 15 H6 CAT 2 0.241063 0.500722 0.265740 1.0000 1 H
 ZY C6 C5 OCT K3 V0 M0 Q0
UISO 0.018974
 0.87444 0. 0.064 0.020 0.151 0. 0. 0. 0. 0.
 0. 0. 0. 0. 0. 0. 0.

ATOM 16 U1v1 ANI 1 0.500000 0.500000 0.000000 0.2500 1 U_v1
 ZX U11_SYM55601 F1 64P K7 V0 M0 Q0
UANI 0.003481 0.003481 0.002907 0. 0. 0.
 1.73668 0. 0. 0. 0. 0.070 0. 0. 0. 0.
 0. 0. 0. 0. 0. 0. 0.
 -.135 0. 0. 0. 0. 0. 0. -.093 0.050
 0. 0. 0. 0. 0. 0. 0. 0. 0. 0. 0.
 0.010 0. 0. 0. 0. 0. 0. -.053 -.016 0. 0. 0. 0.

ATOM 17 U1v2 ANI 1 0.500000 0.500000 0.000000 0.2500 1 U_v2
 ZX U11_SYM55601 F1 64P K8 V0 M0 Q0
UANI 0.003481 0.003481 0.002907 0. 0. 0.
 2.70598 0. 0. 0. 0. -.010 0. 0. 0. 0.
 0. 0. 0. 0. 0. 0. 0.
 0.143 0. 0. 0. 0. 0. 0. 0.060 -.019
 0. 0. 0. 0. 0. 0. 0. 0. 0. 0. 0.
 0.061 0. 0. 0. 0. 0. 0. -.056 -.043 0. 0. 0. 0.

ATOM 18 U1v3 ANI 1 0.500000 0.500000 0.000000 0.2500 1 U_v3
 ZX U11_SYM55601 F1 64P K9 V0 M0 Q0
UANI 0.003481 0.003481 0.002907 0. 0. 0.
 7.98415 0. 0. 0. 0. -.021 0. 0. 0. 0.
 0. 0. 0. 0. 0. 0. 0.
 -.170 0. 0. 0. 0. 0. 0. -.125 0.004
 0. 0. 0. 0. 0. 0. 0. 0. 0. 0. 0.
 0.006 0. 0. 0. 0. 0. 0. -.109 0.023 0. 0. 0. 0.

ATOM 19 U1v4 ANI 1 0.500000 0.500000 0.000000 0.2500 1 U_v4
 ZX U11_SYM55601 F1 64P K10 V0 M0 Q0
UANI 0.003481 0.003481 0.002907 0. 0. 0.
17.99037 0. 0. 0. 0. 0.047 0. 0. 0. 0.
 0. 0. 0. 0. 0. 0. 0.
 0.136 0. 0. 0. 0. 0. 0. -.074 0.055
 0. 0. 0. 0. 0. 0. 0. 0. 0. 0. 0.
 0. 0. 0. 0. 0. 0. 0. 0.057 -.073 0. 0. 0. 0.

ATOM 20 U1v5 ANI 1 0.500000 0.500000 0.000000 0.2500 1 U_v5
 ZX U11_SYM55601 F1 64P K11 V0 M0 Q0
UANI 0.003481 0.003481 0.002907 0. 0. 0.
31.98747 0. 0. 0. 0. 0.021 0. 0. 0. 0.
 0. 0. 0. 0. 0. 0. 0.
 0.136 0. 0. 0. 0. 0. 0. -.006 0.018
 0. 0. 0. 0. 0. 0. 0. 0. 0. 0. 0.
 0. 0. 0. 0. 0. 0. 0. 0.006 -.058 0. 0. 0. 0.

ATOM 21 P2 CAT 2 0.000000 0.500000 0.250000 0.2500 1 P_c
 ZY P1_SYM55601 P1_SYM56501 HEX K12 V0 M0 Q0
UANI 0.003456 0.003456 0.003753 0. 0. 0.
 7.98131 0. 0. 0. 0. 0. 0. 0. 0. 0.
 0. 0. 0. 0. 0. 0. 0.
 0. 0. 0. 0. 0. 0. 0. 0. 0.

ANHAR 6 4 ! number_of_anharmonic_atoms max_order
 1 ! U11 1 ! atom_number
 0. 0. 0. 0. 0. 1.00E-05 0. -1.00E-05
 0. 6.76E-06
 1.03E-05 1.03E-05 1.82E-05-2.87E-08 0. 1.46E-05 0. 1.03E-04
 2.87E-08 0. 0. 0. 0. 0. 0.
 16 ! U1v1 1 ! atom_number
 0. 0. 0. 0. 0. 1.00E-05 0. -1.00E-05
 0. 6.76E-06
 1.03E-05 1.03E-05 1.82E-05-2.87E-08 0. 1.46E-05 0. 1.03E-04
 2.87E-08 0. 0. 0. 0. 0. 0.
 17 ! U1v2 1 ! atom_number
 0. 0. 0. 0. 0. 1.00E-05 0. -1.00E-05
 0. 6.76E-06
 1.03E-05 1.03E-05 1.82E-05-2.87E-08 0. 1.46E-05 0. 1.03E-04
 2.87E-08 0. 0. 0. 0. 0. 0.
 18 ! U1v3 1 ! atom_number
 0. 0. 0. 0. 0. 1.00E-05 0. -1.00E-05
 0. 6.76E-06
 1.03E-05 1.03E-05 1.82E-05-2.87E-08 0. 1.46E-05 0. 1.03E-04
 2.87E-08 0. 0. 0. 0. 0. 0.
 19 ! U1v4 1 ! atom_number
 0. 0. 0. 0. 0. 1.00E-05 0. -1.00E-05
 0. 6.76E-06
 1.03E-05 1.03E-05 1.82E-05-2.87E-08 0. 1.46E-05 0. 1.03E-04
 2.87E-08 0. 0. 0. 0. 0. 0.
 20 ! U1v5 1 ! atom_number
 0. 0. 0. 0. 0. 1.00E-05 0. -1.00E-05
 0. 6.76E-06
 1.03E-05 1.03E-05 1.82E-05-2.87E-08 0. 1.46E-05 0. 1.03E-04
 2.87E-08 0. 0. 0. 0. 0. 0.


STOP
;
###_mopro_hkl_file 
_shelx_hkl_file 
; 
   0   0   2  7034.     59.0000
   0   0   4  4457.     21.0000
   0   0   6  2847.     11.0000
   0   0   8  3427.     28.0000
   0   0  10  915.5     11.0000
   1   0 -11  918.6      7.3000
   1   0  -9  771.2      4.3000
   1   0  -7  2003.      7.7000
   1   0  -5  2380.      6.7000
   1   0  -3  5529.     19.0000
   1   0  -1  4694.     43.0000
   1   0   1  4297.     40.0000
   1   0   3  5603.     23.0000
   1   0   5  2297.      8.0000
   1   0   7  2532.     11.0000
   1   0   9  809.5      4.8000
   1   0  11  862.6      8.0000
   1   1 -12  607.2     16.0000
   1   1 -10  1310.      9.2000
   1   1  -8  910.4      3.9000
   1   1  -6  2903.      7.9000
   1   1  -4  4377.     16.0000
   1   1  -2  3960.     22.0000
   1   1   0  2532.     24.0000
   1   1   2  4477.     24.0000
   1   1   4  4187.     12.0000
   1   1   6  2826.      7.5000
   1   1   8  1130.      4.1000
   1   1  10  1358.     10.0000
   1   2 -11  908.8     21.0000
   1   2  -9  1140.      5.4000
   1   2  -7  1415.      4.5000
   1   2  -5  1654.      4.8000
   1   2  -3  4535.     16.0000
   1   2  -1  1955.      9.9000
   1   2   1  1454.      6.7000
   1   2   3  4743.     14.0000
   1   2   5  1607.      4.3000
   1   2   7  1657.      6.0000
   1   2   9  1045.      6.0000
   1   2  11  1041.     11.0000
   1   3 -12  300.2     13.0000
   1   3 -10  1165.      7.9000
   1   3  -8  1186.      4.9000
   1   3  -6  2191.      6.4000
   1   3  -4  1383.      5.0000
   1   3  -2  3596.     15.0000
   1   3   0  7466.     62.0000
   1   3   2  3663.     12.0000
   1   3   4  1560.      4.6000
   1   3   6  2397.      9.2000
   1   3   8  1353.      8.0000
   1   3  10  1189.      8.3000
   1   3  12  295.2      7.1000
   1   4 -13  638.5     22.0000
   1   4 -11  691.5     12.0000
   1   4  -9  585.3      4.2000
   1   4  -7  1659.      4.9000
   1   4  -5  1537.      4.4000
   1   4  -3  1727.      6.3000
   1   4  -1  1298.      4.8000
   1   4   1  1524.      5.1000
   1   4   3  2230.      7.1000
   1   4   5  1207.      4.0000
   1   4   7  1667.      7.3000
   1   4   9  534.6      4.4000
   1   4  11  835.6     11.0000
   1   5 -14  415.3     15.0000
   1   5 -12  498.9     18.0000
   1   5 -10  1619.     13.0000
   1   5  -8  849.7      4.4000
   1   5  -6  1580.      4.3000
   1   5  -4  2288.      5.8000
   1   5  -2  4043.     12.0000
   1   5   0  3872.     11.0000
   1   5   2  3514.      9.2000
   1   5   4  2472.      6.6000
   1   5   6  1881.      7.3000
   1   5   8  801.8      4.3000
   1   5  10  1581.     12.0000
   1   5  12  508.0     11.0000
   1   6 -13  633.1     20.0000
   1   6 -11  872.7     10.0000
   1   6  -9  874.0      8.1000
   1   6  -7  1964.      9.2000
   1   6  -5  2339.      8.1000
   1   6  -3  4017.     11.0000
   1   6  -1  4224.      9.8000
   1   6   1  4127.     11.0000
   1   6   3  4599.     11.0000
   1   6   5  2242.      7.2000
   1   6   7  1988.      9.0000
   1   6   9  727.3      6.0000
   1   6  11  1094.     21.0000
   1   6  13  625.0     20.0000
   1   7 -14  463.9     23.0000
   1   7 -12  238.6      4.9000
   1   7 -10  882.0      9.4000
   1   7  -8  1052.      5.2000
   1   7  -6  1430.      4.1000
   1   7  -4  388.9      2.0000
   1   7  -2  1370.      4.3000
   1   7   0  4575.     11.0000
   1   7   2  1342.      3.9000
   1   7   4  239.0      1.9000
   1   7   6  1349.      4.6000
   1   7   8  1048.      5.5000
   1   7  10  827.6      8.2000
   1   7  12  200.8     14.0000
   1   7  14  470.3     13.0000
   1   8 -15  247.3      7.8000
   1   8 -13  285.3      8.1000
   1   8 -11  495.7     12.0000
   1   8  -9  621.4      8.5000
   1   8  -7  848.2      3.1000
   1   8  -5  1199.      4.0000
   1   8  -3  2538.      7.1000
   1   8  -1  1348.      4.0000
   1   8   1  1251.      3.4000
   1   8   3  2869.      7.4000
   1   8   5  1053.      4.1000
   1   8   7  866.3      5.3000
   1   8   9  504.3      4.7000
   1   8  11  677.2     15.0000
   1   8  13  227.8      7.0000
   1   9 -14  307.8      8.9000
   1   9 -12  279.4      6.3000
   1   9 -10  896.7     12.0000
   1   9  -8  354.5      4.2000
   1   9  -6  898.7      3.5000
   1   9  -4  1306.      4.3000
   1   9  -2  1483.      3.9000
   1   9   0  841.4      2.8000
   1   9   2  1423.      4.8000
   1   9   4  1179.      3.4000
   1   9   6  885.6      3.5000
   1   9   8  443.5      3.4000
   1   9  10  839.3     12.0000
   1   9  12  190.6      4.7000
   1   9  14  332.4     13.0000
   1  10 -15  212.6      7.9000
   1  10 -13  379.6     22.0000
   1  10 -11  444.8      9.2000
   1  10  -9  368.8      4.9000
   1  10  -7  844.8      3.8000
   1  10  -5  1273.      4.2000
   1  10  -3  1200.      3.5000
   1  10  -1  958.1      3.0000
   1  10   1  852.5      2.5000
   1  10   3  1242.      4.0000
   1  10   5  855.0      3.4000
   1  10   7  993.9      5.2000
   1  10   9  297.0     11.0000
   1  10  11  371.1      9.2000
   1  10  13  301.3     18.0000
   1  11 -16  165.7      7.0000
   1  11 -14  360.6     23.0000
   1  11 -12  165.2      4.8000
   1  11 -10  576.5      8.0000
   1  11  -8  440.2      7.2000
   1  11  -6  1188.      4.9000
   1  11  -4  1341.      4.7000
   1  11  -2  1823.      4.9000
   1  11   0  1275.      4.1000
   1  11   2  1634.      4.7000
   1  11   4  1368.      4.8000
   1  11   6  1313.      5.8000
   1  11   8  391.9      6.7000
   1  11  10  518.7     13.0000
   1  11  12  179.6      4.0000
   1  11  14  351.0     20.0000
   1  12 -15  234.2      8.5000
   1  12 -13  328.9      8.5000
   1  12 -11  420.5     11.0000
   1  12  -9  693.3      8.9000
   1  12  -7  1095.      9.5000
   1  12  -5  915.3      4.2000
   1  12  -3  1361.      5.7000
   1  12  -1  1878.      5.6000
   1  12   1  1560.      4.5000
   1  12   3  1338.      4.8000
   1  12   5  780.2      3.3000
   1  12   7  1156.      8.2000
   1  12   9  550.1      9.5000
   1  12  11  465.7     12.0000
   1  12  13  234.5      5.3000
   1  12  15  244.2      7.5000
   1  13 -14  576.9     23.0000
   1  13 -12  419.5     12.0000
   1  13 -10  617.5     10.0000
   1  13  -8  709.9      8.6000
   1  13  -6  2206.     10.0000
   1  13  -4  1506.      5.1000
   1  13  -2  1905.      5.8000
   1  13   0  2051.      7.3000
   1  13   2  2121.      7.9000
   1  13   4  1451.      5.0000
   1  13   6  1958.      8.7000
   1  13   8  651.7     13.0000
   1  13  10  674.0     18.0000
   1  13  12  405.1     14.0000
   1  13  14  522.4     27.0000
   1  14 -13  259.5      5.5000
   1  14 -11  485.0     12.0000
   1  14  -9  600.5      8.9000
   1  14  -7  732.4      5.7000
   1  14  -5  763.5      4.6000
   1  14  -3  1398.      6.3000
   1  14  -1  1798.      5.7000
   1  14   1  1495.      5.5000
   1  14   3  1381.      5.3000
   1  14   5  806.4      4.5000
   1  14   7  920.7      8.3000
   1  14   9  459.0      8.5000
   1  14  11  500.5     12.0000
   1  14  13  204.1      8.5000
   1  14  15  172.5      6.5000
   1  15 -14  341.3      9.9000
   1  15 -12  223.3      5.5000
   1  15 -10  581.4     12.0000
   1  15  -8  468.6      6.9000
   1  15  -6  815.3      6.7000
   1  15  -4  776.9      3.5000
   1  15  -2  942.4      3.9000
   1  15   0  552.6      3.1000
   1  15   2  910.4      4.1000
   1  15   4  828.7      4.0000
   1  15   6  762.9      5.4000
   1  15   8  283.8      5.7000
   1  15  10  546.3      9.0000
   1  15  12  310.0      6.9000
   1  15  14  327.1     22.0000
   1  15  16  104.2      5.0000
   1  16 -13  250.3      4.8000
   1  16 -11  416.6     16.0000
   1  16  -9  626.2     11.0000
   1  16  -7  891.0      6.6000
   1  16  -5  574.3      5.1000
   1  16  -3  714.7      6.2000
   1  16  -1  1499.      5.5000
   1  16   1  1491.      6.0000
   1  16   3  873.1      4.6000
   1  16   5  432.9      4.2000
   1  16   7  1029.     11.0000
   1  16   9  581.5     10.0000
   1  16  11  407.7      9.8000
   1  16  13  211.4     13.0000
   1  16  15  238.9      5.6000
   1  17 -14  219.1     14.0000
   1  17 -12  182.0      5.3000
   1  17 -10  538.3     12.0000
   1  17  -8  302.2      6.1000
   1  17  -6  595.7      6.3000
   1  17  -4  613.5      4.8000
   1  17  -2  827.6      5.8000
   1  17   0  522.8      5.6000
   1  17   2  1075.      8.0000
   1  17   4  657.5      5.7000
   1  17   6  481.7      6.4000
   1  17   8  324.8      6.5000
   1  17  10  643.6     11.0000
   1  17  12  206.5      4.4000
   1  17  14  221.2     13.0000
   1  17  16  99.37      4.5000
   1  18 -15  180.8      7.8000
   1  18 -13  216.5      4.3000
   1  18 -11  418.7     17.0000
   1  18  -9  548.1     11.0000
   1  18  -7  442.3      7.4000
   1  18  -5  467.5      6.4000
   1  18  -3  725.4      8.4000
   1  18  -1  586.1      6.4000
   1  18   1  488.9      5.7000
   1  18   3  810.9      7.0000
   1  18   5  386.6      6.0000
   1  18   7  504.8     10.0000
   1  18   9  473.9      9.8000
   1  18  11  435.5     14.0000
   1  18  13  182.2      4.7000
   1  18  15  202.8      6.9000
   1  19 -14  282.6      9.2000
   1  19 -12  222.1      8.7000
   1  19 -10  357.3     13.0000
   1  19  -8  285.4      6.3000
   1  19  -6  670.4      8.0000
   1  19  -4  441.8      7.0000
   1  19  -2  700.6      6.1000
   1  19   0  694.4      7.6000
   1  19   2  710.3      5.6000
   1  19   4  476.3      6.4000
   1  19   6  762.2     12.0000
   1  19   8  407.8      7.1000
   1  19  10  376.3      8.6000
   1  19  12  195.6      5.0000
   1  19  14  308.8     13.0000
   1  20 -13  278.8     11.0000
   1  20 -11  272.5      7.1000
   1  20  -9  303.9      7.0000
   1  20  -7  521.1      8.2000
   1  20  -5  563.4      7.6000
   1  20  -3  552.3      6.3000
   1  20  -1  568.2      6.0000
   1  20   1  427.3      4.4000
   1  20   3  597.8      6.7000
   1  20   5  612.8      8.7000
   1  20   7  629.5      9.5000
   1  20   9  220.2      2.9000
   1  20  11  336.9     13.0000
   1  20  13  303.5      8.1000
   1  21 -14  245.1      8.5000
   1  21 -12  181.0      4.4000
   1  21 -10  352.1     12.0000
   1  21  -8  229.4      3.7000
   1  21  -6  383.8      6.6000
   1  21  -4  312.0      4.1000
   1  21  -2  489.8      7.1000
   1  21   0  312.2      4.6000
   1  21   2  392.0      4.8000
   1  21   4  335.0      4.7000
   1  21   6  432.7      6.7000
   1  21   8  250.8      3.2000
   1  21  10  378.0      8.5000
   1  21  12  148.8      3.0000
   1  21  14  197.4      6.9000
   1  22 -13  165.4      6.2000
   1  22 -11  101.5      4.4000
   1  22  -9  91.17      2.8000
   1  22  -7  246.2      3.2000
   1  22  -5  285.2      4.5000
   1  22  -3  196.2      3.5000
   1  22  -1  222.6      2.7000
   1  22   1  236.7      3.8000
   1  22   3  359.5      4.4000
   1  22   5  222.2      2.9000
   1  22   7  310.4      4.3000
   1  22   9  142.0      3.3000
   1  22  11  170.5      3.9000
   1  22  13  99.03      5.4000
   1  23 -12  145.7      4.2000
   1  23 -10  288.8      7.5000
   1  23  -8  203.7      3.9000
   1  23  -6  319.6      5.3000
   1  23  -4  226.8      3.4000
   1  23  -2  382.0      9.3000
   1  23   0  309.4      5.4000
   1  23   2  300.8      5.7000
   1  23   4  201.2      3.8000
   1  23   6  384.4      6.0000
   1  23   8  243.9      6.3000
   1  23  10  256.0      3.9000
   1  23  12  127.5      3.8000
   1  24 -11  181.1      4.7000
   1  24  -9  212.3      5.5000
   1  24  -7  202.4      4.9000
   1  24  -5  298.8      3.9000
   1  24  -3  409.4     10.0000
   1  24  -1  276.8      3.0000
   1  24   1  207.2      3.1000
   1  24   3  463.5      7.4000
   1  24   5  292.1      3.5000
   1  24   7  236.5      3.2000
   1  24   9  154.0      3.2000
   1  24  11  208.1      4.9000
   1  25 -10  222.5      6.9000
   1  25  -8  158.8      3.0000
   1  25  -6  252.3      4.9000
   1  25  -4  226.2      6.0000
   1  25  -2  357.1      7.2000
   1  25   0  321.3      7.2000
   1  25   2  397.4      7.2000
   1  25   4  221.6      3.8000
   1  25   6  249.5      7.2000
   1  25   8  196.0      6.0000
   1  25  10  239.0      7.5000
   1  26  -9  236.1      9.8000
   1  26  -7  286.6      7.2000
   1  26  -5  336.9      5.7000
   1  26  -3  330.6      7.8000
   1  26  -1  346.8      5.7000
   1  26   1  378.6      6.7000
   1  26   3  413.4      7.3000
   1  26   5  214.6      4.3000
   1  26   7  251.0      6.5000
   1  26   9  223.4      7.0000
   1  27 -10  214.4      7.4000
   1  27  -8  221.2      4.4000
   1  27  -6  280.7      4.5000
   1  27  -4  206.3      2.7000
   1  27  -2  400.6      7.9000
   1  27   0  391.0      7.6000
   1  27   2  408.9     10.0000
   1  27   4  242.0      4.8000
   1  27   6  265.1      4.5000
   1  27   8  181.4      4.9000
   1  27  10  214.4      4.4000
   1  28  -9  161.1      4.7000
   1  28  -7  216.7      8.1000
   1  28  -5  202.7      4.9000
   1  28  -3  222.3      3.5000
   1  28  -1  357.4      7.2000
   1  28   1  294.1      5.7000
   1  28   3  226.3      4.4000
   1  28   5  175.5      3.6000
   1  28   7  225.1      3.7000
   1  28   9  124.2      4.8000
   1  29  -6  208.0      3.4000
   1  29  -4  162.4      3.4000
   1  29  -2  192.1      4.1000
   1  29   0  143.0      2.3000
   1  29   2  158.4      3.2000
   1  29   4  152.1      6.7000
   1  29   6  193.3      8.5000
   1  30  -5  169.7      2.9000
   1  30  -3  218.8      5.3000
   1  30  -1  228.0      6.1000
   1  30   1  167.3      4.1000
   1  30   3  218.4      7.7000
   1  30   5  141.5      6.1000
   1  31  -4  173.3      4.0000
   1  31  -2  206.0      4.9000
   1  31   0  168.2      3.5000
   1  31   2  197.3      7.1000
   1  31   4  164.2      4.5000
   2   0 -12  569.1     11.0000
   2   0 -10  869.6      5.7000
   2   0  -8  1213.      6.6000
   2   0  -6  840.9      3.2000
   2   0  -4  4513.     13.0000
   2   0  -2  2553.     11.0000
   2   0   0  6069.     42.0000
   2   0   2  3190.     13.0000
   2   0   4  4585.     15.0000
   2   0   6  785.0      2.6000
   2   0   8  1259.      5.8000
   2   0  10  964.4      6.5000
   2   0  12  635.5     17.0000
   2   1 -13  406.1     14.0000
   2   1 -11  769.1     18.0000
   2   1  -9  1103.      6.4000
   2   1  -7  2848.     14.0000
   2   1  -5  1096.      3.2000
   2   1  -3  2181.      8.3000
   2   1  -1  8732.     50.0000
   2   1   1  9325.     74.0000
   2   1   3  2022.      6.1000
   2   1   5  1205.      3.4000
   2   1   7  2658.      9.9000
   2   1   9  1209.      6.4000
   2   1  11  627.2      8.7000
   2   2 -12  578.0     17.0000
   2   2 -10  564.2      5.3000
   2   2  -8  1468.      6.4000
   2   2  -6  1103.      2.9000
   2   2  -4  2960.      9.4000
   2   2  -2  885.0      3.9000
   2   2   0  5267.     31.0000
   2   2   2  845.4      3.9000
   2   2   4  3069.      9.0000
   2   2   6  932.0      2.8000
   2   2   8  1166.      6.6000
   2   2  10  578.0      5.4000
   2   3 -11  801.3     15.0000
   2   3  -9  615.4      4.5000
   2   3  -7  1206.      4.4000
   2   3  -5  1285.      3.4000
   2   3  -3  4140.     12.0000
   2   3  -1  4026.     20.0000
   2   3   1  3670.     12.0000
   2   3   3  3641.     12.0000
   2   3   5  1796.      4.5000
   2   3   7  1171.      4.6000
   2   3   9  615.7      3.6000
   2   3  11  695.0     22.0000
   2   4 -12  931.3     19.0000
   2   4 -10  657.9      6.7000
   2   4  -8  1737.      6.2000
   2   4  -6  2611.      7.1000
   2   4  -4  5780.     16.0000
   2   4  -2  2733.      8.1000
   2   4   0  9477.     65.0000
   2   4   2  3152.      8.6000
   2   4   4  5597.     14.0000
   2   4   6  2275.      6.1000
   2   4   8  1659.      6.9000
   2   4  10  682.8      6.0000
   2   4  12  896.1     22.0000
   2   5 -13  362.9     17.0000
   2   5 -11  729.4     14.0000
   2   5  -9  1087.      7.2000
   2   5  -7  2264.      9.7000
   2   5  -5  1555.      3.8000
   2   5  -3  3980.     12.0000
   2   5  -1  6047.     19.0000
   2   5   1  6016.     23.0000
   2   5   3  3511.      9.2000
   2   5   5  1669.      5.0000
   2   5   7  2145.      9.0000
   2   5   9  1187.      6.6000
   2   5  11  575.7      9.2000
   2   5  13  353.1      9.2000
   2   6 -14  348.7     19.0000
   2   6 -12  409.7     11.0000
   2   6 -10  626.5      7.5000
   2   6  -8  1357.      5.8000
   2   6  -6  1335.      5.9000
   2   6  -4  5169.     14.0000
   2   6  -2  2901.      7.0000
   2   6   0  5109.     13.0000
   2   6   2  2793.      8.2000
   2   6   4  5220.     15.0000
   2   6   6  1403.      5.2000
   2   6   8  1297.      7.0000
   2   6  10  585.6      7.3000
   2   6  12  456.4     16.0000
   2   6  14  348.4     14.0000
   2   7 -15  288.1      8.6000
   2   7 -13  502.3     23.0000
   2   7 -11  998.6     14.0000
   2   7  -9  629.4      6.1000
   2   7  -7  1507.      8.5000
   2   7  -5  1708.      4.6000
   2   7  -3  3124.      9.6000
   2   7  -1  1961.      5.4000
   2   7   1  2234.      5.7000
   2   7   3  2776.      7.5000
   2   7   5  1540.      4.8000
   2   7   7  1463.      5.1000
   2   7   9  801.1      7.8000
   2   7  11  716.9     21.0000
   2   7  13  468.5     18.0000
   2   8 -14  273.4      8.2000
   2   8 -12  465.4      9.0000
   2   8 -10  471.6      6.3000
   2   8  -8  829.1      4.4000
   2   8  -6  706.8      2.6000
   2   8  -4  2754.      8.3000
   2   8  -2  838.7      2.9000
   2   8   0  2388.      7.9000
   2   8   2  866.6      2.8000
   2   8   4  2673.      9.0000
   2   8   6  732.4      3.2000
   2   8   8  942.9      4.8000
   2   8  10  433.9      9.8000
   2   8  12  356.5     12.0000
   2   8  14  268.3     15.0000
   2   9 -15  283.5      8.9000
   2   9 -13  258.4      8.1000
   2   9 -11  549.4      8.5000
   2   9  -9  482.0      6.3000
   2   9  -7  920.7      6.2000
   2   9  -5  855.8      3.3000
   2   9  -3  1829.      6.1000
   2   9  -1  923.3      3.3000
   2   9   1  1009.      3.1000
   2   9   3  1660.      5.2000
   2   9   5  1173.      6.1000
   2   9   7  750.5      4.1000
   2   9   9  499.5      5.3000
   2   9  11  549.4     21.0000
   2   9  13  334.8     18.0000
   2  10 -16  188.3      7.3000
   2  10 -14  269.2      8.4000
   2  10 -12  312.5      8.0000
   2  10 -10  338.0      8.1000
   2  10  -8  1119.     10.0000
   2  10  -6  486.2      2.5000
   2  10  -4  403.9      2.4000
   2  10  -2  260.0      1.9000
   2  10   0  2544.      7.2000
   2  10   2  208.4      2.0000
   2  10   4  368.3      2.3000
   2  10   6  460.8      2.8000
   2  10   8  1054.      7.5000
   2  10  10  291.0      7.5000
   2  10  12  310.3     18.0000
   2  10  14  234.6      7.6000
   2  11 -15  297.3      9.7000
   2  11 -13  387.3     23.0000
   2  11 -11  512.1     10.0000
   2  11  -9  438.7      6.1000
   2  11  -7  1375.      6.7000
   2  11  -5  1041.      4.1000
   2  11  -3  1391.      5.3000
   2  11  -1  1506.      4.9000
   2  11   1  1863.      5.6000
   2  11   3  1565.      4.6000
   2  11   5  1200.      4.1000
   2  11   7  1153.      5.8000
   2  11   9  597.9      9.8000
   2  11  11  599.1     11.0000
   2  11  13  471.9     24.0000
   2  11  15  197.8      6.8000
   2  12 -16  209.8      7.7000
   2  12 -14  225.3      8.3000
   2  12 -12  559.6     13.0000
   2  12 -10  909.0     14.0000
   2  12  -8  971.3      6.6000
   2  12  -6  417.9      2.6000
   2  12  -4  1730.      6.1000
   2  12  -2  1068.      3.8000
   2  12   0  2064.      6.1000
   2  12   2  840.4      3.5000
   2  12   4  1829.      6.3000
   2  12   6  597.7      3.4000
   2  12   8  925.1      9.4000
   2  12  10  836.3     18.0000
   2  12  12  581.1     12.0000
   2  12  14  216.7      7.1000
   2  13 -15  246.6      8.8000
   2  13 -13  345.6      9.2000
   2  13 -11  499.0     12.0000
   2  13  -9  325.9      5.3000
   2  13  -7  835.9      7.1000
   2  13  -5  712.4      3.9000
   2  13  -3  926.6      5.1000
   2  13  -1  635.0      2.6000
   2  13   1  924.7      3.5000
   2  13   3  957.3      3.7000
   2  13   5  784.7      3.7000
   2  13   7  689.2      5.4000
   2  13   9  407.3      8.5000
   2  13  11  468.8     12.0000
   2  13  13  419.5     17.0000
   2  13  15  210.6      7.4000
   2  14 -14  258.3      6.4000
   2  14 -12  328.0     10.0000
   2  14 -10  456.1     13.0000
   2  14  -8  1048.      8.2000
   2  14  -6  532.2      5.2000
   2  14  -4  944.4      4.1000
   2  14  -2  719.3      3.2000
   2  14   0  2471.      8.7000
   2  14   2  793.7      3.5000
   2  14   4  973.8      4.4000
   2  14   6  651.3      6.3000
   2  14   8  1222.     13.0000
   2  14  10  467.8      8.2000
   2  14  12  300.2      8.5000
   2  14  14  260.0      6.6000
   2  14  16  210.3     15.0000
   2  15 -15  289.8      9.9000
   2  15 -13  235.5      4.6000
   2  15 -11  480.5      9.4000
   2  15  -9  488.3      7.6000
   2  15  -7  622.5      6.7000
   2  15  -5  602.9      4.1000
   2  15  -3  1153.      5.6000
   2  15  -1  429.2      2.3000
   2  15   1  575.7      3.2000
   2  15   3  1084.      5.1000
   2  15   5  700.0      4.6000
   2  15   7  500.9      5.3000
   2  15   9  551.4      7.9000
   2  15  11  465.1     13.0000
   2  15  13  284.6      7.8000
   2  15  15  221.2      7.5000
   2  16 -14  227.9      4.6000
   2  16 -12  363.9     14.0000
   2  16 -10  316.8     11.0000
   2  16  -8  500.3      6.4000
   2  16  -6  440.4      5.4000
   2  16  -4  1173.      8.7000
   2  16  -2  439.1      3.0000
   2  16   0  970.9      4.4000
   2  16   2  494.8      3.2000
[truncated: 279,167 more chars]
