# Supplementary material for: Charge densities in actinide compounds: strategies for data reduction and model building
Source: IUCrJ. 2019 Aug 7;6(Pt 5):895–908. doi: 10.1107/S2052252519010248 (PMC6760433; doi:10.1107/S2052252519010248)
Supplement: Supplementary file 2 [file m-06-00895-1bsup2.hkl]

#
# fcf, LIST 4 option, 
# 
data_mol
_shelx_title ' written by MoPro v16'
_shelx_refln_list_code        4
_shelx_F_calc_maximum      152.55
_exptl_crystal_F_000      1600.00
_reflns_d_resolution_high  0.3848

loop_
 _symmetry_equiv_pos_as_xyz
'x, y, z'
'-x, -y, z'
'y, -x, -z'
'-y, x, -z'
'x+1/2, y+1/2, z+1/2'
'-x+1/2, -y+1/2, z+1/2'
'y+1/2, -x+1/2, -z+1/2'
'-y+1/2, x+1/2, -z+1/2'

_cell_length_a    12.2518
_cell_length_b    12.2518
_cell_length_c     7.2893
_cell_angle_alpha  90.000
_cell_angle_beta   90.000
_cell_angle_gamma  90.000


_shelx_F_squared_multiplier     1.000

loop_ 
 _refln_index_h 
 _refln_index_k 
 _refln_index_l 
 _refln_F_squared_calc 
 _refln_F_squared_meas 
 _refln_F_squared_sigma 
 _refln_observed_status 
   0   0   2   41701.922   40374.887     338.658 o 
   0   0   4   25599.756   25583.006     120.539 o 
   0   0   6   16368.049   16341.669      63.140 o 
   0   0   8   19932.377   19670.846     160.719 o 
   0   0  10    5203.146    5254.935      63.140 o 
   1   0 -11    5133.661    5272.728      41.902 o 
   1   0  -9    4407.103    4426.658      24.682 o 
   1   0  -7   11484.172   11497.142      44.198 o 
   1   0  -5   13645.299   13661.107      38.458 o 
   1   0  -3   32107.264   31736.244     109.059 o 
   1   0  -1   26890.955   26943.377     246.818 o 
   1   0   1   24964.240   24664.613     229.598 o 
   1   0   3   32646.070   32161.002     132.019 o 
   1   0   5   13176.333   13184.690      45.920 o 
   1   0   7   14512.257   14533.581      63.140 o 
   1   0   9    4647.977    4646.499      27.552 o 
   1   0  11    4902.049    4951.291      45.920 o 
   1   1 -12    3446.073    3485.304      91.839 o 
   1   1 -10    7502.935    7519.349      52.808 o 
   1   1  -8    5275.593    5225.661      22.386 o 
   1   1  -6   16620.543   16663.107      45.346 o 
   1   1  -4   25200.820   25123.811      91.839 o 
   1   1  -2   22921.875   22730.246     126.279 o 
   1   1   0   14267.496   14533.581     137.759 o 
   1   1   2   25746.855   25697.807     137.759 o 
   1   1   4   24014.609   24033.217      68.880 o 
   1   1   6   16257.201   16221.130      43.050 o 
   1   1   8    6541.959    6486.156      23.534 o 
   1   1  10    7655.648    7794.867      57.400 o 
   1   2 -11    5133.259    5216.477     120.539 o 
   1   2  -9    6578.586    6543.556      30.996 o 
   1   2  -7    8152.605    8122.045      25.830 o 
   1   2  -5    9475.497    9493.896      27.552 o 
   1   2  -3   26159.785   26030.723      91.839 o 
   1   2  -1   11159.188   11221.624      56.826 o 
   1   2   1    8382.704    8345.903      38.458 o 
   1   2   3   27262.553   27224.635      80.359 o 
   1   2   5    9209.965    9224.117      24.682 o 
   1   2   7    9509.816    9511.115      34.440 o 
   1   2   9    6033.670    5998.259      34.440 o 
   1   2  11    5882.845    5975.299      63.140 o 
   1   3 -12    1647.891    1723.136      74.619 o 
   1   3 -10    6566.164    6687.055      45.346 o 
   1   3  -8    6823.840    6807.594      28.126 o 
   1   3  -6   12576.106   12576.255      36.736 o 
   1   3  -4    7930.017    7938.366      28.700 o 
   1   3  -2   20552.838   20640.900      86.099 o 
   1   3   0   43193.430   42854.551     355.878 o 
   1   3   2   21094.004   21025.477      68.880 o 
   1   3   4    8933.611    8954.339      26.404 o 
   1   3   6   13788.854   13758.687      52.808 o 
   1   3   8    7754.309    7766.167      45.920 o 
   1   3  10    6743.711    6824.814      47.642 o 
   1   3  12    1751.279    1694.437      40.754 o 
   1   4 -13    3683.185    3664.965     126.279 o 
   1   4 -11    3893.648    3969.183      68.880 o 
   1   4  -9    3373.358    3359.599      24.108 o 
   1   4  -7    9574.286    9522.596      28.126 o 
   1   4  -5    8861.417    8822.320      25.256 o 
   1   4  -3    9991.048    9912.913      36.162 o 
   1   4  -1    7534.505    7450.469      27.552 o 
   1   4   1    8768.479    8747.700      29.274 o 
   1   4   3   12829.088   12800.113      40.754 o 
   1   4   5    6922.490    6928.133      22.960 o 
   1   4   7    9595.851    9568.515      41.902 o 
   1   4   9    3080.060    3068.583      25.256 o 
   1   4  11    4712.273    4796.312      63.140 o 
   1   5 -14    2396.677    2383.806      86.099 o 
   1   5 -12    2636.409    2863.667     103.319 o 
   1   5 -10    9173.859    9292.997      74.619 o 
   1   5  -8    4871.224    4877.245      25.256 o 
   1   5  -6    9094.000    9069.139      24.682 o 
   1   5  -4   13124.063   13133.031      33.292 o 
   1   5  -2   23216.564   23206.662      68.880 o 
   1   5   0   22223.801   22225.129      63.140 o 
   1   5   2   20274.582   20170.223      52.808 o 
   1   5   4   14185.502   14189.184      37.884 o 
   1   5   6   10767.797   10796.867      41.902 o 
   1   5   8    4575.333    4602.301      24.682 o 
   1   5  10    8983.863    9074.879      68.880 o 
   1   5  12    2939.527    2915.900      63.140 o 
   1   6 -13    3560.950    3633.969     114.799 o 
   1   6 -11    4908.967    5009.264      57.400 o 
   1   6  -9    5015.086    5016.726      46.494 o 
   1   6  -7   11391.040   11273.283      52.808 o 
   1   6  -5   13384.625   13425.769      46.494 o 
   1   6  -3   23085.328   23057.424      63.140 o 
   1   6  -1   24231.762   24245.596      56.252 o 
   1   6   1   23673.219   23688.820      63.140 o 
   1   6   3   26332.861   26398.080      63.140 o 
   1   6   5   12881.697   12868.993      41.328 o 
   1   6   7   11384.580   11411.043      51.660 o 
   1   6   9    4214.050    4174.674      34.440 o 
   1   6  11    6265.281    6279.518     120.539 o 
   1   6  13    3565.331    3587.476     114.799 o 
   1   7 -14    2600.469    2662.768     132.019 o 
   1   7 -12    1347.314    1369.555      28.126 o 
   1   7 -10    5074.559    5062.646      53.956 o 
   1   7  -8    6060.316    6038.439      29.848 o 
   1   7  -6    8228.290    8208.145      23.534 o 
   1   7  -4    2226.600    2232.271      11.480 o 
   1   7  -2    7859.271    7863.747      24.682 o 
   1   7   0   26268.537   26260.322      63.140 o 
   1   7   2    7659.483    7703.028      22.386 o 
   1   7   4    1363.987    1371.851      10.906 o 
   1   7   6    7785.065    7743.208      26.404 o 
   1   7   8    5978.305    6015.479      31.570 o 
   1   7  10    4752.861    4750.392      47.068 o 
   1   7  12    1108.284    1152.584      80.359 o 
   1   7  14    2713.830    2699.504      74.619 o 
   1   8 -15    1384.546    1419.492      44.772 o 
   1   8 -13    1575.764    1637.611      46.494 o 
   1   8 -11    2869.764    2845.299      68.880 o 
   1   8  -9    3587.270    3566.812      48.790 o 
   1   8  -7    4908.103    4868.635      17.794 o 
   1   8  -5    6873.388    6882.213      22.960 o 
   1   8  -3   14581.445   14568.021      40.754 o 
   1   8  -1    7698.438    7737.468      22.960 o 
   1   8   1    7157.555    7180.691      19.516 o 
   1   8   3   16459.191   16467.949      42.476 o 
   1   8   5    6035.628    6044.179      23.534 o 
   1   8   7    4970.375    4972.528      30.422 o 
   1   8   9    2889.972    2894.662      26.978 o 
   1   8  11    3906.590    3887.102      86.099 o 
   1   8  13    1368.301    1307.563      40.180 o 
   1   9 -14    1709.634    1766.760      51.086 o 
   1   9 -12    1587.784    1603.745      36.162 o 
   1   9 -10    5190.632    5147.023      68.880 o 
   1   9  -8    2012.830    2034.816      24.108 o 
   1   9  -6    5151.672    5158.503      20.090 o 
   1   9  -4    7474.341    7496.389      24.682 o 
   1   9  -2    8524.180    8512.362      22.386 o 
   1   9   0    4834.585    4829.604      16.072 o 
   1   9   2    8167.326    8167.965      27.552 o 
   1   9   4    6767.060    6767.414      19.516 o 
   1   9   6    5101.402    5083.310      20.090 o 
   1   9   8    2524.234    2545.673      19.516 o 
   1   9  10    4855.101    4817.549      68.880 o 
   1   9  12    1100.117    1094.037      26.978 o 
   1   9  14    1911.027    1907.963      74.619 o 
   1  10 -15    1156.089    1220.316      45.346 o 
   1  10 -13    2311.822    2178.889     126.279 o 
   1  10 -11    2604.029    2553.135      52.808 o 
   1  10  -9    2134.340    2116.897      28.126 o 
   1  10  -7    4840.985    4849.119      21.812 o 
   1  10  -5    7295.943    7306.970      24.108 o 
   1  10  -3    6903.182    6887.953      20.090 o 
   1  10  -1    5513.810    5499.457      17.220 o 
   1  10   1    4907.436    4893.317      14.350 o 
   1  10   3    7105.954    7129.032      22.960 o 
   1  10   5    4909.605    4907.667      19.516 o 
   1  10   7    5708.765    5704.947      29.848 o 
   1  10   9    1729.996    1704.768      63.140 o 
   1  10  11    2092.577    2130.100      52.808 o 
   1  10  13    1786.984    1729.450     103.319 o 
   1  11 -16     846.942     951.112      40.180 o 
   1  11 -14    2099.542    2069.830     132.019 o 
   1  11 -12     891.394     948.242      27.552 o 
   1  11 -10    3241.475    3309.088      45.920 o 
   1  11  -8    2519.119    2526.731      41.328 o 
   1  11  -6    6809.536    6819.074      28.126 o 
   1  11  -4    7725.952    7697.288      26.978 o 
   1  11  -2   10476.141   10463.949      28.126 o 
   1  11   0    7335.213    7318.450      23.534 o 
   1  11   2    9354.494    9379.097      26.978 o 
   1  11   4    7864.868    7852.267      27.552 o 
   1  11   6    7523.389    7536.569      33.292 o 
   1  11   8    2243.945    2249.491      38.458 o 
   1  11  10    2923.073    2977.318      74.619 o 
   1  11  12    1014.266    1030.897      22.960 o 
   1  11  14    2077.157    2014.726     114.799 o 
   1  12 -15    1325.277    1344.299      48.790 o 
   1  12 -13    1896.298    1887.873      48.790 o 
   1  12 -11    2411.274    2413.654      63.140 o 
   1  12  -9    3956.151    3979.515      51.086 o 
   1  12  -7    6244.266    6285.257      54.530 o 
   1  12  -5    5281.149    5253.786      24.108 o 
   1  12  -3    7885.982    7812.087      32.718 o 
   1  12  -1   10721.287   10779.646      32.144 o 
   1  12   1    8986.330    8954.339      25.830 o 
   1  12   3    7679.615    7680.068      27.552 o 
   1  12   5    4472.583    4478.318      18.942 o 
   1  12   7    6557.837    6635.395      47.068 o 
   1  12   9    3135.013    3157.552      54.530 o 
   1  12  11    2741.222    2673.100      68.880 o 
   1  12  13    1393.074    1346.021      30.422 o 
   1  12  15    1474.428    1401.698      43.050 o 
   1  13 -14    3233.685    3311.384     132.019 o 
   1  13 -12    2412.248    2407.914      68.880 o 
   1  13 -10    3558.111    3544.426      57.400 o 
   1  13  -8    4005.675    4074.799      49.364 o 
   1  13  -6   12587.679   12662.354      57.400 o 
   1  13  -4    8626.620    8644.382      29.274 o 
   1  13  -2   10936.938   10934.626      33.292 o 
   1  13   0   11738.306   11772.660      41.902 o 
   1  13   2   12148.371   12174.457      45.346 o 
   1  13   4    8274.387    8328.684      28.700 o 
   1  13   6   11158.562   11238.844      49.938 o 
   1  13   8    3813.246    3740.733      74.619 o 
   1  13  10    3970.519    3868.734     103.319 o 
   1  13  12    2249.114    2325.258      80.359 o 
   1  13  14    2984.281    2998.556     154.979 o 
   1  14 -13    1478.153    1489.520      31.570 o 
   1  14 -11    2749.399    2783.881      68.880 o 
   1  14  -9    3415.934    3446.847      51.086 o 
   1  14  -7    4253.208    4203.948      32.718 o 
   1  14  -5    4362.700    4382.460      26.404 o 
   1  14  -3    7968.218    8024.466      36.162 o 
   1  14  -1   10323.918   10320.450      32.718 o 
   1  14   1    8564.355    8581.242      31.570 o 
   1  14   3    7872.652    7926.886      30.422 o 
   1  14   5    4616.278    4628.705      25.830 o 
   1  14   7    5303.624    5284.782      47.642 o 
   1  14   9    2660.167    2634.642      48.790 o 
   1  14  11    2912.275    2872.851      68.880 o 
   1  14  13    1279.519    1171.526      48.790 o 
   1  14  15     998.415     990.143      37.310 o 
   1  15 -14    1924.463    1959.049      56.826 o 
   1  15 -12    1282.495    1281.733      31.570 o 
   1  15 -10    3349.005    3337.214      68.880 o 
   1  15  -8    2617.987    2689.746      39.606 o 
   1  15  -6    4696.688    4679.790      38.458 o 
   1  15  -4    4453.930    4459.376      20.090 o 
   1  15  -2    5434.117    5409.339      22.386 o 
   1  15   0    3186.689    3171.902      17.794 o 
   1  15   2    5191.030    5225.661      23.534 o 
   1  15   4    4736.953    4756.706      22.960 o 
   1  15   6    4393.357    4379.017      30.996 o 
   1  15   8    1609.643    1629.001      32.718 o 
   1  15  10    3145.287    3135.741      51.660 o 
   1  15  12    1772.796    1779.388      39.606 o 
   1  15  14    2034.550    1877.541     126.279 o 
   1  15  16     589.134     598.104      28.700 o 
   1  16 -13    1437.805    1436.712      27.552 o 
   1  16 -11    2227.609    2391.268      91.839 o 
   1  16  -9    3560.873    3594.364      63.140 o 
   1  16  -7    5154.947    5114.305      37.884 o 
   1  16  -5    3335.791    3296.459      29.274 o 
   1  16  -3    4092.166    4102.350      35.588 o 
   1  16  -1    8600.249    8604.201      31.570 o 
   1  16   1    8493.551    8558.282      34.440 o 
   1  16   3    5011.209    5011.560      26.404 o 
   1  16   5    2480.581    2484.829      24.108 o 
   1  16   7    5910.011    5906.420      63.140 o 
   1  16   9    3455.522    3337.787      57.400 o 
   1  16  11    2314.620    2340.182      56.252 o 
   1  16  13    1265.102    1213.428      74.619 o 
   1  16  15    1328.762    1371.277      32.144 o 
   1  17 -14    1311.093    1257.625      80.359 o 
   1  17 -12    1041.424    1044.673      30.422 o 
   1  17 -10    3216.792    3089.821      68.880 o 
   1  17  -8    1690.540    1734.616      35.014 o 
   1  17  -6    3482.985    3419.295      36.162 o 
   1  17  -4    3574.544    3521.466      27.552 o 
   1  17  -2    4711.191    4750.392      33.292 o 
   1  17   0    2907.607    3000.852      32.144 o 
   1  17   2    6168.255    6170.458      45.920 o 
   1  17   4    3790.736    3774.024      32.718 o 
   1  17   6    2804.214    2764.939      36.736 o 
   1  17   8    1834.492    1864.339      37.310 o 
   1  17  10    3726.088    3694.239      63.140 o 
   1  17  12    1198.856    1185.302      25.256 o 
   1  17  14    1250.589    1269.679      74.619 o 
   1  17  16     557.649     570.380      25.830 o 
   1  18 -15    1047.435    1037.785      44.772 o 
   1  18 -13    1254.700    1242.702      24.682 o 
   1  18 -11    2344.183    2403.322      97.579 o 
   1  18  -9    3115.591    3146.073      63.140 o 
   1  18  -7    2576.832    2538.785      42.476 o 
   1  18  -5    2703.807    2683.432      36.736 o 
   1  18  -3    4192.238    4163.768      48.216 o 
   1  18  -1    3405.816    3364.191      36.736 o 
   1  18   1    2842.122    2806.267      32.718 o 
   1  18   3    4693.372    4654.535      40.180 o 
   1  18   5    2246.019    2219.069      34.440 o 
   1  18   7    2868.218    2897.532      57.400 o 
   1  18   9    2659.798    2720.167      56.252 o 
   1  18  11    2555.947    2499.753      80.359 o 
   1  18  13    1087.423    1045.821      26.978 o 
   1  18  15    1210.327    1164.064      39.606 o 
   1  19 -14    1633.320    1622.113      52.808 o 
   1  19 -12    1232.700    1274.845      49.938 o 
   1  19 -10    2133.344    2050.888      74.619 o 
   1  19  -8    1728.846    1638.185      36.162 o 
   1  19  -6    3827.404    3848.070      45.920 o 
   1  19  -4    2588.511    2535.915      40.180 o 
   1  19  -2    4032.235    4021.417      35.014 o 
   1  19   0    4058.552    3985.829      43.624 o 
   1  19   2    4084.143    4077.094      32.144 o 
   1  19   4    2745.492    2733.943      36.736 o 
   1  19   6    4414.159    4374.999      68.880 o 
   1  19   8    2314.836    2340.756      40.754 o 
   1  19  10    2161.591    2159.947      49.364 o 
   1  19  12    1145.894    1122.736      28.700 o 
   1  19  14    1686.765    1772.500      74.619 o 
   1  20 -13    1654.688    1600.301      63.140 o 
   1  20 -11    1625.040    1564.139      40.754 o 
   1  20  -9    1728.750    1744.374      40.180 o 
   1  20  -7    3065.696    2991.094      47.068 o 
   1  20  -5    3243.111    3233.894      43.624 o 
   1  20  -3    3170.269    3170.180      36.162 o 
   1  20  -1    3283.630    3261.446      34.440 o 
   1  20   1    2450.084    2452.685      25.256 o 
   1  20   3    3416.379    3431.349      38.458 o 
   1  20   5    3459.352    3517.448      49.938 o 
   1  20   7    3703.561    3613.305      54.530 o 
   1  20   9    1308.131    1263.939      16.646 o 
   1  20  11    1903.578    1933.793      74.619 o 
   1  20  13    1662.384    1742.078      46.494 o 
   1  21 -14    1413.807    1406.865      48.790 o 
   1  21 -12    1023.413    1038.933      25.256 o 
   1  21 -10    2027.528    2021.040      68.880 o 
   1  21  -8    1362.508    1316.747      21.238 o 
   1  21  -6    2237.330    2202.997      37.884 o 
   1  21  -4    1791.902    1790.868      23.534 o 
   1  21  -2    2856.395    2811.433      40.754 o 
   1  21   0    1798.057    1792.016      26.404 o 
   1  21   2    2272.713    2250.065      27.552 o 
   1  21   4    1888.150    1922.887      26.978 o 
   1  21   6    2524.962    2483.681      38.458 o 
   1  21   8    1436.126    1439.582      18.368 o 
   1  21  10    2183.037    2169.705      48.790 o 
   1  21  12     893.025     854.106      17.220 o 
   1  21  14    1094.350    1133.068      39.606 o 
   1  22 -13     910.655     949.390      35.588 o 
   1  22 -11     543.552     582.606      25.256 o 
   1  22  -9     530.071     523.312      16.072 o 
   1  22  -7    1467.765    1413.178      18.368 o 
   1  22  -5    1668.646    1637.037      25.830 o 
   1  22  -3    1134.881    1126.180      20.090 o 
   1  22  -1    1263.268    1277.715      15.498 o 
   1  22   1    1382.878    1358.649      21.812 o 
   1  22   3    2064.432    2063.516      25.256 o 
   1  22   5    1286.851    1275.419      16.646 o 
   1  22   7    1807.265    1781.684      24.682 o 
   1  22   9     804.239     815.074      18.942 o 
   1  22  11     991.893     978.663      22.386 o 
   1  22  13     593.447     568.428      30.996 o 
   1  23 -12     805.622     836.312      24.108 o 
   1  23 -10    1704.824    1657.701      43.050 o 
   1  23  -8    1177.648    1169.230      22.386 o 
   1  23  -6    1823.075    1834.492      30.422 o 
   1  23  -4    1301.220    1301.823      19.516 o 
   1  23  -2    2246.020    2192.665      53.382 o 
   1  23   0    1818.483    1775.944      30.996 o 
   1  23   2    1726.785    1726.580      32.718 o 
   1  23   4    1125.852    1154.880      21.812 o 
   1  23   6    2191.512    2206.441      34.440 o 
   1  23   8    1386.363    1399.976      36.162 o 
   1  23  10    1480.410    1469.430      22.386 o 
   1  23  12     711.275     731.845      21.812 o 
   1  24 -11    1023.143    1039.507      26.978 o 
   1  24  -9    1218.919    1218.594      31.570 o 
   1  24  -7    1161.514    1161.768      28.126 o 
   1  24  -5    1729.358    1715.100      22.386 o 
   1  24  -3    2366.454    2349.940      57.400 o 
   1  24  -1    1585.468    1588.821      17.220 o 
   1  24   1    1172.370    1189.320      17.794 o 
   1  24   3    2638.424    2660.472      42.476 o 
   1  24   5    1689.790    1676.643      20.090 o 
   1  24   7    1390.268    1357.501      18.368 o 
   1  24   9     851.136     883.954      18.368 o 
   1  24  11    1204.754    1194.486      28.126 o 
   1  25 -10    1348.062    1277.141      39.606 o 
   1  25  -8     924.412     911.506      17.220 o 
   1  25  -6    1463.372    1448.192      28.126 o 
   1  25  -4    1309.279    1298.379      34.440 o 
   1  25  -2    2004.054    2049.740      41.328 o 
   1  25   0    1816.686    1844.249      41.328 o 
   1  25   2    2286.250    2281.061      41.328 o 
   1  25   4    1256.449    1271.975      21.812 o 
   1  25   6    1412.378    1432.120      41.328 o 
   1  25   8    1115.809    1125.032      34.440 o 
   1  25  10    1352.445    1371.851      43.050 o 
   1  26  -9    1386.193    1355.205      56.252 o 
   1  26  -7    1593.109    1645.073      41.328 o 
   1  26  -5    1996.642    1933.793      32.718 o 
   1  26  -3    1910.139    1897.631      44.772 o 
   1  26  -1    1983.626    1990.618      32.718 o 
   1  26   1    2158.981    2173.149      38.458 o 
   1  26   3    2373.612    2372.900      41.902 o 
   1  26   5    1240.800    1231.796      24.682 o 
   1  26   7    1429.197    1440.730      37.310 o 
   1  26   9    1273.353    1282.307      40.180 o 
   1  27 -10    1223.536    1230.648      42.476 o 
   1  27  -8    1323.473    1269.679      25.256 o 
   1  27  -6    1579.507    1611.207      25.830 o 
   1  27  -4    1192.053    1184.154      15.498 o 
   1  27  -2    2239.599    2299.428      45.346 o 
   1  27   0    2239.451    2244.325      43.624 o 
   1  27   2    2272.146    2347.070      57.400 o 
   1  27   4    1384.245    1389.071      27.552 o 
   1  27   6    1525.004    1521.664      25.830 o 
   1  27   8    1066.164    1041.229      28.126 o 
   1  27  10    1219.432    1230.648      25.256 o 
   1  28  -9     979.171     924.708      26.978 o 
   1  28  -7    1260.008    1243.849      46.494 o 
   1  28  -5    1154.615    1163.490      28.126 o 
   1  28  -3    1299.357    1275.993      20.090 o 
   1  28  -1    2043.481    2051.462      41.328 o 
   1  28   1    1706.076    1688.123      32.718 o 
   1  28   3    1364.859    1298.953      25.256 o 
   1  28   5    1006.300    1007.363      20.664 o 
   1  28   7    1300.238    1292.065      21.238 o 
   1  28   9     719.093     712.903      27.552 o 
   1  29  -6    1199.506    1193.912      19.516 o 
   1  29  -4     943.594     932.170      19.516 o 
   1  29  -2    1105.446    1102.647      23.534 o 
   1  29   0     810.875     820.814      13.202 o 
   1  29   2     927.913     909.210      18.368 o 
   1  29   4     856.386     873.048      38.458 o 
   1  29   6    1112.466    1109.535      48.790 o 
   1  30  -5     983.326     974.071      16.646 o 
   1  30  -3    1245.919    1255.903      30.422 o 
   1  30  -1    1259.749    1308.711      35.014 o 
   1  30   1     987.344     960.296      23.534 o 
   1  30   3    1274.853    1253.607      44.198 o 
   1  30   5     864.687     812.204      35.014 o 
   1  31  -4     981.235     994.735      22.960 o 
   1  31  -2    1174.936    1182.432      28.126 o 
   1  31   0     975.229     965.461      20.090 o 
   1  31   2    1202.177    1132.494      40.754 o 
   1  31   4     875.814     942.502      25.830 o 
   2   0 -12    3246.760    3266.612      63.140 o 
   2   0 -10    4924.583    4991.470      32.718 o 
   2   0  -8    7015.545    6962.573      37.884 o 
   2   0  -6    4827.143    4826.733      18.368 o 
   2   0  -4   25847.279   25904.445      74.619 o 
   2   0  -2   14646.286   14654.121      63.140 o 
   2   0   0   34511.445   34835.824     241.078 o 
   2   0   2   18106.016   18310.477      74.619 o 
   2   0   4   26381.461   26317.721      86.099 o 
   2   0   6    4504.267    4505.870      14.924 o 
   2   0   8    7305.717    7226.611      33.292 o 
   2   0  10    5533.592    5535.619      37.310 o 
   2   0  12    3479.510    3647.745      97.579 o 
   2   1 -13    2319.583    2330.998      80.359 o 
   2   1 -11    4263.758    4414.604     103.319 o 
   2   1  -9    6408.563    6331.177      36.736 o 
   2   1  -7   16375.343   16347.409      80.359 o 
   2   1  -5    6297.213    6290.998      18.368 o 
   2   1  -3   12478.511   12518.855      47.642 o 
   2   1  -1   50687.973   50121.340     286.998 o 
   2   1   1   53184.535   53525.137     424.757 o 
   2   1   3   11669.016   11606.201      35.014 o 
   2   1   5    6891.516    6916.653      19.516 o 
   2   1   7   15287.321   15256.816      56.826 o 
   2   1   9    6964.014    6939.613      36.736 o 
   2   1  11    3638.063    3600.104      49.938 o 
   2   2 -12    3236.881    3317.698      97.579 o 
   2   2 -10    3205.185    3238.486      30.422 o 
   2   2  -8    8427.985    8426.263      36.736 o 
   2   2  -6    6331.626    6331.177      16.646 o 
   2   2  -4   16903.373   16990.285      53.956 o 
   2   2  -2    5056.663    5079.866      22.386 o 
   2   2   0   30545.211   30232.375     177.939 o 
   2   2   2    4887.876    4852.563      22.386 o 
   2   2   4   17507.781   17615.941      51.660 o 
   2   2   6    5368.606    5349.644      16.072 o 
   2   2   8    6745.471    6692.794      37.884 o 
   2   2  10    3281.356    3317.698      30.996 o 
   2   3 -11    4537.536    4599.431      86.099 o 
   2   3  -9    3512.647    3532.372      25.830 o 
   2   3  -7    6966.771    6922.393      25.256 o 
   2   3  -5    7361.672    7375.850      19.516 o 
   2   3  -3   23714.971   23763.439      68.880 o 
   2   3  -1   23260.537   23109.084     114.799 o 
   2   3   1   21206.805   21065.656      68.880 o 
   2   3   3   21045.205   20899.199      68.880 o 
   2   3   5   10255.691   10308.970      25.830 o 
   2   3   7    6757.385    6721.495      26.404 o 
   2   3   9    3539.165    3534.094      20.664 o 
   2   3  11    3968.825    3989.273     126.279 o 
   2   4 -12    5348.557    5345.625     109.059 o 
   2   4 -10    3778.718    3776.321      38.458 o 
   2   4  -8   10037.838    9970.313      35.588 o 
   2   4  -6   14951.768   14987.038      40.754 o 
   2   4  -4   33188.191   33176.977      91.839 o 
   2   4  -2   15712.783   15687.313      46.494 o 
   2   4   0   55753.055   54397.609     373.097 o 
   2   4   2   18175.518   18092.357      49.364 o 
   2   4   4   32198.145   32126.563      80.359 o 
   2   4   6   13027.957   13058.411      35.014 o 
   2   4   8    9511.095    9522.596      39.606 o 
   2   4  10    3925.348    3919.245      34.440 o 
   2   4  12    5191.356    5143.579     126.279 o 
   2   5 -13    1969.744    2083.032      97.579 o 
   2   5 -11    4145.345    4186.728      80.359 o 
   2   5  -9    6247.220    6239.338      41.328 o 
   2   5  -7   13079.152   12995.271      55.678 o 
   2   5  -5    8951.847    8925.640      21.812 o 
   2   5  -3   22787.605   22845.045      68.880 o 
   2   5  -1   34707.668   34709.543     109.059 o 
   2   5   1   34633.809   34531.605     132.019 o 
   2   5   3   20237.008   20153.004      52.808 o 
   2   5   5    9569.867    9579.995      28.700 o 
   2   5   7   12329.137   12312.217      51.660 o 
   2   5   9    6807.210    6813.334      37.884 o 
   2   5  11    3315.570    3304.496      52.808 o 
   2   5  13    1950.545    2026.780      52.808 o 
   2   6 -14    2015.373    2001.525     109.059 o 
   2   6 -12    2374.564    2351.662      63.140 o 
   2   6 -10    3559.423    3596.086      43.050 o 
   2   6  -8    7816.972    7789.127      33.292 o 
   2   6  -6    7662.840    7662.848      33.866 o 
   2   6  -4   29796.166   29669.859      80.359 o 
   2   6  -2   16627.299   16651.627      40.180 o 
   2   6   0   29259.910   29325.461      74.619 o 
   2   6   2   15969.746   16031.711      47.068 o 
   2   6   4   29993.709   29962.598      86.099 o 
   2   6   6    8037.209    8053.166      29.848 o 
   2   6   8    7428.292    7444.729      40.180 o 
   2   6  10    3328.894    3361.321      41.902 o 
   2   6  12    2656.144    2619.718      91.839 o 
   2   6  14    2048.423    1999.802      80.359 o 
   2   7 -15    1628.201    1653.683      49.364 o 
   2   7 -13    2840.928    2883.182     132.019 o 
   2   7 -11    5758.286    5731.925      80.359 o 
   2   7  -9    3647.123    3612.732      35.014 o 
   2   7  -7    8723.368    8650.121      48.790 o 
   2   7  -5    9830.852    9803.854      26.404 o 
   2   7  -3   17963.811   17931.639      55.104 o 
   2   7  -1   11241.412   11256.063      30.996 o 
   2   7   1   12784.022   12823.073      32.718 o 
   2   7   3   15951.029   15934.132      43.050 o 
   2   7   5    8875.964    8839.540      27.552 o 
   2   7   7    8340.838    8397.563      29.274 o 
   2   7   9    4607.717    4598.283      44.772 o 
   2   7  11    4139.848    4114.978     120.539 o 
   2   7  13    2741.514    2689.172     103.319 o 
   2   8 -14    1575.314    1569.305      47.068 o 
   2   8 -12    2698.069    2671.378      51.660 o 
   2   8 -10    2683.622    2706.966      36.162 o 
   2   8  -8    4749.344    4759.001      25.256 o 
   2   8  -6    4068.989    4057.004      14.924 o 
   2   8  -4   15803.215   15807.853      47.642 o 
   2   8  -2    4832.395    4814.105      16.646 o 
   2   8   0   13676.972   13707.027      45.346 o 
   2   8   2    4961.130    4974.250      16.072 o 
   2   8   4   15310.128   15342.916      51.660 o 
   2   8   6    4216.902    4203.948      18.368 o 
   2   8   8    5398.407    5412.209      27.552 o 
   2   8  10    2578.706    2490.569      56.252 o 
   2   8  12    2263.642    2046.296      68.880 o 
   2   8  14    1727.503    1540.031      86.099 o 
   2   9 -15    1606.711    1627.279      51.086 o 
   2   9 -13    1465.773    1483.206      46.494 o 
   2   9 -11    3093.888    3153.535      48.790 o 
   2   9  -9    2741.083    2766.661      36.162 o 
   2   9  -7    5323.337    5284.782      35.588 o 
   2   9  -5    4935.410    4912.259      18.942 o 
   2   9  -3   10481.251   10498.389      35.014 o 
   2   9  -1    5306.103    5299.706      18.942 o 
   2   9   1    5801.444    5791.621      17.794 o 
   2   9   3    9516.621    9528.335      29.848 o 
   2   9   5    6722.276    6732.974      35.014 o 
   2   9   7    4288.087    4307.841      23.534 o 
   2   9   9    2879.657    2867.111      30.422 o 
   2   9  11    3140.132    3153.535     120.539 o 
   2   9  13    1935.931    1921.739     103.319 o 
   2  10 -16    1079.325    1080.835      41.902 o 
   2  10 -14    1444.144    1545.198      48.216 o 
   2  10 -12    1734.584    1793.738      45.920 o 
   2  10 -10    1911.157    1940.107      46.494 o 
   2  10  -8    6308.726    6423.017      57.400 o 
   2  10  -6    2774.467    2790.769      14.350 o 
   2  10  -4    2322.399    2318.370      13.776 o 
   2  10  -2    1483.588    1492.390      10.906 o 
   2  10   0   14605.967   14602.461      41.328 o 
   2  10   2    1180.353    1196.208      11.480 o 
   2  10   4    2137.209    2114.028      13.202 o 
   2  10   6    2652.835    2644.974      16.072 o 
   2  10   8    5997.839    6049.919      43.050 o 
   2  10  10    1713.792    1670.329      43.050 o 
   2  10  12    1768.975    1781.110     103.319 o 
   2  10  14    1461.234    1346.595      43.624 o 
   2  11 -15    1678.303    1706.490      55.678 o 
   2  11 -13    2275.753    2223.087     132.019 o 
   2  11 -11    2920.580    2939.434      57.400 o 
   2  11  -9    2499.136    2518.121      35.014 o 
   2  11  -7    7840.988    7892.446      38.458 o 
   2  11  -5    5979.813    5975.299      23.534 o 
   2  11  -3    8031.854    7984.286      30.422 o 
   2  11  -1    8652.033    8644.382      28.126 o 
   2  11   1   10708.821   10693.548      32.144 o 
   2  11   3    8955.717    8983.039      26.404 o 
   2  11   5    6865.480    6887.953      23.534 o 
   2  11   7    6549.761    6618.175      33.292 o 
   2  11   9    3509.487    3431.923      56.252 o 
   2  11  11    3457.788    3438.811      63.140 o 
   2  11  13    2571.042    2708.688     137.759 o 
   2  11  15    1139.447    1135.364      39.032 o 
   2  12 -16    1202.194    1204.244      44.198 o 
   2  12 -14    1193.895    1293.213      47.642 o 
   2  12 -12    3177.393    3212.082      74.619 o 
   2  12 -10    5099.689    5217.625      80.359 o 
   2  12  -8    5585.466    5575.224      37.884 o 
   2  12  -6    2393.579    2398.730      14.924 o 
   2  12  -4    9934.430    9930.133      35.014 o 
   2  12  -2    6161.219    6130.278      21.812 o 
   2  12   0   11837.011   11847.279      35.014 o 
   2  12   2    4827.699    4823.863      20.090 o 
   2  12   4   10472.441   10498.389      36.162 o 
   2  12   6    3445.310    3430.775      19.516 o 
   2  12   8    5377.718    5310.038      53.956 o 
   2  12  10    4852.136    4800.330     103.319 o 
   2  12  12    3355.404    3335.491      68.880 o 
   2  12  14    1266.674    1243.849      40.754 o 
   2  13 -15    1399.876    1415.474      50.512 o 
   2  13 -13    1972.344    1983.731      52.808 o 
   2  13 -11    2871.617    2864.240      68.880 o 
   2  13  -9    1869.715    1870.653      30.422 o 
   2  13  -7    4807.019    4798.034      40.754 o 
   2  13  -5    4089.220    4089.148      22.386 o 
   2  13  -3    5386.900    5318.648      29.274 o 
   2  13  -1    3657.460    3644.875      14.924 o 
   2  13   1    5302.925    5307.742      20.090 o 
   2  13   3    5475.111    5494.865      21.238 o 
   2  13   5    4497.142    4504.147      21.238 o 
   2  13   7    3966.743    3955.981      30.996 o 
   2  13   9    2390.440    2337.886      48.790 o 
   2  13  11    2670.195    2690.894      68.880 o 
   2  13  13    2472.517    2407.914      97.579 o 
   2  13  15    1199.267    1208.836      42.476 o 
   2  14 -14    1428.342    1482.632      36.736 o 
   2  14 -12    1847.166    1882.707      57.400 o 
   2  14 -10    2624.064    2617.996      74.619 o 
   2  14  -8    6014.211    6015.479      47.068 o 
   2  14  -6    3080.213    3054.807      29.848 o 
   2  14  -4    5441.569    5420.819      23.534 o 
   2  14  -2    4177.682    4128.754      18.368 o 
   2  14   0   14181.529   14183.443      49.938 o 
   2  14   2    4584.937    4555.807      20.090 o 
   2  14   4    5582.800    5589.574      25.256 o 
   2  14   6    3780.908    3738.437      36.162 o 
   2  14   8    7024.529    7014.232      74.619 o 
   2  14  10    2752.850    2685.154      47.068 o 
   2  14  12    1691.960    1723.136      48.790 o 
   2  14  14    1554.661    1492.390      37.884 o 
   2  14  16    1264.746    1207.114      86.099 o 
   2  15 -15    1624.871    1663.441      56.826 o 
   2  15 -13    1343.071    1351.761      26.404 o 
   2  15 -11    2777.734    2758.051      53.956 o 
   2  15  -9    2724.812    2802.823      43.624 o 
   2  15  -7    3598.490    3573.126      38.458 o 
   2  15  -5    3445.678    3460.623      23.534 o 
   2  15  -3    6567.012    6618.175      32.144 o 
   2  15  -1    2460.519    2463.591      13.202 o 
   2  15   1    3296.330    3304.496      18.368 o 
   2  15   3    6187.162    6222.118      29.274 o 
   2  15   5    4042.112    4017.973      26.404 o 
   2  15   7    2900.856    2875.146      30.422 o 
   2  15   9    3178.870    3165.015      45.346 o 
   2  15  11    2784.658    2669.656      74.619 o 
   2  15  13    1620.450    1633.593      44.772 o 
   2  15  15    1315.740    1269.679      43.050 o 
   2  16 -14    1314.453    1308.137      26.404 o 
   2  16 -12    2202.686    2088.772      80.359 o 
   2  16 -10    1895.212    1818.420      63.140 o 
   2  16  -8    2895.871    2871.702      36.736 o 
   2  16  -6    2551.662    2527.879      30.996 o 
   2  16  -4    6701.543    6732.974      49.938 o 
   2  16  -2    2503.755    2520.417      17.220 o 
   2  16   0    5580.961    5572.928      25.256 o 
   2  16   2    2815.620    2840.133      18.368 o 
   2  16   4    6444.732    6520.596      41.328 o 
   2  16   6    2632.198    2649.566      36.736 o 
   2  16   8    3630.524    3508.838      56.252 o 
   2  16  10    2028.126    1986.026      51.086 o 
   2  16  12    1827.212    1785.128      52.808 o 
   2  16  14    1259.485    1156.028      43.050 o 
   2  16  16    1101.529    1210.558      37.884 o 
   2  17 -15    1023.908    1066.485      44.772 o 
   2  17 -13    1581.532    1641.629      49.938 o 
   2  17 -11    2133.048    2128.377      54.530 o 
   2  17  -9    1364.761    1401.698      31.570 o 
   2  17  -7    3845.633    3862.420      44.772 o 
   2  17  -5    3635.960    3641.431      36.162 o 
   2  17  -3    4968.660    4964.493      29.848 o 
   2  17  -1    4358.737    4394.514      39.032 o 
   2  17   1    4748.862    4829.029      39.606 o 
   2  17   3    4070.110    4040.933      32.718 o 
   2  17   5    4368.801    4383.608      41.902 o 
   2  17   7    4238.228    4241.257      48.790 o 
   2  17   9    2032.692    2084.180      36.736 o 
   2  17  11    1551.182    1541.754      25.830 o 
   2  17  13    1661.852    1608.337      48.790 o 
   2  17  15    1034.673    1007.937      26.978 o 
   2  18 -14    1595.173    1570.453      52.808 o 
   2  18 -12    2058.679    1994.636      91.839 o 
   2  18 -10    1960.557    1933.219      36.736 o 
   2  18  -8    3619.584    3600.677      53.956 o 
   2  18  -6    3133.783    3117.947      47.642 o 
   2  18  -4    6648.105    6618.175      54.530 o 
   2  18  -2    3667.988    3611.009      41.328 o 
   2  18   0    4973.370    4959.900      40.180 o 
   2  18   2    2530.554    2523.861      33.292 o 
   2  18   4    6899.911    6945.353      55.104 o 
   2  18   6    3507.940    3516.874      42.476 o 
   2  18   8    2929.103    2819.469      56.252 o 
   2  18  10    1742.073    1769.056      21.812 o 
   2  18  12    2377.728    2396.434      74.619 o 
   2  18  14    1563.983    1596.857      63.140 o 
   2  19 -15    1171.576    1195.060      45.346 o 
   2  19 -13    1332.743    1381.609      31.570 o 
   2  19 -11    2130.353    2180.037      68.880 o 
   2  19  -9    2597.645    2579.539      53.956 o 
   2  19  -7    4896.989    4944.977      63.140 o 
   2  19  -5    3246.263    3232.746      36.162 o 
   2  19  -3    5084.134    5077.569      47.642 o 
   2  19  -1    7288.347    7301.230      68.880 o 
   2  19   1    7439.390    7444.729      56.826 o 
   2  19   3    4370.569    4358.927      35.014 o 
   2  19   5    3920.604    3902.025      41.902 o 
   2  19   7    4699.252    4671.180      52.808 o 
   2  19   9    2910.054    2928.528      63.140 o 
   2  19  11    1923.112    1975.695      57.400 o 
   2  19  13    1354.027    1374.147      44.772 o 
   2  19  15     936.029    1007.363      25.830 o 
   2  20 -14     918.531     919.542      30.996 o 
   2  20 -12    1286.452    1309.285      31.570 o 
   2  20 -10     885.701     877.066      19.516 o 
   2  20  -8    2203.118    2189.795      41.902 o 
   2  20  -6    2903.779    2887.200      36.162 o 
   2  20  -4    3740.290    3696.535      44.198 o 
   2  20  -2    1670.070    1653.109      21.812 o 
   2  20   0    4723.900    4721.692      47.642 o 
   2  20   2    2877.929    2875.720      27.552 o 
   2  20   4    3636.102    3640.857      39.606 o 
   2  20   6    1850.758    1885.003      30.422 o 
   2  20   8    2079.032    2139.857      39.606 o 
   2  20  10    1271.473    1264.513      21.238 o 
   2  20  12    1295.978    1325.357      32.718 o 
   2  20  14     796.497     713.477      33.292 o 
   2  21 -13     575.742     554.078      21.238 o 
   2  21 -11    1903.104    1938.385      68.880 o 
   2  21  -9    1999.495    1999.802      39.606 o 
   2  21  -7    1907.796    1866.635      35.014 o 
   2  21  -5    1278.690    1274.845      16.072 o 
   2  21  -3    3606.194    3591.494      44.198 o 
   2  21  -1    2769.032    2758.051      32.718 o 
   2  21   1    2729.147    2704.670      31.570 o 
   2  21   3    2683.625    2694.912      32.718 o 
   2  21   5    1646.960    1655.405      24.682 o 
   2  21   7    1505.853    1513.054      20.090 o 
   2  21   9    1822.851    1875.819      41.328 o 
   2  21  11    1483.951    1503.296      27.552 o 
   2  21  13     823.198     807.612      22.960 o 
   2  22 -12     868.356     883.954      18.368 o 
   2  22 -10    1089.506    1092.315      18.942 o 
   2  22  -8    1704.073    1712.230      41.902 o 
   2  22  -6    1397.757    1364.963      19.516 o 
   2  22  -4    3640.131    3620.194      49.938 o 
   2  22  -2    1971.332    2015.874      34.440 o 
   2  22   0    3324.164    3315.401      44.198 o 
   2  22   2    2233.345    2237.437      32.718 o 
   2  22   4    3781.339    3781.486      41.328 o 
   2  22   6    1281.092    1330.523      18.942 o 
   2  22   8    1457.856    1496.982      19.516 o 
   2  22  10     975.624     986.125      25.830 o 
   2  22  12    1073.403    1060.171      48.790 o 
   2  23 -13     489.286     473.547      24.682 o 
   2  23 -11    1128.493    1087.723      23.534 o 
   2  23  -9    1031.771    1013.103      15.498 o 
   2  23  -7    1773.154    1777.666      36.162 o 
   2  23  -5    1027.103    1029.749      19.516 o 
   2  23  -3    1622.542    1611.207      28.126 o 
   2  23  -1    1971.725    1969.381      28.126 o 
   2  23   1    2495.399    2475.645      48.790 o 
   2  23   3    1170.697    1141.104      16.072 o 
   2  23   5     838.447     856.402      21.238 o 
   2  23   7    1426.742    1429.824      17.794 o 
   2  23   9    1144.617    1116.422      22.386 o 
   2  23  11     695.755     690.517      18.942 o 
   2  23  13     693.697     734.141      32.144 o 
   2  24 -12     851.397     844.922      18.368 o 
   2  24 -10     999.417     994.735      26.404 o 
   2  24  -8    1464.046    1397.681      63.140 o 
   2  24  -6    1211.026    1222.612      17.794 o 
   2  24  -4    2541.448    2565.188      68.880 o 
   2  24  -2    1309.307    1329.949      22.960 o 
   2  24   0    2227.166    2256.379      40.180 o 
   2  24   2    1548.020    1558.974      26.404 o 
   2  24   4    2448.108    2444.649      45.346 o 
   2  24   6     732.739     761.119      12.628 o 
   2  24   8    1216.848    1233.518      22.960 o 
   2  24  10    1067.308    1043.525      23.534 o 
   2  24  12     836.022     869.030      48.790 o 
   2  25 -11     848.717     855.828      35.588 o 
   2  25  -9     913.287     903.470      20.090 o 
   2  25  -7    1737.528    1768.482      33.292 o 
   2  25  -5    1449.059    1427.528      34.440 o 
   2  25  -3    2230.269    2208.163      41.328 o 
   2  25  -1    2001.809    1982.009      30.422 o 
   2  25   1    2253.777    2277.043      45.346 o 
   2  25   3    2030.850    1970.529      30.422 o 
   2  25   5    1759.173    1778.814      34.440 o 
   2  25   7    1463.099    1508.462      28.126 o 
   2  25   9    1122.745    1123.884      17.220 o 
   2  25  11     821.533     887.398      33.866 o 
   2  26 -10     867.090     881.658      63.140 o 
   2  26  -8    1615.138    1647.943      40.180 o 
   2  26  -6    1563.447    1533.718      24.108 o 
   2  26  -4    1997.561    2039.982      74.619 o 
   2  26  -2    1501.922    1507.888      20.090 o 
   2  26   0    2965.100    3017.498      49.938 o 
   2  26   2    1057.036    1080.261      16.072 o 
   2  26   4    1760.667    1765.612      32.718 o 
   2  26   6    1668.028    1673.773      28.126 o 
   2  26   8    1654.238    1656.553      32.718 o 
   2  26  10     692.343     711.755      22.960 o 
   2  27  -9     546.510     546.387      17.794 o 
   2  27  -7    1182.118    1151.436      20.664 o 
   2  27  -5    1354.580    1364.389      18.942 o 
   2  27  -3    1818.734    1806.366      37.310 o 
   2  27  -1    1070.079    1060.171      17.220 o 
   2  27   1     996.185     991.865      14.924 o 
   2  27   3    1419.421    1430.972      38.458 o 
   2  27   5    1871.592    1915.425      41.328 o 
   2  27   7    1098.112    1094.611      23.534 o 
   2  27   9     533.203     534.218      24.108 o 
   2  28  -8     802.037     797.855      36.736 o 
   2  28  -6     553.333     528.249      14.350 o 
   2  28  -4    1303.112    1296.657      25.830 o 
   2  28  -2     890.571     873.048      14.350 o 
   2  28   0    1299.180    1311.581      20.090 o 
   2  28   2     681.503     679.611      13.776 o 
   2  28   4    1319.105    1269.105      52.808 o 
   2  28   6     766.881     756.527      19.516 o 
   2  28   8    1022.745    1005.067      26.404 o 
   2  29  -7    1268.167    1273.697      43.624 o 
   2  29  -5    1140.340    1147.992      25.830 o 
   2  29  -3    1085.719    1067.059      21.238 o 
   2  29  -1     815.546     816.797      19.516 o 
   2  29   1    1366.843    1393.663      25.830 o 
   2  29   3    1165.117    1192.764      24.682 o 
   2  29   5     972.227    1020.565      32.718 o 
   2  29   7    1005.703    1013.103      25.256 o 
   2  30  -6     482.242     528.421      21.238 o 
   2  30  -4     944.465     962.018      20.090 o 
   2  30  -2     779.370     758.249      21.238 o 
   2  30   0    1415.769    1441.878      38.458 o 
   2  30   2     761.909     700.849      35.014 o 
   2  30   4    1020.470     995.883      39.606 o 
   2  30   6     702.855     664.113      22.960 o 
   2  31  -3    1074.615    1078.539      21.812 o 
   2  31  -1     695.899     683.055      14.350 o 
   2  31   1     871.795     872.474      24.108 o 
   2  31   3    1026.479    1020.565      25.830 o 
   3   0 -11    3207.810    3227.006      37.310 o 
   3   0  -9    4367.937    4377.868      26.978 o 
   3   0  -7    9339.699    9315.957      35.588 o 
   3   0  -5   10376.193   10395.069      27.552 o 
   3   0  -3   22695.164   22758.945      74.619 o 
   3   0  -1   27814.449   28171.729      97.579 o 
   3   0   1   22886.678   23057.424      80.359 o 
   3   0   3   23033.311   22982.805      68.880 o 
   3   0   5   10685.741   10699.287      26.404 o 
   3   0   7    9799.155    9763.674      28.126 o 
   3   0   9    2817.904    2798.231      21.238 o 
   3   0  11    4141.300    4174.100      52.808 o 
   3   1 -12    1661.392    1752.410      68.880 o 
   3   1 -10    3616.150    3635.691      30.422 o 
   3   1  -8    1657.681    1635.315      12.054 o 
   3   1  -6    7433.536    7438.990      28.126 o 
   3   1  -4    5663.437    5691.745      20.664 o 
   3   1  -2    9848.768    9924.393      37.310 o 
   3   1   0    9688.714    9700.534      36.736 o 
   3   1   2    5106.330    5140.709      22.386 o 
   3   1   4    4976.592    4985.730      14.924 o 
   3   1   6    8795.219    8799.360      22.960 o 
   3   1   8    1973.756    1961.919      12.628 o 
   3   1  10    2814.382    2838.411      54.530 o 
   3   1  12    1365.503    1283.455      48.790 o 
   3   2 -13    3659.093    3645.449      80.359 o 
   3   2 -11    3446.881    3408.963      37.310 o 
   3   2  -9    3313.812    3310.810      26.978 o 
   3   2  -7    9138.549    9092.099      43.050 o 
   3   2  -5   11575.244   11629.161      34.440 o 
   3   2  -3   14761.253   14723.000      48.790 o 
   3   2  -1    7113.568    7071.632      26.978 o 
   3   2   1    6914.417    6928.133      25.830 o 
   3   2   3   16211.727   16203.910      50.512 o 
   3   2   5    8896.020    8908.420      21.812 o 
   3   2   7    9188.749    9160.978      28.126 o 
   3   2   9    2938.131    2912.456      18.368 o 
   3   2  11    3858.890    3886.528      57.400 o 
   3   3 -12    1556.566    1494.686      80.359 o 
   3   3 -10    6960.663    7048.672      50.512 o 
   3   3  -8    4440.554    4431.250      21.812 o 
   3   3  -6    8545.825    8546.802      25.830 o 
   3   3  -4   13471.697   13506.128      38.458 o 
   3   3  -2   20774.689   20715.520      55.104 o 
   3   3   0   22197.076   22110.330      74.619 o 
   3   3   2   20310.543   20147.264      63.140 o 
   3   3   4   13559.697   13534.828      36.162 o 
   3   3   6    9170.979    9201.157      22.960 o 
   3   3   8    5267.676    5267.563      22.960 o 
   3   3  10    7544.173    7565.269      80.359 o 
   3   3  12    1305.909    1349.465      63.140 o 
   3   4 -13    2713.676    2824.635      74.619 o 
   3   4 -11    3960.502    4055.282      54.530 o 
   3   4  -9    5612.244    5643.530      32.718 o 
   3   4  -7   10905.324   10940.366      41.328 o 
   3   4  -5   10880.769   10854.267      44.772 o 
   3   4  -3   18939.238   18976.311      48.216 o 
   3   4  -1   17093.543   17041.945      52.808 o 
   3   4   1   15649.048   15492.155      48.790 o 
   3   4   3   20189.441   20147.264      49.364 o 
   3   4   5    9663.031    9660.354      26.978 o 
   3   4   7   12084.288   12117.058      40.180 o 
   3   4   9    4614.672    4644.776      26.978 o 
   3   4  11    4148.932    4190.171      74.619 o 
   3   4  13    2897.709    2892.366      91.839 o 
   3   5 -14    3862.922    3883.657     109.059 o 
   3   5 -12    3368.516    3518.596     109.059 o 
   3   5 -10    8124.327    8242.584      97.579 o 
   3   5  -8    5985.090    5958.080      25.256 o 
   3   5  -6   13641.760   13661.107      40.754 o 
   3   5  -4   15231.056   15182.197      40.754 o 
   3   5  -2   22516.799   22581.008      55.104 o 
   3   5   0   26763.264   26782.658      57.400 o 
   3   5   2   23477.135   23585.500      57.400 o 
   3   5   4   14652.905   14585.241      37.884 o 
   3   5   6   13372.482   13465.948      40.754 o 
   3   5   8    6774.958    6796.114      37.884 o 
   3   5  10    8100.868    8047.425      74.619 o 
   3   5  12    2886.880    2806.841      63.140 o 
   3   6 -15    1662.117    1657.701      47.642 o 
   3   6 -13    2229.344    2376.344      80.359 o 
   3   6 -11    5105.134    5151.041      80.359 o 
   3   6  -9    6309.743    6336.917      40.180 o 
   3   6  -7    8213.517    8225.364      37.310 o 
   3   6  -5   10164.629   10090.852      40.180 o 
   3   6  -3   25031.439   25083.631      63.140 o 
   3   6  -1   19279.617   19320.709      46.494 o 
   3   6   1   18271.502   18333.436      51.660 o 
   3   6   3   26705.771   26581.760      86.099 o 
   3   6   5   10639.920   10584.488      29.848 o 
   3   6   7    9577.389    9666.095      39.606 o 
   3   6   9    5872.184    5854.760      37.884 o 
   3   6  11    5978.197    5952.340     160.719 o 
   3   6  13    2202.426    2180.037      91.839 o 
   3   7 -14    3457.905    3423.887     154.979 o 
   3   7 -12    3663.250    3710.311      91.839 o 
   3   7 -10    8163.027    8271.284      86.099 o 
   3   7  -8    5273.726    5252.638      25.256 o 
   3   7  -6   11805.128   11818.580      47.068 o 
   3   7  -4   11006.255   10951.846      35.014 o 
   3   7  -2   14523.643   14568.021      51.660 o 
   3   7   0   16109.569   16106.331      39.606 o 
   3   7   2   15710.118   15807.853      45.920 o 
   3   7   4   11458.785   11445.482      39.606 o 
   3   7   6   11146.551   11238.844      39.032 o 
   3   7   8    4838.117    4851.989      25.830 o 
   3   7  10    8579.047    8472.183      74.619 o 
   3   7  12    4073.471    4048.969     137.759 o 
   3   7  14    3319.764    3382.559     126.279 o 
   3   8 -15    1449.309    1399.976      44.772 o 
   3   8 -13    1954.662    2138.709     114.799 o 
   3   8 -11    2003.387    1977.417      57.400 o 
   3   8  -9    4103.380    4161.472      45.920 o 
   3   8  -7    9078.752    9138.018      37.310 o 
   3   8  -5    2567.454    2535.915      16.072 o 
   3   8  -3    3026.354    3008.888      12.628 o 
   3   8  -1   14875.618   14872.239      41.328 o 
   3   8   1   13946.769   13942.365      36.162 o 
   3   8   3    4667.989    4671.754      15.498 o 
   3   8   5    2182.563    2173.149      13.776 o 
   3   8   7    9962.852   10044.932      44.772 o 
   3   8   9    3689.809    3703.423      39.032 o 
   3   8  11    2726.711    2636.364     103.319 o 
   3   8  13    1689.360    1746.096      91.839 o 
   3   8  15    1574.172    1450.488      80.359 o 
   3   9 -16     979.558    1009.085      39.032 o 
   3   9 -14    2786.303    2926.232     154.979 o 
   3   9 -12    1358.129    1382.757      31.570 o 
   3   9 -10    3877.377    3912.932      54.530 o 
   3   9  -8    3174.568    3209.786      19.516 o 
   3   9  -6    7141.351    7134.771      27.552 o 
   3   9  -4    6062.854    6026.959      21.812 o 
   3   9  -2    7842.618    7823.567      23.534 o 
   3   9   0    6514.645    6480.416      21.238 o 
   3   9   2    8141.452    8156.485      29.274 o 
   3   9   4    7526.745    7513.609      25.830 o 
   3   9   6    7484.530    7473.429      41.328 o 
   3   9   8    2564.210    2602.498      21.812 o 
   3   9  10    4578.426    4551.215      53.956 o 
   3   9  12    2179.044    2162.243     103.319 o 
   3  10 -15    1228.474    1255.329      32.718 o 
   3  10 -13    2750.666    2686.876      86.099 o 
   3  10 -11    5361.037    5493.143      74.619 o 
   3  10  -9    4905.893    4873.801      57.400 o 
   3  10  -7    5611.510    5642.956      27.552 o 
   3  10  -5    6517.708    6503.376      23.534 o 
   3  10  -3   10777.700   10733.728      39.032 o 
   3  10  -1    9679.783    9625.915      36.162 o 
   3  10   1    7630.501    7616.928      21.812 o 
   3  10   3   10465.377   10435.249      30.996 o 
   3  10   5    6056.694    6061.399      26.404 o 
   3  10   7    6969.654    6979.792      33.866 o 
   3  10   9    4076.399    4069.632      39.606 o 
   3  10  11    5167.391    5125.211      91.839 o 
   3  10  15    1683.906    1661.719      97.579 o 
   3  11 -16     698.881     658.948      37.884 o 
   3  11 -14    2498.778    2599.054     154.979 o 
   3  11 -12    1616.866    1626.705      68.880 o 
   3  11 -10    2631.017    2639.234      43.624 o 
   3  11  -8    1727.321    1777.092      18.368 o 
   3  11  -6    7765.224    7812.087      30.422 o 
   3  11  -4    7234.866    7186.431      26.404 o 
   3  11  -2    7177.583    7180.691      25.830 o 
   3  11   0    5711.701    5680.839      22.960 o 
   3  11   2    8727.780    8753.440      28.126 o 
   3  11   4    7005.156    7008.493      26.978 o 
   3  11   6    7347.041    7341.410      36.162 o 
   3  11   8    2594.727    2603.072      26.978 o 
   3  11  10    2905.159    2956.080      41.902 o 
   3  11  14    2605.191    2472.775     137.759 o 
   3  12 -15    1491.054    1509.036      52.808 o 
   3  12 -13    1662.397    1560.695      46.494 o 
   3  12 -11    2543.577    2575.521      63.140 o 
   3  12  -9    4122.262    4101.776      57.400 o 
   3  12  -7    5030.446    5062.646      29.848 o 
   3  12  -5    4732.117    4728.580      23.534 o 
   3  12  -3    8573.806    8529.582      32.718 o 
   3  12  -1    8758.652    8782.141      32.718 o 
   3  12   1    7369.432    7352.890      25.256 o 
   3  12   3    8618.694    8598.462      29.274 o 
   3  12   5    4007.153    3979.515      20.090 o 
   3  12   7    6128.259    6107.318      54.530 o 
   3  12   9    3804.882    3757.953      51.086 o 
   3  12  11    2624.927    2684.580     103.319 o 
   3  12  13    1119.355    1100.350      45.346 o 
   3  12  15    1709.187    1549.215      74.619 o 
   3  13 -16    1069.336    1018.843      43.050 o 
   3  13 -14    2174.597    2201.275     149.239 o 
   3  13 -12    1067.265    1045.247      43.050 o 
   3  13 -10    3663.823    3608.714      74.619 o 
   3  13  -8    2851.903    2882.034      35.014 o 
   3  13  -6    5653.984    5665.916      27.552 o 
   3  13  -4    5401.019    5367.438      21.812 o 
   3  13  -2    6681.854    6652.615      28.126 o 
   3  13   0    4109.202    4065.041      15.498 o 
   3  13   2    6195.671    6164.718      24.682 o 
   3  13   4    5032.951    5030.502      20.090 o 
   3  13   6    5498.568    5481.089      40.754 o 
   3  13   8    2455.515    2405.618      41.328 o 
   3  13  10    3276.404    3284.980      45.346 o 
   3  13  12    1135.224    1124.458      46.494 o 
   3  13  14    2265.541    2264.415     137.759 o 
   3  13  16     994.903    1035.489      36.162 o 
   3  14 -15     741.390     734.715      40.180 o 
   3  14 -13    1847.460    1768.482      48.790 o 
   3  14 -11    1809.823    1796.034      45.920 o 
   3  14  -9    1460.850    1473.448      21.812 o 
   3  14  -7    3915.913    3893.416      43.624 o 
   3  14  -5    5435.667    5422.542      25.830 o 
   3  14  -3    5588.728    5612.534      22.386 o 
   3  14  -1    6035.674    6015.479      22.960 o 
   3  14   1    5915.246    5935.120      23.534 o 
   3  14   3    6506.242    6520.596      24.682 o 
   3  14   5    4088.923    4122.440      26.404 o 
   3  14   7    4735.722    4701.028      36.162 o 
   3  14   9    1714.835    1728.876      25.830 o 
   3  14  11    1906.206    1893.613      37.310 o 
   3  14  13    1283.109    1211.706      45.920 o 
   3  14  15    1084.039    1066.485      40.180 o 
   3  15 -16     449.820     431.415      31.570 o 
   3  15 -14    1387.979    1379.313      51.660 o 
   3  15 -12    1086.647    1103.795      20.090 o 
   3  15 -10    2942.204    2943.452      57.400 o 
   3  15  -8    1885.082    1874.671      36.736 o 
   3  15  -6    3659.195    3618.472      26.978 o 
   3  15  -4    3437.484    3445.698      26.404 o 
   3  15  -2    5366.096    5343.904      27.552 o 
   3  15   0    3307.239    3326.307      17.794 o 
   3  15   2    4381.796    4418.048      22.960 o 
   3  15   4    3173.624    3229.876      28.126 o 
   3  15   6    3628.556    3585.754      32.718 o 
   3  15   8    1388.705    1380.461      16.646 o 
   3  15  10    2560.459    2492.865      47.068 o 
   3  15  12     972.417     937.910      44.772 o 
   3  15  14    1429.401    1445.322      34.440 o 
   3  15  16     624.901     678.463      30.422 o 
   3  16 -15     724.455     743.899      38.458 o 
   3  16 -13    1180.708    1239.258      29.848 o 
   3  16 -11    1620.226    1672.625      30.996 o 
   3  16  -9    2193.362    2211.033      43.624 o 
   3  16  -7    2740.874    2725.333      44.772 o 
   3  16  -5    3131.956    3123.113      24.108 o 
   3  16  -3    4169.800    4308.989      47.642 o 
   3  16  -1    4198.343    4228.629      21.238 o 
   3  16   1    3103.773    3135.167      17.794 o 
   3  16   3    4657.867    4714.230      35.588 o 
   3  16   5    2930.931    2911.308      29.274 o 
   3  16   7    2395.011    2378.066      39.606 o 
   3  16   9    1070.242    1088.871      21.238 o 
   3  16  11    2272.493    2259.823      57.400 o 
   3  16  13    1213.713    1195.634      45.346 o 
   3  16  15     686.157     727.827      35.014 o 
   3  17 -14    1586.878    1621.539      43.050 o 
   3  17 -12    1005.718    1026.305      22.960 o 
   3  17 -10    3011.979    3082.359      68.880 o 
   3  17  -8    4179.226    4137.938      52.234 o 
   3  17  -6    5866.184    5837.541      51.660 o 
   3  17  -4    2284.145    2301.724      22.960 o 
   3  17  -2    7480.827    7513.609      51.660 o 
   3  17   0   12763.564   12805.854      63.140 o 
   3  17   2    7565.914    7576.749      45.920 o 
   3  17   4    2259.538    2255.231      25.256 o 
   3  17   6    5815.099    5797.361      49.938 o 
   3  17   8    4187.278    4136.216      57.400 o 
   3  17  10    2974.385    3008.888      49.938 o 
   3  17  12    1031.624     998.753      20.090 o 
   3  17  14    1655.359    1735.764     126.279 o 
   3  18 -13    1539.911    1502.148      56.252 o 
   3  18 -11    2026.553    2023.910      51.660 o 
   3  18  -9    2625.728    2649.566      57.400 o 
   3  18  -7    4054.080    4009.363      63.140 o 
   3  18  -5    4581.320    4581.637      41.902 o 
   3  18  -3    4872.923    4860.599      38.458 o 
   3  18  -1    4299.749    4295.213      37.884 o 
   3  18   1    4428.733    4383.608      35.014 o 
   3  18   3    6034.571    5981.040      41.328 o 
   3  18   5    3321.010    3319.994      34.440 o 
   3  18   7    3189.158    3194.288      47.642 o 
   3  18   9    2137.404    2163.391      48.790 o 
   3  18  11    2639.345    2634.068      80.359 o 
   3  18  13    1328.040    1398.828      48.216 o 
   3  18  15    1035.568    1017.121      37.884 o 
   3  19 -14     893.891     943.650      25.830 o 
   3  19 -12    1056.470    1064.189      24.108 o 
   3  19 -10    3649.411    3671.853      63.140 o 
   3  19  -8    1689.826    1690.993      37.310 o 
   3  19  -6    2318.161    2269.581      29.274 o 
   3  19  -4    3708.240    3729.253      44.772 o 
   3  19  -2    5749.799    5745.701      53.382 o 
   3  19   0    3413.739    3428.479      30.996 o 
   3  19   2    5246.469    5246.898      43.050 o 
   3  19   4    3622.267    3642.579      35.014 o 
   3  19   6    2679.962    2687.450      32.718 o 
   3  19   8    1772.807    1792.590      32.718 o 
   3  19  10    3374.692    3428.479      74.619 o 
   3  19  12     952.425     931.596      26.978 o 
   3  19  14     997.841    1053.857      41.328 o 
   3  20 -13    1437.339    1505.018      68.880 o 
   3  20 -11    1687.956    1671.477      57.400 o 
   3  20  -9    1668.745    1713.952      43.624 o 
   3  20  -7    3011.154    3003.148      49.364 o 
   3  20  -5    4278.230    4269.957      47.068 o 
   3  20  -3    4376.265    4365.814      45.346 o 
   3  20  -1    3601.165    3549.592      44.772 o 
   3  20   1    3687.432    3631.099      41.902 o 
   3  20   3    5075.448    5091.346      44.772 o 
   3  20   5    3563.794    3532.372      44.198 o 
   3  20   7    3465.464    3515.152      63.140 o 
   3  20   9    1555.328    1513.054      20.664 o 
   3  20  11    1742.206    1808.662      43.050 o 
   3  20  13    1400.722    1400.551      48.216 o 
   3  21 -14    1281.805    1300.675      44.198 o 
   3  21 -12     874.619     894.286      52.808 o 
   3  21 -10    2063.287    2058.350      57.400 o 
   3  21  -8    1635.158    1615.799      30.422 o 
   3  21  -6    2370.158    2336.738      39.032 o 
   3  21  -4    1747.944    1724.858      35.014 o 
   3  21  -2    2853.564    2820.617      36.162 o 
   3  21   0    2306.605    2278.190      40.754 o 
   3  21   2    2445.211    2456.129      40.180 o 
   3  21   4    1465.803    1486.650      24.108 o 
   3  21   6    2511.457    2567.485      44.772 o 
   3  21   8    1778.809    1805.792      30.422 o 
   3  21  10    1856.057    1841.953      41.328 o 
   3  21  12     705.616     694.535      17.794 o 
   3  21  14    1337.110    1363.815     103.319 o 
   3  22 -13     872.525     848.366      24.108 o 
   3  22 -11     966.568     971.775      26.404 o 
   3  22  -9    1241.820    1246.146      20.090 o 
   3  22  -7    1498.802    1519.942      49.364 o 
   3  22  -5    1836.331    1852.286      24.682 o 
   3  22  -3    2509.664    2507.215      38.458 o 
   3  22  -1    2105.710    2135.266      32.718 o 
   3  22   1    1591.274    1569.305      23.534 o 
   3  22   3    2926.449    2926.806      41.902 o 
   3  22   5    1930.331    1964.215      34.440 o 
   3  22   7    1911.783    1928.053      30.422 o 
   3  22   9    1106.477    1091.741      17.794 o 
   3  22  11    1358.537    1301.823      24.682 o 
   3  22  13     638.245     648.616      32.144 o 
   3  23 -12     837.281     856.402      24.108 o 
   3  23 -10    1062.638    1067.059      18.368 o 
   3  23  -8     834.435     810.482      14.924 o 
   3  23  -6    2288.518    2279.339      36.736 o 
   3  23  -4    1393.528    1424.658      18.942 o 
   3  23  -2    1490.635    1498.704      26.978 o 
   3  23   0    1392.393    1409.160      29.274 o 
   3  23   2    1793.032    1779.388      26.404 o 
   3  23   4    1329.144    1330.523      22.386 o 
   3  23   6    2156.676    2132.969      44.198 o 
   3  23   8    1143.802    1152.010      19.516 o 
   3  23  10    1307.269    1294.935      28.126 o 
   3  23  12     699.153     722.087      16.072 o 
   3  24 -11    1205.649    1145.696      25.256 o 
   3  24  -9    1297.738    1269.679      25.830 o 
   3  24  -7    1900.255    1859.173      48.790 o 
   3  24  -5    1656.771    1626.131      22.960 o 
   3  24  -3    1721.702    1763.890      32.718 o 
   3  24  -1    2399.731    2425.134      36.162 o 
   3  24   1    1756.791    1742.078      36.162 o 
   3  24   3    1674.356    1701.898      32.718 o 
   3  24   5    1699.755    1707.064      23.534 o 
   3  24   7    2475.960    2448.667      42.476 o 
   3  24   9    1116.307    1065.911      17.220 o 
   3  24  11    1229.570    1193.912      17.794 o 
   3  25 -10    1294.548    1284.029      34.440 o 
   3  25  -8     985.279     944.798      21.812 o 
   3  25  -6    1861.294    1891.317      38.458 o 
   3  25  -4    1969.336    1989.471      32.718 o 
   3  25  -2    2318.031    2410.210      44.772 o 
   3  25   0    1274.333    1284.029      15.498 o 
   3  25   2    2044.492    2030.224      34.440 o 
   3  25   4    2470.334    2528.453      43.624 o 
   3  25   6    2347.086    2316.648      41.328 o 
   3  25   8     842.069     829.424      18.942 o 
   3  25  10    1325.860    1350.613      36.162 o 
   3  26  -9    1063.816    1064.189      21.238 o 
   3  26  -7    1108.434    1138.234      21.812 o 
   3  26  -5     811.547     829.998      15.498 o 
   3  26  -3     733.052     718.643      24.108 o 
   3  26  -1    1472.142    1479.188      24.682 o 
   3  26   1    1281.394    1288.047      14.350 o 
   3  26   3     940.183     906.340      25.830 o 
   3  26   5     547.095     517.744      21.812 o 
   3  26   7    1436.902    1408.012      32.718 o 
   3  26   9     993.606    1032.619      33.292 o 
   3  27  -8     748.309     763.989      18.368 o 
   3  27  -6    1521.024    1506.740      33.292 o 
   3  27  -4    1011.065    1017.695      17.794 o 
   3  27  -2    1181.351    1181.284      17.794 o 
   3  27   0    1045.556    1006.789      13.202 o 
   3  27   2    2083.698    2098.530      40.754 o 
   3  27   4    1105.776    1100.350      20.664 o 
   3  27   6    1036.526    1036.637      22.960 o 
   3  27   8     812.848     803.021      16.072 o 
   3  28  -7     639.579     657.800      15.498 o 
   3  28  -5     633.295     602.122      13.202 o 
   3  28  -3    1158.628    1145.122      30.422 o 
   3  28  -1    1325.235    1298.379      17.220 o 
   3  28   1    1085.303    1093.463      24.108 o 
   3  28   3    1369.110    1366.685      31.570 o 
   3  28   5     658.527     658.948      14.924 o 
   3  28   7     948.940     959.148      18.368 o 
   3  29  -6     925.443     906.914      22.960 o 
   3  29  -4     696.513     736.437      12.628 o 
   3  29  -2     845.954     850.088      13.202 o 
   3  29   0     657.264     642.876      12.628 o 
   3  29   2     904.534     930.448      28.126 o 
   3  29   4     677.927     638.284      21.812 o 
   3  29   6     832.077     852.384      20.090 o 
   3  30  -5     897.185     913.228      18.942 o 
   3  30  -3     901.986     890.268      22.960 o 
   3  30  -1    1282.558    1269.679      25.830 o 
   3  30   1    1103.662    1108.960      35.014 o 
   3  30   3    1019.226     978.089      27.552 o 
   3  30   5     791.898     824.258      25.830 o 
   3  31  -2    1356.670    1386.775      28.126 o 
   3  31   0     986.388     972.923      16.646 o 
   3  31   2    1250.881    1199.652      68.880 o 
   4   0 -12    2397.723    2359.698      39.606 o 
   4   0 -10    3124.937    3181.660      23.534 o 
   4   0  -8    7428.902    7375.850      32.144 o 
   4   0  -6    3978.291    3966.887      13.776 o 
   4   0  -4   13839.719   13925.146      37.310 o 
   4   0  -2    1548.594    1530.274      10.332 o 
   4   0   0   18908.953   18895.951      63.140 o 
   4   0   2    3317.179    3322.864      12.628 o 
   4   0   4   15013.939   15078.878      39.032 o 
   4   0   6    3995.757    3980.089      12.054 o 
   4   0   8    7520.651    7427.510      44.772 o 
   4   0  10    3731.198    3814.204      41.328 o 
   4   0  12    2555.363    2605.368      91.839 o 
   4   1 -13    1641.025    1664.589      52.808 o 
   4   1 -11    5049.063    5087.902      57.400 o 
   4   1  -9    4287.287    4325.061      28.700 o 
   4   1  -7    5483.450    5464.443      26.404 o 
   4   1  -5    3387.356    3412.981      17.220 o 
   4   1  -3   12245.515   12214.637      36.162 o 
   4   1  -1    8604.982    8564.021      28.700 o 
   4   1   1   13556.954   13678.327      45.346 o 
   4   1   3   12642.076   12662.354      34.440 o 
   4   1   5    4069.716    4096.610      12.628 o 
   4   1   7    5107.323    5051.166      16.646 o 
   4   1   9    6202.615    6187.678      63.140 o 
   4   1  11    4823.680    4881.263      68.880 o 
   4   1  13    1758.690    1687.549      80.359 o 
   4   2 -12    2736.963    2659.324      91.839 o 
   4   2 -10    3818.732    3832.572      32.718 o 
   4   2  -8    7272.543    7232.351      36.736 o 
   4   2  -6    3390.740    3392.317      16.072 o 
   4   2  -4    8099.335    8162.225      21.238 o 
   4   2  -2     489.489     498.803       7.462 o 
   4   2   0   13688.684   13718.507      40.180 o 
   4   2   2    2591.919    2596.758      12.054 o 
   4   2   4    8214.505    8236.844      24.108 o 
   4   2   6    2925.365    2926.232      10.906 o 
   4   2   8    7191.415    7129.032      36.162 o 
   4   2  10    3384.044    3436.515      46.494 o 
   4   2  12    3011.989    3045.049      63.140 o 
   4   3 -13    1868.551    1712.230      86.099 o 
   4   3 -11    4238.372    4290.047      51.660 o 
   4   3  -9    4493.458    4512.757      30.422 o 
   4   3  -7    7353.174    7381.590      25.256 o 
   4   3  -5    4746.245    4744.652      18.368 o 
   4   3  -3   14775.325   14826.319      37.310 o 
   4   3  -1   13200.495   13138.771      36.162 o 
   4   3   1   14825.844   14803.359      49.938 o 
   4   3   3   14487.365   14499.142      37.884 o 
   4   3   5    6585.145    6589.475      17.794 o 
   4   3   7    6897.397    6864.994      21.238 o 
   4   3   9    5474.950    5425.411      30.996 o 
   4   3  11    4036.108    4147.122     109.059 o 
   4   3  13    2203.881    2053.184      68.880 o 
   4   4 -12    3064.838    3039.883     109.059 o 
   4   4 -10    4056.757    4012.233      39.606 o 
   4   4  -8    7259.970    7232.351      33.292 o 
   4   4  -6    5069.609    5074.699      20.090 o 
   4   4  -4   17420.709   17409.303      43.624 o 
   4   4  -2    6649.760    6664.095      18.368 o 
   4   4   0   25891.715   25870.004      91.839 o 
   4   4   2    6030.691    6044.179      16.072 o 
   4   4   4   18052.199   17983.299      57.400 o 
   4   4   6    5901.523    5929.380      23.534 o 
   4   4   8    6852.927    6801.854      26.404 o 
   4   4  10    3689.880    3687.925      48.790 o 
   4   4  12    3500.824    3518.596     103.319 o 
   4   5 -13    3909.290    4101.776     154.979 o 
   4   5 -11    6527.172    6669.835     137.759 o 
   4   5  -9    4913.331    4899.057      32.718 o 
   4   5  -7   13176.352   13253.570      47.642 o 
   4   5  -5   12421.794   12346.656      55.104 o 
   4   5  -3   21119.465   21123.057      47.068 o 
   4   5  -1   22605.891   22581.008      68.880 o 
   4   5   1   25399.059   25537.086      80.359 o 
   4   5   3   20401.107   20376.861      52.808 o 
   4   5   5   12432.564   12404.056      44.772 o 
   4   5   7   11636.971   11698.041      36.162 o 
   4   5   9    5884.611    5843.280      34.440 o 
   4   5  11    6226.718    6285.257     160.719 o 
   4   5  13    3951.933    3932.447     126.279 o 
   4   6 -14    2219.473    2185.777     120.539 o 
   4   6 -12    2103.511    2091.068      49.938 o 
   4   6 -10    2697.609    2670.230      33.292 o 
   4   6  -8    9542.821    9562.775      43.050 o 
   4   6  -6    7043.989    6974.053      33.292 o 
   4   6  -4   14379.853   14424.522      36.162 o 
   4   6  -2   11196.832   11192.924      30.996 o 
   4   6   0   43338.578   43256.348     154.979 o 
   4   6   2   10625.740   10647.628      27.552 o 
   4   6   4   15081.988   15090.357      36.162 o 
   4   6   6    7313.379    7266.791      29.848 o 
   4   6   8    9582.332    9637.395      40.180 o 
   4   6  10    3211.280    3167.885      35.014 o 
   4   6  12    2130.841    2114.602      91.839 o 
   4   6  14    1784.691    1759.298      86.099 o 
   4   7 -15    1888.085    1722.562     114.799 o 
   4   7 -13    2085.228    2064.090      74.619 o 
   4   7 -11    2920.445    2879.739      74.619 o 
   4   7  -9    2573.850    2566.337      23.534 o 
   4   7  -7    7907.328    7949.846      32.144 o 
   4   7  -5    7178.159    7134.771      31.570 o 
   4   7  -3   13315.151   13362.629      34.440 o 
   4   7  -1    7907.496    7909.667      18.942 o 
   4   7   1    7548.728    7553.789      21.238 o 
   4   7   3   11225.862   11210.144      35.588 o 
   4   7   5    8567.633    8518.103      32.718 o 
   4   7   7    6719.362    6721.495      28.700 o 
   4   7   9    2294.347    2286.226      24.682 o 
   4   7  11    2570.906    2604.220     103.319 o 
   4   7  15    1513.118    1509.036      80.359 o 
   4   8 -16    1088.445    1067.059      40.754 o 
   4   8 -14    1910.025    2077.292     126.279 o 
   4   8 -12    4159.833    4223.463     103.319 o 
   4   8 -10    3723.719    3818.222      54.530 o 
   4   8  -8    6008.140    6032.699      30.422 o 
   4   8  -6    6325.538    6325.437      29.848 o 
   4   8  -4   18149.355   18178.457      48.790 o 
   4   8  -2    8550.381    8564.021      29.848 o 
   4   8   0   22116.699   22139.029      52.234 o 
   4   8   2    7184.042    7180.691      22.960 o 
   4   8   4   16897.918   16927.145      44.198 o 
   4   8   6    6831.792    6813.334      34.440 o 
   4   8   8    6621.470    6646.875      36.736 o 
   4   8  10    2912.983    2871.129      46.494 o 
   4   8  14    2186.180    2192.665     109.059 o 
   4   9 -15    1621.807    1647.369      36.736 o 
   4   9 -13    1568.607    1500.426      52.808 o 
   4   9 -11    2810.893    2793.639      97.579 o 
   4   9  -9    2493.110    2472.201      30.422 o 
   4   9  -7    6602.651    6692.794      30.422 o 
   4   9  -5    8417.959    8432.003      25.830 o 
   4   9  -3   15778.798   15744.713      47.642 o 
   4   9  -1    9234.243    9178.198      28.700 o 
   4   9   1   11094.621   11043.686      30.422 o 
   4   9   3   15274.476   15325.696      48.790 o 
   4   9   5    8460.199    8454.963      29.848 o 
   4   9   7    5853.609    5900.680      30.422 o 
   4   9   9    3557.140    3554.184      48.790 o 
   4   9  11    2249.932    2200.127      48.790 o 
   4   9  15    1619.116    1800.626      97.579 o 
   4  10 -16    1418.541    1409.734      34.440 o 
   4  10 -14    1464.246    1565.287      49.938 o 
   4  10 -12    2763.573    2653.010      86.099 o 
   4  10 -10    4610.169    4648.220      68.880 o 
   4  10  -8    6351.477    6394.316      37.884 o 
   4  10  -6    3934.046    3920.393      17.794 o 
   4  10  -4   14290.198   14246.583      53.956 o 
   4  10  -2    7375.500    7329.930      23.534 o 
   4  10   0   15083.665   15061.658      45.346 o 
   4  10   2    6862.508    6864.994      24.682 o 
   4  10   4   13310.281   13385.589      43.624 o 
   4  10   6    3111.136    3087.525      18.942 o 
   4  10   8    6075.370    6113.059      43.050 o 
   4  10  10    4379.546    4243.553      53.956 o 
   4  11 -15    1599.295    1644.499      63.140 o 
   4  11 -13    1447.396    1459.672      31.570 o 
   4  11 -11    2678.303    2643.826      51.660 o 
   4  11  -9    3392.500    3436.515      51.086 o 
   4  11  -7    8456.251    8529.582      49.938 o 
   4  11  -5    5675.098    5650.992      23.534 o 
   4  11  -3    9518.487    9470.936      39.032 o 
   4  11  -1   12334.491   12300.736      45.920 o 
   4  11   1   13540.947   13511.868      41.902 o 
   4  11   3    8820.261    8793.620      27.552 o 
   4  11   5    6156.680    6153.238      24.108 o 
   4  11   7    7643.150    7691.548      52.234 o 
   4  11   9    3438.107    3447.420      32.718 o 
   4  11  11    2096.396    2028.502      45.920 o 
   4  11  15    1446.765    1537.736      47.642 o 
   4  12 -16     895.443     855.828      39.032 o 
   4  12 -14    1594.440    1545.771      52.234 o 
   4  12 -12    2528.543    2508.363      86.099 o 
   4  12 -10    2555.051    2562.319      68.880 o 
   4  12  -8    5597.669    5672.229      41.902 o 
   4  12  -6    4579.127    4573.027      23.534 o 
   4  12  -4    9580.774    9551.295      39.606 o 
   4  12  -2    5653.891    5620.570      21.812 o 
   4  12   0   15995.011   15985.792      63.140 o 
   4  12   2    6167.609    6141.758      24.108 o 
   4  12   4    9645.257    9637.395      38.458 o 
   4  12   6    4074.485    4089.722      22.960 o 
   4  12   8    5452.694    5423.115      46.494 o 
   4  12  10    2897.337    2852.187      45.920 o 
   4  12  12    2590.894    2402.748     103.319 o 
   4  13 -15    1134.581    1167.508      45.920 o 
   4  13 -13    1466.762    1488.372      32.144 o 
   4  13 -11    3697.871    3788.948      80.359 o 
   4  13  -9    3410.945    3458.900      48.790 o 
   4  13  -7    4819.001    4777.370      45.346 o 
   4  13  -5    3668.237    3656.929      20.090 o 
   4  13  -3    7870.758    7817.827      37.310 o 
   4  13  -1    5473.129    5432.299      24.108 o 
   4  13   1    5433.146    5377.195      20.090 o 
   4  13   3    6573.202    6566.516      25.256 o 
   4  13   5    4795.795    4819.271      22.960 o 
   4  13   7    3677.923    3670.705      30.996 o 
   4  13   9    2932.637    2900.976      41.902 o 
   4  13  11    3374.230    3393.465      74.619 o 
   4  13  13    1908.398    1897.057      55.104 o 
   4  14 -16     606.789     531.750      34.440 o 
   4  14 -14     827.471     830.572      31.570 o 
   4  14 -12    1585.621    1564.139      33.292 o 
   4  14 -10     923.459     908.062      26.404 o 
   4  14  -8    1967.751    1949.865      32.718 o 
   4  14  -6    1920.182    1912.555      34.440 o 
   4  14  -4    4339.305    4344.002      21.812 o 
   4  14  -2    1292.552    1281.733      13.202 o 
   4  14   0    5932.109    5929.380      21.812 o 
   4  14   2    2084.550    2084.180      15.498 o 
   4  14   4    4864.677    4864.043      21.812 o 
   4  14   6    1746.435    1732.320      17.794 o 
   4  14   8    1839.974    1818.994      36.162 o 
   4  14  10    1235.278    1232.944      20.664 o 
   4  14  12    1897.433    1947.569      68.880 o 
   4  15 -15    1267.591    1277.715      35.014 o 
   4  15 -13    1136.656    1110.682      25.256 o 
   4  15 -11    1756.575    1748.392      46.494 o 
   4  15  -9    2668.790    2673.100      45.920 o 
   4  15  -7    5296.549    5288.800      57.400 o 
   4  15  -5    1426.758    1428.676      17.220 o 
   4  15  -3    2632.677    2622.588      16.072 o 
   4  15  -1    5856.611    5866.240      22.960 o 
   4  15   1    6493.550    6503.376      26.978 o 
   4  15   3    1948.924    1973.973      14.924 o 
   4  15   5    2068.793    2026.206      25.256 o 
   4  15   7    4925.424    4862.321      45.920 o 
   4  15   9    3195.764    3155.831      51.660 o 
   4  15  11    1490.936    1441.304      37.310 o 
   4  15  13    1304.723    1275.993      46.494 o 
   4  16 -16    1308.466    1270.827      45.920 o 
   4  16 -14    1513.748    1484.354      53.382 o 
   4  16 -12    1674.862    1648.517      30.996 o 
   4  16 -10    1956.599    1951.587      51.086 o 
   4  16  -8    3436.505    3460.049      49.364 o 
   4  16  -6    2354.736    2337.312      26.978 o 
   4  16  -4    6182.940    6147.499      39.606 o 
   4  16  -2    2202.130    2269.007      22.960 o 
   4  16   0    4046.639    4058.153      26.404 o 
   4  16   2    2350.030    2391.842      17.794 o 
   4  16   4    6571.187    6664.095      49.364 o 
   4  16   6    2200.736    2132.396      25.830 o 
   4  16   8    2994.079    2938.286      45.346 o 
   4  16  10    2122.094    2122.064      39.606 o 
   4  16  12    1994.775    2085.902      91.839 o 
   4  16  14    1350.091    1355.779      47.068 o 
   4  17 -15     726.261     763.989      39.606 o 
   4  17 -13    1095.099    1099.777      19.516 o 
   4  17 -11    2674.555    2658.176      68.880 o 
   4  17  -9    1531.484    1573.897      27.552 o 
   4  17  -7    2044.027    2030.224      45.920 o 
   4  17  -5    2700.316    2758.625      32.718 o 
   4  17  -3    5306.654    5321.518      35.014 o 
   4  17  -1    2863.033    2834.967      20.664 o 
   4  17   1    3436.370    3439.385      32.718 o 
   4  17   3    4482.514    4473.151      35.014 o 
   4  17   5    3441.300    3439.958      36.162 o 
   4  17   7    2891.947    2849.891      36.162 o 
   4  17   9    2454.661    2453.833      47.068 o 
   4  17  11    1972.142    1942.403      36.162 o 
   4  17  13    1177.269    1119.866      44.772 o 
   4  17  15     769.844     762.267      34.440 o 
   4  18 -14    1662.297    1589.395      54.530 o 
   4  18 -12    2302.161    2365.438      74.619 o 
   4  18 -10    1746.866    1773.074      37.310 o 
   4  18  -8    2891.368    2878.591      38.458 o 
   4  18  -6    3248.222    3231.024      43.624 o 
   4  18  -4    6557.485    6537.815      51.660 o 
   4  18  -2    2101.952    2077.866      30.996 o 
   4  18   0    3859.789    3822.240      48.216 o 
   4  18   2    2622.458    2584.131      27.552 o 
   4  18   4    6214.907    6227.858      45.920 o 
   4  18   6    3067.794    3000.278      34.440 o 
   4  18   8    3435.518    3398.057      53.956 o 
   4  18  10    1740.767    1722.562      25.830 o 
   4  18  12    1986.282    2062.942     114.799 o 
   4  18  14    1801.350    1651.961     120.539 o 
   4  19 -15    1241.877    1212.280      44.198 o 
   4  19 -13    1170.630    1170.952      28.700 o 
   4  19 -11    2090.316    2056.628      53.956 o 
   4  19  -9    2166.866    2211.607      56.252 o 
   4  19  -7    2786.519    2766.087      68.880 o 
   4  19  -5    2444.948    2465.313      32.718 o 
   4  19  -3    4677.343    4653.387      43.050 o 
   4  19  -1    3181.677    3204.620      34.440 o 
   4  19   1    3188.271    3162.719      30.422 o 
   4  19   3    3920.465    3881.936      36.736 o 
   4  19   5    3431.201    3428.479      36.162 o 
   4  19   7    2938.443    2983.632      41.902 o 
   4  19   9    2558.930    2499.753      63.140 o 
   4  19  11    1918.482    1906.241      51.660 o 
   4  19  13    1265.649    1304.693      33.866 o 
   4  19  15    1018.793    1133.068      38.458 o 
   4  20 -14    1044.667    1094.037      42.476 o 
   4  20 -12    1230.045    1311.581      32.718 o 
   4  20 -10    1293.979    1296.083      22.960 o 
   4  20  -8    2926.625    3006.018      53.956 o 
   4  20  -6    2242.500    2224.809      34.440 o 
   4  20  -4    3331.195    3308.514      45.346 o 
   4  20  -2    2153.869    2126.082      34.440 o 
   4  20   0    5503.084    5477.645      44.772 o 
   4  20   2    2098.813    2078.440      29.274 o 
   4  20   4    3729.803    3687.925      37.884 o 
   4  20   6    2706.323    2696.060      37.884 o 
   4  20   8    3045.740    3042.179      57.400 o 
   4  20  10    1404.575    1384.479      21.238 o 
   4  20  12    1465.034    1481.484      49.938 o 
   4  20  14    1051.266    1106.665      39.032 o 
   4  21 -13    1236.079    1245.572      29.274 o 
   4  21 -11    1398.659    1414.326      25.256 o 
   4  21  -9     950.503     951.112      21.812 o 
   4  21  -7    2703.784    2630.050      57.400 o 
   4  21  -5    1749.739    1720.840      24.682 o 
   4  21  -3    1620.558    1618.669      23.534 o 
   4  21  -1    1783.797    1776.518      38.458 o 
   4  21   1    2618.643    2636.938      34.440 o 
   4  21   3    1581.092    1588.247      22.960 o 
   4  21   5    1607.073    1604.319      30.422 o 
   4  21   7    2043.195    2116.324      49.364 o 
   4  21   9    1458.950    1483.780      25.830 o 
   4  21  11    1326.423    1320.191      17.794 o 
   4  21  13    1178.141    1192.190      43.050 o 
   4  22 -12    1042.714    1035.489      18.368 o 
   4  22 -10    1373.535    1354.631      20.664 o 
   4  22  -8    1857.395    1886.151      30.422 o 
   4  22  -6     982.959     997.031      16.646 o 
   4  22  -4    2652.606    2612.830      45.346 o 
   4  22  -2    2051.083    2044.574      32.718 o 
   4  22   0    3433.517    3427.905      48.790 o 
   4  22   2    1593.394    1626.705      23.534 o 
   4  22   4    3030.650    2983.058      41.902 o 
   4  22   6    1477.628    1481.484      21.238 o 
   4  22   8    1777.616    1769.630      28.700 o 
   4  22  10    1349.907    1337.411      24.108 o 
   4  22  12    1175.470    1183.580      48.790 o 
   4  23 -11    1613.895    1604.893      51.660 o 
   4  23  -9    1426.922    1427.528      28.126 o 
   4  23  -7    2453.265    2488.273      68.880 o 
   4  23  -5    2464.386    2514.677      41.902 o 
   4  23  -3    3413.314    3470.955      51.660 o 
   4  23  -1    2584.373    2584.704      48.790 o 
   4  23   1    2935.078    2948.618      44.198 o 
   4  23   3    3312.554    3341.805      45.346 o 
   4  23   5    2917.019    2908.438      36.736 o 
   4  23   7    1961.878    1982.009      52.234 o 
   4  23   9    1365.740    1404.568      21.238 o 
   4  23  11    1645.514    1592.839      45.920 o 
   4  24 -12     910.294     877.640      30.422 o 
   4  24 -10    1195.858    1168.082      23.534 o 
   4  24  -8    2275.043    2301.150      63.140 o 
   4  24  -6    1308.041    1332.245      33.292 o 
   4  24  -4    1461.086    1456.228      28.126 o 
   4  24  -2    1354.812    1371.851      32.718 o 
   4  24   0    4390.271    4399.680      57.400 o 
   4  24   2    1435.362    1475.170      24.682 o 
   4  24   4    1138.949    1139.956      17.220 o 
   4  24   6    1049.243    1052.135      26.404 o 
   4  24   8    2286.182    2309.186      54.530 o 
   4  24  10    1012.829    1033.193      15.498 o 
   4  24  12     752.154     854.680      34.440 o 
   4  25 -11     883.486     920.690      35.014 o 
   4  25  -9     981.075     948.242      24.108 o 
   4  25  -7    1727.007    1716.822      40.180 o 
   4  25  -5    1674.399    1664.015      24.108 o 
   4  25  -3    2583.482    2669.656      53.956 o 
   4  25  -1    1697.296    1670.903      21.238 o 
   4  25   1    2400.471    2425.134      48.790 o 
   4  25   3    2831.913    2851.613      44.198 o 
   4  25   5    1674.699    1705.343      26.404 o 
   4  25   7    1133.897    1158.324      35.014 o 
   4  25   9    1247.419    1250.737      32.718 o 
   4  25  11     984.968     993.587      18.942 o 
   4  26 -10    1185.216    1195.634      44.772 o 
   4  26  -8    1272.420    1303.545      24.682 o 
   4  26  -6     877.834     870.752      14.924 o 
   4  26  -4    2396.353    2405.618      46.494 o 
   4  26  -2    1583.578    1568.731      28.126 o 
   4  26   0    2089.916    2094.512      40.180 o 
   4  26   2    1336.593    1365.537      17.220 o 
   4  26   4    2102.787    2148.467      44.772 o 
   4  26   6     837.973     861.568      13.202 o 
   4  26   8    1321.206    1319.043      25.830 o 
   4  26  10    1021.591    1066.485      37.310 o 
   4  27  -9     434.072     435.433      14.924 o 
   4  27  -7    1159.840    1135.364      23.534 o 
   4  27  -5    1160.202    1167.508      20.090 o 
   4  27  -3    1361.026    1385.053      16.072 o 
   4  27  -1     923.578     904.618      13.776 o 
   4  27   1    1175.132    1197.930      24.108 o 
   4  27   3     998.466    1021.713      18.942 o 
   4  27   5    1117.540    1110.682      25.830 o 
   4  27   7     979.315    1027.453      20.090 o 
   4  27   9     513.584     504.141      11.480 o 
   4  28  -8     752.317     738.159      18.368 o 
   4  28  -6     607.514     611.306      28.126 o 
   4  28  -4    1279.283    1274.271      16.072 o 
   4  28  -2    1034.760     975.219      13.776 o 
   4  28   0    1381.520    1418.918      41.902 o 
   4  28   2     589.669     582.032      12.628 o 
   4  28   4    1274.214    1275.419      25.256 o 
   4  28   6     829.211     876.492      25.256 o 
   4  28   8     725.878     752.509      23.534 o 
   4  29  -7     944.800     946.520      20.090 o 
   4  29  -5     699.283     711.181      15.498 o 
   4  29  -3    1144.837    1161.768      24.108 o 
   4  29  -1     838.461     805.317      18.368 o 
   4  29   1     788.321     803.595      17.220 o 
   4  29   3     732.288     729.549      16.072 o 
   4  29   5     870.099     874.770      14.350 o 
   4  29   7     682.626     701.423      27.552 o 
   4  30  -4    1356.539    1315.599      30.422 o 
   4  30  -2     758.245     774.895      13.202 o 
   4  30   0    1642.668    1612.355      32.718 o 
   4  30   2    1035.715    1034.341      22.960 o 
   4  30   4    1286.113    1244.424     120.539 o 
   4  31  -3    1157.809    1185.876      25.830 o 
   4  31  -1    1121.982    1118.718      25.830 o 
   4  31   1    1132.083    1143.974      43.050 o 
   4  31   3     872.492     884.528      25.830 o 
   5   0 -11    3359.130    3352.137      52.808 o 
   5   0  -9    5210.077    5206.719      29.848 o 
   5   0  -7    7296.417    7249.571      39.032 o 
   5   0  -5    7668.931    7708.768      21.812 o 
   5   0  -3   18608.275   18499.895      48.790 o 
   5   0  -1   11994.608   12002.259      33.866 o 
   5   0   1   11298.149   11221.624      35.014 o 
   5   0   3   20664.461   20646.641      51.660 o 
   5   0   5    5992.387    5992.520      18.368 o 
   5   0   7    7596.534    7542.309      25.830 o 
   5   0   9    4336.850    4338.837      51.660 o 
   5   0  11    3832.072    3829.702      52.808 o 
   5   0  13    1609.474    1601.449      86.099 o 
   5   1 -12    1628.603    1556.677      48.790 o 
   5   1 -10    5085.690    5087.902      38.458 o 
   5   1  -8    3137.578    3131.149      18.942 o 
   5   1  -6    8196.733    8202.404      24.108 o 
   5   1  -4    9573.188    9597.215      24.108 o 
   5   1  -2   15161.949   15130.537      39.032 o 
   5   1   0   15916.210   15916.912      40.754 o 
   5   1   2   13758.068   13661.107      43.624 o 
   5   1   4    9215.768    9212.638      25.830 o 
   5   1   6    8685.198    8701.781      23.534 o 
   5   1   8    3423.602    3411.833      25.256 o 
   5   1  10    4994.329    5029.354      43.624 o 
   5   1  12    1394.697    1390.219      30.996 o 
   5   2 -13    2169.549    2122.064      91.839 o 
   5   2 -11    2421.490    2481.385      46.494 o 
   5   2  -9    3334.329    3345.249      26.978 o 
   5   2  -7    6477.758    6463.196      26.404 o 
   5   2  -5    6290.100    6342.657      20.664 o 
   5   2  -3    7132.096    7123.292      19.516 o 
   5   2  -1    8042.381    8007.246      22.386 o 
   5   2   1    4946.004    4930.053      14.924 o 
   5   2   3    6058.240    6072.879      16.646 o 
   5   2   5    5382.375    5382.936      16.646 o 
   5   2   7    7095.849    7071.632      18.368 o 
   5   2   9    1418.409    1409.734      20.090 o 
   5   2  11    2267.809    2306.316      43.050 o 
   5   2  13    2220.612    2269.007      97.579 o 
   5   3 -12    1868.120    1810.958      86.099 o 
   5   3 -10    4645.889    4634.445      38.458 o 
   5   3  -8    3911.724    3899.156      22.386 o 
   5   3  -6   11854.031   11904.680      39.032 o 
   5   3  -4   11135.571   11141.265      30.422 o 
   5   3  -2   17492.105   17449.482      46.494 o 
   5   3   0   20128.797   20009.504      48.216 o 
   5   3   2   16804.836   16875.486      40.754 o 
   5   3   4   10896.352   10894.446      27.552 o 
   5   3   6   11440.240   11439.742      29.848 o 
   5   3   8    3873.149    3827.980      18.942 o 
   5   3  10    5094.270    4984.583      74.619 o 
   5   3  12    1569.174    1593.987      52.808 o 
   5   4 -13    2905.955    3014.053      86.099 o 
   5   4 -11    3149.286    3121.965      68.880 o 
   5   4  -9    4502.279    4542.031      36.736 o 
   5   4  -7   10355.192   10366.370      39.606 o 
   5   4  -5   10547.761   10578.748      38.458 o 
   5   4  -3   18824.848   18827.072      51.660 o 
   5   4  -1   21065.119   21128.797      57.400 o 
   5   4   1   19332.586   19401.068      49.938 o 
   5   4   3   19902.225   19883.225      57.400 o 
   5   4   5    9109.146    9120.798      29.274 o 
   5   4   7   10532.257   10521.349      36.162 o 
   5   4   9    4136.991    4140.234      36.736 o 
   5   4  11    3906.737    3889.972      91.839 o 
   5   4  13    1959.314    1855.729      80.359 o 
   5   5 -14    2681.151    2835.541     132.019 o 
   5   5 -12    1762.717    1745.522     132.019 o 
   5   5 -10    4445.114    4474.874      38.458 o 
   5   5  -8    3178.009    3154.682      21.812 o 
   5   5  -6    9290.663    9281.517      36.162 o 
   5   5  -4    8122.903    8081.865      22.960 o 
   5   5  -2    9296.196    9315.957      25.830 o 
   5   5   0   10667.382   10687.808      24.682 o 
   5   5   2    7590.330    7628.408      24.108 o 
   5   5   4    7283.159    7249.571      20.090 o 
   5   5   6    9316.056    9321.697      25.830 o 
   5   5   8    2616.081    2605.368      18.942 o 
   5   5  10    3479.659    3402.649      38.458 o 
   5   5  12    1718.732    1774.796      80.359 o 
   5   5  14    3044.039    3078.915     109.059 o 
   5   6 -15    1177.329    1166.360      41.902 o 
   5   6 -13    2199.774    2236.289     114.799 o 
   5   6 -11    3388.362    3467.510      80.359 o 
   5   6  -9    3855.127    3871.030      46.494 o 
   5   6  -7    6706.208    6721.495      30.422 o 
   5   6  -5    7482.250    7444.729      26.404 o 
   5   6  -3   14191.255   14171.964      34.440 o 
   5   6  -1   14141.932   14143.264      36.736 o 
   5   6   1   12589.754   12604.954      28.126 o 
   5   6   3   14778.798   14809.100      40.754 o 
   5   6   5    6825.521    6790.374      23.534 o 
   5   6   7    8196.739    8196.664      32.144 o 
   5   6   9    3298.591    3266.038      34.440 o 
   5   6  11    3480.619    3472.103      56.252 o 
   5   6  15    1525.126    1430.398      74.619 o 
   5   7 -16    1170.457    1168.656      41.328 o 
   5   7 -14    2348.048    2462.443     132.019 o 
   5   7 -12    1157.563    1197.356      22.960 o 
   5   7 -10    5659.257    5693.468      80.359 o 
   5   7  -8    3867.939    3872.752      22.960 o 
   5   7  -6    6897.536    6916.653      23.534 o 
   5   7  -4    7303.387    7312.710      18.942 o 
   5   7  -2    9485.328    9459.456      26.404 o 
   5   7   0    6768.438    6773.154      18.942 o 
   5   7   2   10489.320   10475.429      27.552 o 
   5   7   4    7382.660    7398.810      27.552 o 
   5   7   6    6254.344    6204.898      22.386 o 
   5   7   8    3539.164    3577.718      24.108 o 
   5   7  10    5697.890    5658.454      80.359 o 
   5   7  12    1302.550    1273.697      40.180 o 
   5   7  14    2546.977    2549.691     114.799 o 
   5   8 -15     951.523     970.627      29.848 o 
   5   8 -13    2146.131    2139.283      68.880 o 
   5   8 -11    4952.155    5006.968     120.539 o 
   5   8  -9    4578.045    4618.373      53.956 o 
   5   8  -7    4839.929    4846.823      24.682 o 
   5   8  -5    6504.275    6514.856      21.812 o 
   5   8  -3   10350.669   10360.630      28.126 o 
   5   8  -1    8579.208    8552.542      21.812 o 
   5   8   1    8760.358    8724.741      22.960 o 
   5   8   3   12052.979   12065.398      36.162 o 
   5   8   5    4391.840    4387.052      17.794 o 
   5   8   7    5284.166    5288.226      28.126 o 
   5   8   9    4524.492    4539.735      49.364 o 
   5   8  11    5325.768    5243.455      86.099 o 
   5   8  15    1149.454    1264.513      38.458 o 
   5   9 -16    1174.478    1110.108      29.848 o 
   5   9 -14    2382.325    2419.394     143.499 o 
   5   9 -12    1068.280    1105.516      29.274 o 
   5   9 -10    4444.014    4497.833      63.140 o 
   5   9  -8    4802.016    4892.169      33.866 o 
   5   9  -6    8357.971    8386.083      32.144 o 
   5   9  -4    5140.950    5105.695      20.664 o 
   5   9  -2   10651.091   10647.628      37.310 o 
   5   9   0   14888.427   14809.100      50.512 o 
   5   9   2   11775.416   11830.060      47.642 o 
   5   9   4    5992.936    5986.779      18.942 o 
   5   9   6    8534.772    8604.201      36.736 o 
   5   9   8    4821.968    4853.711      43.050 o 
   5   9  10    4621.420    4552.937      68.880 o 
   5   9  12    1462.192    1514.202      45.346 o 
   5  10 -17    1133.415    1104.369      40.180 o 
   5  10 -15    1734.900    1772.500      39.606 o 
   5  10 -13    2897.104    2826.931      97.579 o 
   5  10 -11    3987.181    3984.681     103.319 o 
   5  10  -9    5030.526    5110.287      63.140 o 
   5  10  -7    7317.751    7341.410      36.736 o 
   5  10  -5    5879.907    5877.720      22.960 o 
   5  10  -3    9227.233    9218.378      28.126 o 
   5  10  -1   10971.770   10969.065      33.292 o 
   5  10   1    9563.545    9528.335      28.700 o 
   5  10   3   10069.972   10062.151      30.422 o 
   5  10   5    5706.227    5714.131      21.812 o 
   5  10   7    7615.153    7593.969      45.920 o 
   5  10   9    4341.112    4352.612      44.772 o 
   5  10  11    4842.917    4787.701     103.319 o 
   5  11 -16    1112.219    1070.503      29.848 o 
   5  11 -14    3101.118    3287.276     183.679 o 
   5  11 -12    3087.909    3106.467     103.319 o 
   5  11 -10    6117.907    6124.539      86.099 o 
   5  11  -8    4494.942    4577.619      40.180 o 
   5  11  -6   10800.979   10871.486      48.790 o 
   5  11  -4    9502.538    9511.115      38.458 o 
   5  11  -2   13208.899   13196.171      46.494 o 
   5  11   0   11735.252   11726.740      37.310 o 
   5  11   2   12353.286   12335.177      41.902 o 
   5  11   4   10100.377   10136.771      33.292 o 
   5  11   6   12010.351   12082.618      51.086 o 
   5  11   8    4482.538    4448.470      36.162 o 
   5  11  10    5792.502    5774.401      97.579 o 
   5  12 -17     944.888     971.775      39.606 o 
   5  12 -15    1122.068    1102.647      44.198 o 
   5  12 -13    2538.252    2578.964      80.359 o 
   5  12 -11    2585.062    2526.157      63.140 o 
   5  12  -9    1923.439    1936.663      33.292 o 
   5  12  -7    4904.556    4925.460      33.292 o 
   5  12  -5    6066.409    6061.399      25.830 o 
   5  12  -3    6648.321    6652.615      22.960 o 
   5  12  -1    6210.411    6181.938      28.700 o 
   5  12   1    5957.095    5917.900      21.812 o 
   5  12   3    8121.604    8110.565      28.700 o 
   5  12   5    5454.657    5427.133      23.534 o 
   5  12   7    5844.071    5866.240      47.068 o 
   5  12   9    2247.629    2208.163      32.718 o 
   5  12  11    3190.826    3216.100      68.880 o 
   5  13 -16    1014.872     955.130      42.476 o 
   5  13 -14    2470.003    2530.175     160.719 o 
   5  13 -12    1195.424    1220.890      22.386 o 
   5  13 -10    3713.040    3746.473      74.619 o 
   5  13  -8    3224.892    3173.050      39.606 o 
   5  13  -6    4538.159    4590.821      26.404 o 
   5  13  -4    2624.358    2615.126      13.776 o 
   5  13  -2    5015.968    4997.210      18.368 o 
   5  13   0    4355.595    4333.670      22.960 o 
   5  13   2    4579.294    4554.659      18.942 o 
   5  13   4    2543.747    2542.803      15.498 o 
   5  13   6    4592.517    4640.185      57.400 o 
   5  13   8    3420.979    3372.801      40.180 o 
   5  13  10    3967.230    3908.914      68.880 o 
   5  13  12     982.361    1023.435      40.754 o 
   5  14 -15    1424.637    1390.793      51.660 o 
   5  14 -13    1582.299    1546.920      74.619 o 
   5  14 -11    1862.325    1890.169      37.310 o 
   5  14  -9    2328.098    2354.532      47.068 o 
   5  14  -7    3917.191    3925.560      43.624 o 
   5  14  -5    4520.728    4579.915      25.830 o 
   5  14  -3    5826.650    5831.800      27.552 o 
   5  14  -1    4541.779    4501.852      20.090 o 
   5  14   1    3729.195    3713.755      20.090 o 
   5  14   3    6568.442    6566.516      29.274 o 
   5  14   5    4555.316    4624.112      36.736 o 
   5  14   7    5006.292    4947.272      45.920 o 
   5  14   9    1927.140    1924.035      32.718 o 
   5  14  11    2224.661    2208.737      74.619 o 
   5  15 -16     407.654     414.655      31.570 o 
   5  15 -14    1434.823    1417.196      51.086 o 
   5  15 -12    1470.236    1523.386      33.292 o 
   5  15 -10    2675.529    2656.454      68.880 o 
   5  15  -8    1147.956    1146.844      16.646 o 
   5  15  -6    3204.558    3181.086      39.606 o 
   5  15  -4    3329.554    3348.119      33.292 o 
   5  15  -2    3903.416    3910.062      19.516 o 
   5  15   0    2505.935    2511.807      14.924 o 
   5  15   2    3845.941    3848.070      20.090 o 
   5  15   4    2760.525    2760.921      24.108 o 
   5  15   6    3602.316    3563.942      34.440 o 
   5  15   8    2152.519    2129.526      30.422 o 
   5  15  10    2527.447    2514.677      43.624 o 
   5  15  12     978.237     948.242      30.996 o 
   5  16 -15    1119.071    1067.633      45.346 o 
   5  16 -13    1467.842    1437.286      48.790 o 
   5  16 -11    1926.842    1952.161      74.619 o 
   5  16  -9    2273.946    2323.536      74.619 o 
   5  16  -7    2688.316    2646.122      57.400 o 
   5  16  -5    3866.920    3852.662      41.328 o 
   5  16  -3    4742.750    4764.742      27.552 o 
   5  16  -1    2751.764    2792.491      28.126 o 
   5  16   1    2331.264    2368.882      25.256 o 
   5  16   3    5400.824    5369.160      32.144 o 
   5  16   5    2947.588    2923.936      29.274 o 
   5  16   7    2806.748    2720.741      34.440 o 
   5  16   9    1839.774    1868.357      28.126 o 
   5  16  11    2059.481    2055.480      54.530 o 
   5  16  13    1183.881    1277.141      47.068 o 
   5  17 -14    1116.934    1115.848      45.920 o 
   5  17 -12     962.980     945.372      22.960 o 
   5  17 -10    2865.852    2803.397      68.880 o 
   5  17  -8    1608.686    1648.517      28.126 o 
   5  17  -6    2994.331    2983.058      34.440 o 
   5  17  -4    3242.583    3281.536      25.256 o 
   5  17  -2    5304.969    5265.840      45.920 o 
   5  17   0    4104.379    4121.866      34.440 o 
   5  17   2    5331.085    5340.460      36.736 o 
   5  17   4    3450.394    3445.698      30.996 o 
   5  17   6    3144.470    3136.315      38.458 o 
   5  17   8    1653.482    1653.683      25.830 o 
   5  17  10    3036.854    3016.350      49.938 o 
   5  17  12    1091.580    1076.817      43.050 o 
   5  17  14     997.926    1028.027      42.476 o 
   5  18 -15     956.670     972.349      40.754 o 
   5  18 -13    1266.603    1281.159      32.144 o 
   5  18 -11    1425.343    1426.380      23.534 o 
   5  18  -9    2780.699    2845.299      91.839 o 
   5  18  -7    4898.635    4802.625      57.400 o 
   5  18  -5    2857.223    2865.962      32.718 o 
   5  18  -3    2479.757    2467.609      29.274 o 
   5  18  -1    6411.012    6342.657      46.494 o 
   5  18   1    5972.928    5986.779      44.772 o 
   5  18   3    3058.359    3020.941      32.718 o 
   5  18   5    2283.125    2293.688      29.274 o 
   5  18   7    4792.033    4767.038      55.678 o 
   5  18   9    2083.687    2063.516      47.642 o 
   5  18  11    1759.856    1781.110      63.140 o 
   5  18  13    1362.205    1372.425      48.790 o 
   5  18  15    1136.329    1218.594      40.754 o 
   5  19 -14    1390.600    1384.479      50.512 o 
   5  19 -12     852.325     812.779      17.220 o 
   5  19 -10    1897.249    1941.829      41.328 o 
   5  19  -8    2022.199    2004.968      30.422 o 
   5  19  -6    3351.363    3287.850      44.772 o 
   5  19  -4    1943.518    1933.219      32.718 o 
   5  19  -2    3553.276    3546.148      37.884 o 
   5  19   0    3717.564    3699.979      38.458 o 
   5  19   2    3753.793    3754.508      35.014 o 
   5  19   4    2050.691    2062.368      22.386 o 
   5  19   6    2670.015    2627.180      36.162 o 
   5  19   8    1390.421    1391.941      20.090 o 
   5  19  10    2113.429    2150.189      39.032 o 
   5  19  12     979.702     987.273      29.274 o 
   5  19  14    1121.379    1211.132      44.198 o 
   5  20 -13     581.220     548.740      16.072 o 
   5  20 -11    1195.390    1199.652      26.404 o 
   5  20  -9    1476.023    1475.744      24.682 o 
   5  20  -7    1190.614    1194.486      17.220 o 
   5  20  -5    1606.581    1554.381      24.108 o 
   5  20  -3    2882.729    2934.842      38.458 o 
   5  20  -1    3089.588    3114.503      34.440 o 
   5  20   1    2207.866    2200.127      24.682 o 
   5  20   3    3004.432    3032.996      36.162 o 
   5  20   5    1704.436    1697.307      23.534 o 
   5  20   7    1584.438    1549.790      36.162 o 
   5  20   9     889.595     891.990      14.924 o 
   5  20  11    1412.954    1461.968      43.050 o 
   5  20  13     580.881     536.572      33.292 o 
   5  21 -12    1123.817    1125.032      18.368 o 
   5  21 -10    1829.753    1825.882      37.310 o 
   5  21  -8    1333.137    1343.151      25.830 o 
   5  21  -6    3482.074    3449.717      63.140 o 
   5  21  -4    2984.748    2939.434      40.180 o 
   5  21  -2    3012.611    2981.910      42.476 o 
   5  21   0    2292.411    2279.913      45.346 o 
   5  21   2    3308.040    3378.541      39.606 o 
   5  21   4    2612.294    2599.054      32.718 o 
   5  21   6    2887.364    2918.196      44.772 o 
   5  21   8    1127.869    1127.328      16.072 o 
   5  21  10    1667.590    1674.347      43.624 o 
   5  21  12    1084.286    1127.902      42.476 o 
   5  22 -13     822.866     819.092      44.772 o 
   5  22 -11     952.742     975.219      20.664 o 
   5  22  -9    1750.219    1738.060      40.180 o 
   5  22  -7    2181.422    2159.947      45.346 o 
   5  22  -5    1756.489    1734.042      36.736 o 
   5  22  -3    2288.593    2239.733      34.440 o 
   5  22  -1    3696.921    3668.983      52.808 o 
   5  22   1    3264.855    3223.562      36.736 o 
   5  22   3    2335.299    2377.492      32.718 o 
   5  22   5    1256.385    1246.146      17.794 o 
   5  22   7    2559.943    2497.457      44.772 o 
   5  22   9    1588.875    1558.399      28.126 o 
   5  22  11     913.648     899.452      16.072 o 
   5  22  13     510.780     557.121      21.238 o 
   5  23 -12     518.650     506.781      24.108 o 
   5  23 -10    1457.990    1415.474      28.126 o 
   5  23  -8    1210.605    1214.576      33.292 o 
   5  23  -6    2329.732    2353.958      53.956 o 
   5  23  -4    2693.152    2733.370      49.938 o 
   5  23  -2    2897.736    2843.577      41.328 o 
   5  23   0    1609.292    1615.225      27.552 o 
   5  23   2    2957.099    2996.260      43.624 o 
   5  23   4    2727.544    2758.051      49.938 o 
   5  23   6    2217.333    2246.047      43.624 o 
   5  23   8    1064.275    1029.175      18.368 o 
   5  23  10    1491.719    1467.708      24.682 o 
   5  23  12     649.460     641.728      22.386 o 
   5  24 -11    1613.256    1605.467      43.050 o 
   5  24  -9    1384.394    1355.205      43.624 o 
   5  24  -7    1781.962    1769.056      33.292 o 
   5  24  -5    2677.560    2700.652      45.920 o 
   5  24  -3    2813.623    2818.321      53.956 o 
   5  24  -1    2439.169    2446.945      40.180 o 
   5  24   1    2138.981    2116.897      34.440 o 
   5  24   3    2671.084    2622.014      40.180 o 
   5  24   5    1994.272    2007.264      36.162 o 
   5  24   7    2217.144    2211.033      47.068 o 
   5  24   9    1327.814    1347.743      25.830 o 
   5  24  11    1383.894    1461.394      33.292 o 
   5  25 -10    1093.620    1069.929      28.126 o 
   5  25  -8     944.482     957.426      15.498 o 
   5  25  -6    2257.851    2322.388      56.252 o 
   5  25  -4    2076.414    2093.364      47.068 o 
   5  25  -2    2320.352    2364.864      41.902 o 
   5  25   0    1705.720    1755.280      30.422 o 
   5  25   2    2317.997    2313.204      34.440 o 
   5  25   4    2121.257    2100.826      41.902 o 
   5  25   6    2403.845    2387.250      45.346 o 
   5  25   8    1129.708    1102.073      17.794 o 
   5  25  10    1103.586    1110.108      25.830 o 
   5  26  -9    1114.224    1108.960      17.220 o 
   5  26  -7    1148.754    1158.324      34.440 o 
   5  26  -5    1234.753    1245.572      28.126 o 
   5  26  -3    1653.479    1654.257      25.256 o 
   5  26  -1    1802.133    1786.850      25.256 o 
   5  26   1    1183.870    1183.580      22.960 o 
   5  26   3    1646.064    1650.813      29.274 o 
   5  26   5    1391.995    1473.448      24.108 o 
   5  26   7    1375.194    1377.591      25.830 o 
   5  26   9     797.559     792.689      12.628 o 
   5  27  -8     797.289     793.263      20.664 o 
   5  27  -6    1060.283    1060.171      19.516 o 
   5  27  -4     388.203     400.534      17.220 o 
   5  27  -2     883.735     852.958      12.054 o 
   5  27   0    1167.097    1161.768      14.350 o 
   5  27   2     841.323     830.572      14.924 o 
   5  27   4     472.719     469.299      13.776 o 
   5  27   6    1099.089    1086.001      21.238 o 
   5  27   8     695.706     697.405      14.350 o 
   5  28  -7     972.731     996.457      20.090 o 
   5  28  -5     979.720     982.681      17.220 o 
   5  28  -3     777.404     776.043      21.812 o 
   5  28  -1    1062.678    1034.915      13.202 o 
   5  28   1    1286.066    1261.643      14.924 o 
   5  28   3    1480.260    1483.780      32.718 o 
   5  28   5     724.826     764.563      16.646 o 
   5  28   7    1000.865    1012.529      30.996 o 
   5  29  -6     713.018     688.221      23.534 o 
   5  29  -4     764.398     758.249      21.238 o 
   5  29  -2    1266.384    1243.276      18.942 o 
   5  29   0     831.415     851.236      19.516 o 
   5  29   2    1104.193    1115.848      17.794 o 
   5  29   4     846.322     835.164      25.830 o 
   5  29   6     866.317     878.788      21.812 o 
   5  30  -5     802.900     838.034      16.072 o 
   5  30  -3     761.552     766.859      12.054 o 
   5  30  -1     630.437     596.382      10.906 o 
   5  30   1     620.498     626.230      11.480 o 
   5  30   3    1094.587    1076.243      25.256 o 
   5  30   5     707.203     701.997      22.960 o 
   5  31  -2    1027.876    1019.417      24.108 o 
   5  31   0    1169.131    1138.234      32.718 o 
   5  31   2    1104.619    1111.256      43.050 o 
   6   0 -12    2970.448    3035.291      56.252 o 
   6   0 -10    2421.670    2465.313      39.032 o 
   6   0  -8    6275.881    6290.998      28.126 o 
   6   0  -6    6281.611    6290.998      24.682 o 
   6   0  -4   15698.795   15744.713      43.050 o 
   6   0  -2    6042.675    6049.919      17.794 o 
   6   0   0   17543.592   17564.281      40.180 o 
   6   0   2    3591.843    3581.736      13.202 o 
   6   0   4   15728.130   15790.633      48.790 o 
   6   0   6    6981.530    6991.272      21.812 o 
   6   0   8    5311.550    5209.588      41.328 o 
   6   0  10    1817.394    1818.994      30.422 o 
   6   0  12    3348.394    3408.963      56.252 o 
   6   0  14    2375.856    2392.990     114.799 o 
   6   1 -13    1614.588    1545.198      43.050 o 
   6   1 -11    2594.467    2606.516      63.140 o 
   6   1  -9    3781.402    3779.190      27.552 o 
   6   1  -7    9386.023    9419.276      43.050 o 
   6   1  -5    4803.492    4808.365      17.220 o 
   6   1  -3   10981.867   10986.285      31.570 o 
   6   1  -1   18246.037   18253.076      40.754 o 
   6   1   1   18138.865   18086.617      55.104 o 
   6   1   3    9972.916    9930.133      25.256 o 
   6   1   5    6737.903    6738.714      17.794 o 
   6   1   7    8702.203    8684.562      25.256 o 
   6   1   9    4747.315    4805.496      47.642 o 
   6   1  11    2666.674    2700.078      63.140 o 
   6   1  13    1618.535    1676.643      63.140 o 
   6   2 -14    2792.613    2837.837     109.059 o 
   6   2 -12    4822.446    4884.133      97.579 o 
   6   2 -10    4404.059    4469.708      47.068 o 
   6   2  -8    8951.035    9023.219      39.606 o 
   6   2  -6    8645.370    8667.341      26.404 o 
   6   2  -4   18007.559   18057.918      47.068 o 
   6   2  -2    7773.058    7754.688      18.942 o 
   6   2   0   31569.264   31345.928      91.839 o 
   6   2   2   10127.001   10090.852      27.552 o 
   6   2   4   17806.602   17770.920      44.772 o 
   6   2   6    7279.530    7261.051      18.942 o 
   6   2   8    8776.168    8776.400      49.938 o 
   6   2  10    4967.700    4907.093      63.140 o 
   6   2  12    4772.016    4842.805      80.359 o 
   6   3 -13    1969.709    1917.147      91.839 o 
   6   3 -11    4855.066    4838.787      80.359 o 
   6   3  -9    4133.420    4125.310      36.736 o 
   6   3  -7    7415.704    7421.770      30.422 o 
   6   3  -5    6296.053    6319.697      18.942 o 
   6   3  -3   14252.033   14229.363      33.866 o 
   6   3  -1   11826.906   11789.880      32.144 o 
   6   3   1   12877.455   12943.612      40.754 o 
   6   3   3   13207.181   13150.251      33.866 o 
   6   3   5    7845.638    7817.827      24.682 o 
   6   3   7    7111.017    7077.372      26.404 o 
   6   3   9    4477.883    4428.380      30.422 o 
   6   3  11    4266.816    4325.061      91.839 o 
   6   3  13    2806.890    2852.761      63.140 o 
   6   4 -14    1848.140    1693.289      97.579 o 
   6   4 -12    2970.237    2982.484      68.880 o 
   6   4 -10    4389.212    4360.074      74.619 o 
   6   4  -8    7128.170    7106.072      35.014 o 
   6   4  -6    3664.841    3668.983      16.646 o 
   6   4  -4   15624.728   15624.174      38.458 o 
   6   4  -2    7405.247    7393.070      18.368 o 
   6   4   0   21617.291   21662.613      50.512 o 
   6   4   2    7924.813    7944.106      18.942 o 
   6   4   4   16307.911   16318.709      37.884 o 
   6   4   6    4231.974    4240.683      17.794 o 
   6   4   8    7377.164    7352.890      31.570 o 
   6   4  10    4677.398    4625.261      68.880 o 
   6   4  12    3224.142    3204.620     109.059 o 
   6   5 -15    2094.292    2161.095      86.099 o 
   6   5 -13    1926.248    1849.416      97.579 o 
   6   5 -11    4058.786    3968.609      57.400 o 
   6   5  -9    4586.910    4629.853      41.328 o 
   6   5  -7    8050.036    8087.605      32.718 o 
   6   5  -5    4143.443    4127.032      17.220 o 
   6   5  -3    7734.300    7725.988      20.090 o 
   6   5  -1    7431.200    7421.770      20.090 o 
   6   5   1    9357.352    9407.796      20.664 o 
   6   5   3    7444.719    7416.030      20.664 o 
   6   5   5    4837.238    4816.401      18.942 o 
   6   5   7    7196.834    7169.211      25.830 o 
   6   5   9    4919.593    4882.411      63.140 o 
   6   5  11    3445.039    3469.233      74.619 o 
   6   5  13    2733.191    2772.401      80.359 o 
   6   6 -14    1284.108    1223.186      30.996 o 
   6   6 -12    3158.491    3099.579      74.619 o 
   6   6 -10    3612.539    3640.857      54.530 o 
   6   6  -8    4614.252    4613.781      30.996 o 
   6   6  -6    2644.722    2631.772      14.350 o 
   6   6  -4   10862.233   10848.526      33.292 o 
   6   6  -2    3462.104    3461.771      11.480 o 
   6   6   0   13087.898   13173.211      40.180 o 
   6   6   2    5292.891    5283.634      14.350 o 
   6   6   4   10831.839   10814.087      31.570 o 
   6   6   6    2595.395    2570.928      14.924 o 
   6   6   8    5720.713    5687.153      28.126 o 
   6   6  10    4359.029    4282.585      74.619 o 
   6   6  12    3032.069    2860.223     114.799 o 
   6   6  14    1116.227    1056.727      37.884 o 
   6   7 -15    2001.128    2121.490     132.019 o 
   6   7 -13    1569.230    1561.843      33.866 o 
   6   7 -11    2426.654    2384.954      74.619 o 
   6   7  -9    2849.316    2846.447      26.978 o 
   6   7  -7    6466.797    6480.416      28.700 o 
   6   7  -5    3656.715    3638.562      14.924 o 
   6   7  -3    6737.963    6710.015      18.942 o 
   6   7  -1    4843.201    4853.137      16.072 o 
   6   7   1    6005.156    6015.479      17.220 o 
   6   7   3    6549.315    6520.596      18.942 o 
   6   7   5    4946.496    4913.407      17.220 o 
   6   7   7    5548.564    5588.426      31.570 o 
   6   7   9    3653.915    3660.373      43.624 o 
   6   7  11    2434.413    2336.164      52.808 o 
   6   8 -16     950.974     912.080      29.274 o 
   6   8 -14    1905.667    2010.708     126.279 o 
   6   8 -12    2759.155    2704.096      86.099 o 
   6   8 -10    1941.894    2030.798      63.140 o 
   6   8  -8    4201.876    4244.701      36.736 o 
   6   8  -6    3035.620    3049.067      16.646 o 
   6   8  -4    6939.967    6905.173      21.238 o 
   6   8  -2    3061.371    3065.139      15.498 o 
   6   8   0    9683.263    9666.095      29.848 o 
   6   8   2    1517.983    1522.238      10.332 o 
   6   8   4    6778.347    6750.194      22.960 o 
   6   8   6    3762.698    3764.266      17.794 o 
   6   8   8    4219.496    4201.078      27.552 o 
   6   8  10    1751.358    1742.078      46.494 o 
   6   9 -17    1113.802    1083.131      40.180 o 
   6   9 -15    1705.516    1750.688      39.606 o 
   6   9 -13    2883.877    2886.626      68.880 o 
   6   9 -11    3699.639    3706.867     103.319 o 
   6   9  -9    2490.036    2494.013      48.790 o 
   6   9  -7    8618.642    8730.480      46.494 o 
   6   9  -5   10278.818   10280.271      41.328 o 
   6   9  -3   13323.515   13368.369      48.216 o 
   6   9  -1   11594.354   11548.802      32.144 o 
   6   9   1   11636.605   11588.981      36.736 o 
   6   9   3   11752.694   11818.580      34.440 o 
   6   9   5   12424.950   12455.716      49.364 o 
   6   9   7    9023.902    9097.838      44.198 o 
   6   9   9    2794.216    2814.303      45.920 o 
   6   9  11    3180.008    3208.064      86.099 o 
   6   9  13    3485.442    3454.309     160.719 o 
   6  10 -16    1431.206    1412.604      49.364 o 
   6  10 -14    2301.920    2370.604     149.239 o 
   6  10 -12    3041.846    2940.582      74.619 o 
   6  10 -10    3111.709    3076.619      48.790 o 
   6  10  -8    6452.630    6474.676      46.494 o 
   6  10  -6    5684.341    5723.889      26.404 o 
   6  10  -4   13205.267   13173.211      43.624 o 
   6  10  -2    6764.442    6790.374      22.960 o 
   6  10   0   15222.556   15251.076      41.902 o 
   6  10   2    6523.410    6537.815      21.812 o 
   6  10   4   12937.268   12914.912      45.920 o 
   6  10   6    5324.406    5338.738      26.404 o 
   6  10   8    6405.491    6313.957      43.050 o 
   6  10  10    3382.564    3242.504      57.400 o 
   6  11 -17    1061.941    1079.113      41.902 o 
   6  11 -15    1543.475    1558.974      37.310 o 
   6  11 -13    1606.232    1554.381      23.534 o 
   6  11 -11    3165.206    3090.969      74.619 o 
   6  11  -9    3295.594    3331.474      57.400 o 
   6  11  -7    6067.491    6141.758      36.736 o 
   6  11  -5    5283.769    5257.230      20.090 o 
   6  11  -3    9719.921    9717.754      31.570 o 
   6  11  -1    8151.219    8127.785      35.588 o 
   6  11   1    9291.565    9252.817      33.292 o 
   6  11   3    9051.589    9069.139      32.718 o 
   6  11   5    5123.380    5115.454      20.090 o 
   6  11   7    5104.151    5134.395      30.996 o 
   6  11   9    4130.489    4164.916      49.364 o 
   6  11  11    2808.107    2764.365      57.400 o 
   6  12 -16    1339.786    1308.137      33.866 o 
   6  12 -14    1336.228    1297.805      47.642 o 
   6  12 -12    2056.579    2120.342      86.099 o 
   6  12 -10    2769.584    2746.571      57.400 o 
   6  12  -8    5468.957    5469.609      49.938 o 
   6  12  -6    4790.692    4818.124      27.552 o 
   6  12  -4   11120.003   11181.444      38.458 o 
   6  12  -2    6510.272    6474.676      23.534 o 
   6  12   0   15063.837   15061.658      55.104 o 
   6  12   2    6717.254    6681.314      26.978 o 
   6  12   4   10999.524   11003.506      38.458 o 
   6  12   6    5021.099    5032.798      27.552 o 
   6  12   8    5574.945    5540.784      41.902 o 
   6  12  10    2350.332    2219.069      56.252 o 
   6  12  12    2197.097    2163.391      91.839 o 
   6  13 -15    1076.496    1079.687      45.346 o 
   6  13 -13    1395.526    1416.622      39.032 o 
   6  13 -11    3210.013    3280.962      68.880 o 
   6  13  -9    2993.076    2950.914      51.660 o 
   6  13  -7    4433.103    4384.756      40.754 o 
   6  13  -5    3461.931    3459.475      20.090 o 
   6  13  -3    7582.864    7588.229      37.884 o 
   6  13  -1    5655.989    5621.718      23.534 o 
   6  13   1    6303.089    6256.558      30.422 o 
   6  13   3    6383.930    6371.357      25.256 o 
   6  13   5    3470.025    3473.824      20.090 o 
   6  13   7    3571.617    3521.466      36.736 o 
   6  13   9    3148.358    3079.489      48.790 o 
   6  13  11    2589.427    2538.785      80.359 o 
   6  14 -16    1042.296    1035.489      44.198 o 
   6  14 -14     915.860     942.502      74.619 o 
   6  14 -12    1435.421    1450.488      33.292 o 
   6  14 -10    2218.781    2137.562      57.400 o 
   6  14  -8    3903.816    3889.397      49.364 o 
   6  14  -6    2634.038    2634.068      34.440 o 
   6  14  -4    7422.415    7496.389      48.790 o 
   6  14  -2    3855.002    3850.366      21.238 o 
   6  14   0    8146.452    8202.404      32.718 o 
   6  14   2    4139.157    4149.418      24.108 o 
   6  14   4    7547.848    7605.448      36.736 o 
   6  14   6    2268.615    2225.957      30.422 o 
   6  14   8    3322.541    3311.384      36.736 o 
   6  14  10    2006.296    1864.339      32.718 o 
   6  14  12    1628.765    1637.611      39.606 o 
   6  15 -15     641.263     629.674      26.404 o 
   6  15 -13    1035.056    1041.229      43.050 o 
   6  15 -11    2509.427    2446.945      53.956 o 
   6  15  -9    1666.038    1673.199      30.996 o 
   6  15  -7    3396.713    3360.173      48.790 o 
   6  15  -5    2943.984    2911.882      27.552 o 
   6  15  -3    5052.979    5117.175      39.032 o 
   6  15  -1    5162.473    5218.772      32.718 o 
   6  15   1    6210.418    6262.297      29.274 o 
   6  15   3    4731.038    4813.531      51.660 o 
   6  15   5    2897.300    2868.259      25.256 o 
   6  15   7    2571.684    2574.947      34.440 o 
   6  15   9    2157.430    2201.275      41.328 o 
   6  15  11    2294.594    2126.656      68.880 o 
   6  16 -14    1396.234    1405.716      52.234 o 
   6  16 -12    1433.354    1424.658      80.359 o 
   6  16 -10    1806.136    1828.178      37.310 o 
   6  16  -8    5392.364    5404.747      63.140 o 
   6  16  -6    3582.335    3557.054      40.754 o 
   6  16  -4    3974.351    3956.555      34.440 o 
   6  16  -2    3003.686    3014.628      44.772 o 
   6  16   0    9995.627   10308.970      80.359 o 
   6  16   2    2916.388    2913.030      21.812 o 
   6  16   4    3965.176    3945.075      31.570 o 
   6  16   6    3006.808    3063.417      38.458 o 
   6  16   8    4580.521    4528.255      50.512 o 
   6  16  10    1716.631    1721.988      40.180 o 
   6  16  12    1606.441    1544.624      30.996 o 
   6  17 -15    1258.484    1165.212      44.772 o 
   6  17 -13    1343.181    1357.501      26.978 o 
   6  17 -11    1857.223    1817.272      39.606 o 
   6  17  -9    2036.810    2041.130      35.014 o 
   6  17  -7    4385.761    4410.586      56.252 o 
   6  17  -5    3582.142    3554.758      38.458 o 
   6  17  -3    5669.385    5628.605      43.624 o 
   6  17  -1    5830.614    5854.760      39.606 o 
   6  17   1    5941.249    5900.680      43.050 o 
   6  17   3    5066.261    5063.220      41.328 o 
   6  17   5    4523.679    4462.820      41.328 o 
   6  17   7    3822.289    3792.392      41.902 o 
   6  17   9    2186.781    2138.709      48.790 o 
   6  17  11    1896.009    1902.223      74.619 o 
   6  17  13    1445.110    1465.986      49.938 o 
   6  18 -14     705.954     726.679      40.180 o 
   6  18 -12    1558.962    1517.646      36.736 o 
   6  18 -10    1348.675    1364.963      26.404 o 
   6  18  -8    1613.701    1661.719      30.422 o 
   6  18  -6    1566.070    1565.287      22.386 o 
   6  18  -4    4160.445    4112.108      41.328 o 
   6  18  -2    1946.282    1918.869      25.830 o 
   6  18   0    3287.679    3263.742      41.902 o 
   6  18   2    1237.288    1244.998      15.498 o 
   6  18   4    3918.370    3937.613      32.144 o 
   6  18   6    2036.347    2069.830      32.718 o 
   6  18   8    1751.664    1736.912      28.126 o 
   6  18  10     927.993     940.780      17.794 o 
   6  18  12    1424.823    1423.510      86.099 o 
   6  19 -13    1238.444    1222.612      24.682 o 
   6  19 -11    1720.167    1746.670      37.310 o 
   6  19  -9    1003.639    1006.215      18.368 o 
   6  19  -7    2307.635    2320.666      39.032 o 
   6  19  -5    2673.984    2686.302      38.458 o 
   6  19  -3    3426.387    3406.093      36.162 o 
   6  19  -1    1492.632    1507.888      23.534 o 
   6  19   1    2230.484    2270.155      30.422 o 
   6  19   3    3013.271    3004.870      31.570 o 
   6  19   5    2584.410    2577.242      31.570 o 
   6  19   7    2010.892    1937.237      30.422 o 
   6  19   9    1548.391    1514.202      30.996 o 
   6  19  11    1299.917    1333.967      26.978 o 
   6  19  13    1208.698    1200.226      45.346 o 
   6  20 -14     773.329     780.061      37.310 o 
   6  20 -12     904.538     856.976      17.794 o 
   6  20 -10    1227.798    1249.016      20.090 o 
   6  20  -8    2049.190    2064.664      37.310 o 
   6  20  -6    1034.459    1022.287      17.794 o 
   6  20  -4    3018.549    3000.278      48.790 o 
   6  20  -2    1810.411    1803.496      30.996 o 
   6  20   0    3422.086    3427.331      40.180 o 
   6  20   2    1788.448    1770.204      25.256 o 
   6  20   4    3064.203    2977.318      35.014 o 
   6  20   6    1372.464    1360.371      20.090 o 
   6  20   8    2585.358    2579.539      51.660 o 
   6  20  10    1452.084    1430.972      17.794 o 
   6  20  12     736.521     770.877      20.090 o 
   6  20  14     621.063     676.741      32.144 o 
   6  21 -13     729.501     727.253      16.072 o 
   6  21 -11    1162.448    1112.404      39.606 o 
   6  21  -9    1058.250    1028.027      20.090 o 
   6  21  -7    1943.997    1953.309      32.718 o 
   6  21  -5    1395.467    1405.716      25.830 o 
   6  21  -3    1914.258    1914.277      28.700 o 
   6  21  -1    1147.952    1168.656      18.368 o 
   6  21   1    1604.100    1606.615      25.256 o 
   6  21   3    1565.156    1565.861      18.368 o 
   6  21   5    1758.032    1773.074      34.440 o 
   6  21   7    1763.568    1794.886      34.440 o 
   6  21   9    1176.064    1166.934      15.498 o 
   6  21  11     943.085     962.018      14.924 o 
   6  21  13    1096.613    1091.741      40.180 o 
   6  22 -12    1439.385    1507.888      52.808 o 
   6  22 -10    1190.937    1167.508      21.812 o 
   6  22  -8    1675.852    1666.311      32.718 o 
   6  22  -6    1309.927    1265.087      30.996 o 
   6  22  -4    2516.916    2544.525      40.754 o 
   6  22  -2    1329.992    1309.859      21.812 o 
   6  22   0    3023.215    3037.013      41.902 o 
   6  22   2    1493.320    1473.448      18.942 o 
   6  22   4    2426.182    2485.977      34.440 o 
   6  22   6    1384.374    1376.443      24.108 o 
   6  22   8    2093.316    2130.100      32.718 o 
   6  22  10    1279.203    1214.576      22.386 o 
   6  22  12    1207.535    1215.724     126.279 o 
   6  23 -11    1316.500    1298.953      45.920 o 
   6  23  -9    1280.223    1277.141      28.126 o 
   6  23  -7    1946.063    1874.671      35.014 o 
   6  23  -5    1831.018    1810.384      32.718 o 
   6  23  -3    2738.523    2697.782      49.938 o 
   6  23  -1    1979.698    1989.471      32.718 o 
   6  23   1    2277.953    2267.285      36.162 o 
   6  23   3    2751.789    2799.379      36.736 o 
   6  23   5    2580.893    2577.242      42.476 o 
   6  23   7    1802.943    1841.953      80.359 o 
   6  23   9    1522.127    1511.906      35.014 o 
   6  23  11    1391.990    1367.833      25.256 o 
   6  24 -10    1594.353    1527.978      45.920 o 
   6  24  -8    2073.538    2079.014      57.400 o 
   6  24  -6    1558.012    1548.068      28.126 o 
   6  24  -4    2576.531    2568.059      52.234 o 
   6  24  -2    1698.945    1690.419      24.108 o 
   6  24   0    3209.784    3258.002      54.530 o 
   6  24   2    1643.751    1608.911      21.238 o 
   6  24   4    2733.965    2725.907      56.252 o 
   6  24   6    1590.025    1520.516      25.830 o 
   6  24   8    1897.367    1882.133      34.440 o 
   6  24  10    1623.631    1659.997      30.422 o 
   6  25 -11     769.588     723.809      28.126 o 
   6  25  -9    1065.437    1041.229      21.812 o 
   6  25  -7    2103.218    2091.068      63.140 o 
   6  25  -5     787.005     804.169      18.368 o 
   6  25  -3     977.775     977.515      17.220 o 
   6  25  -1    2276.691    2248.917      37.884 o 
   6  25   1    2653.328    2650.714      45.920 o 
   6  25   3    1012.114    1009.085      14.350 o 
   6  25   5    1212.022    1200.800      16.072 o 
   6  25   7    1900.138    1882.133      38.458 o 
   6  25   9    1228.418    1226.630      20.664 o 
   6  25  11     748.622     773.747      21.812 o 
   6  26 -10     667.116     669.853      21.812 o 
   6  26  -8    1267.269    1284.603      25.256 o 
   6  26  -6     918.025     877.066      18.368 o 
   6  26  -4    1433.613    1449.914      18.368 o 
   6  26  -2     847.435     840.904      16.646 o 
   6  26   0    1817.493    1817.272      29.274 o 
   6  26   2    1179.447    1196.208      26.978 o 
   6  26   4    1684.685    1705.343      30.422 o 
   6  26   6     743.346     739.307      16.646 o 
   6  26   8    1175.070    1207.114      23.534 o 
   6  26  10     966.333    1027.453      43.050 o 
   6  27  -9     956.897     957.999      34.440 o 
   6  27  -7     975.587    1006.789      18.368 o 
   6  27  -5    1050.107    1037.785      20.090 o 
   6  27  -3    1927.067    1949.291      34.440 o 
   6  27  -1    1137.959    1136.512      17.220 o 
   6  27   1    1215.855    1207.688      26.978 o 
   6  27   3    1494.225    1493.538      24.682 o 
   6  27   5    1237.718    1219.742      31.570 o 
   6  27   7     948.414     945.946      18.942 o 
   6  27   9    1004.617    1017.695      40.180 o 
   6  28  -8     621.129     610.158      29.848 o 
   6  28  -6     825.167     819.666      34.440 o 
   6  28  -4    1678.148    1697.307      35.014 o 
   6  28  -2     694.716     683.629      18.942 o 
   6  28   0    1129.827    1120.440      15.498 o 
   6  28   2     929.026     891.990      20.090 o 
   6  28   4    1600.744    1600.301      36.736 o 
   6  28   6     793.033     806.465      19.516 o 
   6  28   8     817.488     865.012      21.812 o 
   6  29  -5     730.230     731.271      25.830 o 
   6  29  -3    1366.322    1366.111      28.126 o 
   6  29  -1    1141.324    1146.270      17.220 o 
   6  29   1    1142.216    1142.826      26.404 o 
   6  29   3     921.675     907.488      13.776 o 
   6  29   5     835.604     809.909      16.072 o 
   6  30  -4    1461.492    1518.220      36.162 o 
   6  30  -2     890.445     885.102      18.368 o 
   6  30   0    1224.602    1259.922      30.422 o 
   6  30   2     803.849     773.173      27.552 o 
   6  30   4    1429.557    1399.403      49.938 o 
   6  31  -1    1014.066    1029.749      24.108 o 
   6  31   1    1193.643    1246.719      43.050 o 
   7   0 -13    3539.208    3473.824      74.619 o 
   7   0 -11    5325.295    5407.043      80.359 o 
   7   0  -9    5026.618    5058.054      36.162 o 
   7   0  -7    9244.067    9224.117      37.310 o 
   7   0  -5    9296.707    9321.697      28.126 o 
   7   0  -3   13103.264   13081.371      33.866 o 
   7   0  -1   11696.335   11755.440      31.570 o 
   7   0   1   12251.150   12272.037      30.996 o 
   7   0   3   16179.304   16135.030      57.400 o 
   7   0   5    7689.331    7680.068      25.830 o 
   7   0   7    9203.751    9149.498      27.552 o 
   7   0   9    4633.320    4636.167      47.642 o 
   7   0  11    6282.173    6319.697      74.619 o 
   7   0  13    3307.927    3109.337     132.019 o 
   7   1 -12    1767.567    1775.370      46.494 o 
   7   1 -10    7782.767    7737.468      80.359 o 
   7   1  -8    3940.436    3955.407      24.682 o 
   7   1  -6    7806.750    7835.047      24.108 o 
   7   1  -4   13143.458   13081.371      45.346 o 
   7   1  -2   17779.502   17828.318      41.328 o 
   7   1   0   12847.181   12800.113      32.144 o 
   7   1   2   17647.502   17570.021      51.660 o 
   7   1   4   14126.753   14057.165      40.754 o 
   7   1   6    9012.484    9034.699      29.274 o 
   7   1   8    4384.336    4337.688      30.422 o 
   7   1  10    7862.292    7932.626      97.579 o 
   7   1  12    2027.109    2077.292      49.938 o 
   7   1  14    2392.865    2492.865     120.539 o 
   7   2 -13    3275.742    3272.926      80.359 o 
   7   2 -11    4891.703    4997.210      80.359 o 
   7   2  -9    5197.337    5242.306      50.512 o 
   7   2  -7    8482.021    8472.183      36.162 o 
   7   2  -5   10467.148   10492.648      35.588 o 
   7   2  -3   18780.738   18706.533      43.050 o 
   7   2  -1   13947.368   13948.105      33.292 o 
   7   2   1   13634.518   13575.008      34.440 o 
   7   2   3   19999.336   19952.105      52.808 o 
   7   2   5    8770.509    8741.961      28.700 o 
   7   2   7    9427.876    9379.097      29.274 o 
   7   2   9    4968.522    4961.048      47.642 o 
   7   2  11    5051.960    5088.476      86.099 o 
   7   2  13    2789.047    2880.313      68.880 o 
   7   3 -14    3402.971    3561.646     143.499 o 
   7   3 -12    1883.257    1964.215      63.140 o 
   7   3 -10    5728.547    5780.141      86.099 o 
   7   3  -8    5425.038    5444.353      32.718 o 
   7   3  -6   12756.838   12817.333      41.902 o 
   7   3  -4   11585.408   11588.981      32.718 o 
   7   3  -2   14608.982   14608.201      35.588 o 
   7   3   0   19985.031   19998.023      48.216 o 
   7   3   2   14546.906   14516.361      40.754 o 
   7   3   4   11291.284   11244.584      31.570 o 
   7   3   6   13096.006   13069.892      47.068 o 
   7   3   8    5659.025    5656.158      43.050 o 
   7   3  10    5092.447    5065.516      74.619 o 
   7   3  12    1802.072    1816.124      46.494 o 
   7   3  14    3852.190    3820.518     126.279 o 
   7   4 -13    2249.496    2178.315     103.319 o 
   7   4 -11    3694.933    3739.585      57.400 o 
   7   4  -9    4591.697    4581.637      38.458 o 
   7   4  -7    7251.315    7232.351      27.552 o 
   7   4  -5    8801.657    8776.400      22.386 o 
   7   4  -3   18754.842   18746.713      39.606 o 
   7   4  -1   16671.650   16714.768      38.458 o 
   7   4   1   15078.715   15101.838      32.718 o 
   7   4   3   19488.848   19515.867      44.198 o 
   7   4   5    8166.347    8133.525      20.664 o 
   7   4   7    8499.557    8518.103      34.440 o 
   7   4   9    4546.720    4556.955      40.754 o 
   7   4  11    4311.890    4288.899      86.099 o 
   7   4  13    1550.332    1660.571     126.279 o 
   7   5 -14    3626.382    3811.908     172.199 o 
   7   5 -12    2028.356    2022.762      52.808 o 
   7   5 -10    4368.600    4349.743      57.400 o 
   7   5  -8    4090.849    4090.870      32.718 o 
   7   5  -6   11468.297   11428.263      63.140 o 
   7   5  -4    8871.453    8868.240      22.960 o 
   7   5  -2   10417.519   10452.469      26.978 o 
   7   5   0    8500.533    8489.402      26.978 o 
   7   5   2   10717.919   10756.688      33.292 o 
   7   5   4    8552.044    8541.063      23.534 o 
   7   5   6   10283.590   10274.530      30.422 o 
   7   5   8    3609.245    3611.009      17.794 o 
   7   5  10    4572.891    4522.516      56.252 o 
   7   5  12    1755.914    1786.276      46.494 o 
   7   5  14    3334.410    3349.267     143.499 o 
   7   6 -15     572.084     581.458      39.606 o 
   7   6 -13    1857.438    1854.581     109.059 o 
   7   6 -11    2004.550    2025.058      68.880 o 
   7   6  -9    1704.844    1758.724      30.422 o 
   7   6  -7    4225.544    4276.845      22.386 o 
   7   6  -5    4066.425    4077.094      14.924 o 
   7   6  -3    5383.799    5359.402      16.072 o 
   7   6  -1    7667.333    7674.328      22.386 o 
   7   6   1    5547.380    5559.726      16.646 o 
   7   6   3    4822.017    4804.921      14.924 o 
   7   6   5    3460.813    3461.771      12.628 o 
   7   6   7    5654.902    5703.799      27.552 o 
   7   6   9     939.288     953.408      12.054 o 
   7   6  11    1873.249    1727.728      63.140 o 
   7   6  15     975.981    1000.475      35.588 o 
   7   7 -16     660.965     679.037      36.736 o 
   7   7 -14    2204.212    2037.686     126.279 o 
   7   7 -12    1135.450    1157.176      31.570 o 
   7   7 -10    3088.857    3128.279      68.880 o 
   7   7  -8    2598.530    2617.422      18.368 o 
   7   7  -6    7002.367    7042.932      28.700 o 
   7   7  -4    6137.874    6118.798      18.942 o 
   7   7  -2    8021.436    8007.246      22.386 o 
   7   7   0    6223.344    6233.598      18.942 o 
   7   7   2    6580.310    6589.475      24.682 o 
   7   7   4    6578.375    6566.516      20.090 o 
   7   7   6    7544.939    7548.049      26.404 o 
   7   7   8    1672.519    1685.827      18.368 o 
   7   7  10    2699.724    2619.144      45.920 o 
   7   7  12    1616.051    1548.641      49.938 o 
   7   8 -15    1483.742    1483.780      49.364 o 
   7   8 -13    1863.945    1877.541      43.050 o 
   7   8 -11    2685.312    2635.216      74.619 o 
   7   8  -9    5009.625    4954.734     114.799 o 
   7   8  -7    6971.702    7048.672      36.736 o 
   7   8  -5    4913.438    4904.223      17.220 o 
   7   8  -3    7141.586    7134.771      20.664 o 
   7   8  -1   10863.198   10865.746      27.552 o 
   7   8   1    9656.685    9671.834      25.256 o 
   7   8   3    7748.288    7743.208      28.126 o 
   7   8   5    3447.084    3447.995      16.646 o 
   7   8   7    6723.419    6738.714      41.902 o 
   7   8   9    4022.550    3951.963      47.068 o 
   7   8  11    3003.263    3070.305      63.140 o 
   7   8  13    1421.070    1464.838      45.346 o 
   7   9 -16     575.534     596.956      25.830 o 
   7   9 -14    1458.154    1434.990      48.216 o 
   7   9 -12    1255.108    1237.536      31.570 o 
   7   9 -10    3910.585    3931.873      68.880 o 
   7   9  -8    2217.833    2217.347      24.108 o 
   7   9  -6    6574.287    6606.695      30.996 o 
   7   9  -4    6111.955    6067.139      19.516 o 
   7   9  -2    9579.313    9631.654      28.700 o 
   7   9   0    8869.968    8868.240      22.960 o 
   7   9   2   11578.040   11680.820      39.606 o 
   7   9   4    5746.704    5719.871      25.830 o 
   7   9   6    5235.049    5234.845      28.700 o 
   7   9   8    2481.400    2453.833      25.256 o 
   7   9  10    4379.732    4335.393      74.619 o 
   7   9  12    1157.254    1158.324      28.700 o 
   7  10 -17    1470.648    1439.008      46.494 o 
   7  10 -15    1195.938    1174.396      32.144 o 
   7  10 -13    1431.223    1478.614      52.808 o 
   7  10 -11    3284.846    3257.428      97.579 o 
   7  10  -9    4947.349    5005.820      80.359 o 
   7  10  -7    5332.536    5394.990      30.422 o 
   7  10  -5    5947.140    5958.080      24.108 o 
   7  10  -3   10023.589   10027.712      31.570 o 
   7  10  -1    9479.331    9488.155      30.996 o 
   7  10   1    8807.066    8793.620      26.978 o 
   7  10   3   10846.361   10819.826      42.476 o 
   7  10   5    4882.490    4880.689      20.090 o 
   7  10   7    5571.155    5608.516      40.180 o 
   7  10   9    3955.221    3945.075      51.086 o 
   7  10  11    3401.881    3325.734      80.359 o 
   7  11 -16     746.081     732.993      25.830 o 
   7  11 -14    2141.010    2215.051     149.239 o 
   7  11 -12    1587.325    1578.489      48.790 o 
   7  11 -10    4959.646    4858.877      86.099 o 
   7  11  -8    3337.188    3407.815      37.310 o 
   7  11  -6    5365.896    5378.344      28.126 o 
   7  11  -4    5585.021    5526.435      24.108 o 
   7  11  -2    8813.245    8787.881      32.718 o 
   7  11   0    6973.836    6910.913      24.682 o 
   7  11   2    8593.866    8564.021      36.736 o 
   7  11   4    5348.657    5332.998      21.812 o 
   7  11   6    5112.762    5132.673      34.440 o 
   7  11   8    3061.407    3053.085      32.718 o 
   7  11  10    4807.985    4714.230      91.839 o 
   7  11  12    1536.318    1552.085      44.772 o 
   7  12 -17    1247.710    1181.858      38.458 o 
   7  12 -15    1132.197    1090.593      45.346 o 
   7  12 -13    1641.549    1595.709      34.440 o 
   7  12 -11    2205.795    2206.441      68.880 o 
   7  12  -9    2842.431    2838.411      63.140 o 
   7  12  -7    5465.110    5500.604      53.956 o 
   7  12  -5    5504.495    5509.789      26.978 o 
   7  12  -3    6948.740    6985.533      28.126 o 
   7  12  -1    8084.854    8035.945      33.866 o 
   7  12   1    7399.894    7387.330      26.404 o 
   7  12   3    7966.720    7978.546      29.274 o 
   7  12   5    5337.238    5341.607      22.960 o 
   7  12   7    6383.352    6342.657      43.050 o 
   7  12   9    2258.264    2196.683      47.068 o 
   7  12  11    2528.992    2503.771      74.619 o 
   7  13 -16     515.537     497.597      34.440 o 
   7  13 -14    1881.117    1982.009      63.140 o 
   7  13 -12    1777.424    1802.922      36.736 o 
   7  13 -10    3452.112    3391.169      74.619 o 
   7  13  -8    1916.999    1949.865      36.162 o 
   7  13  -6    4483.822    4477.169      40.180 o 
   7  13  -4    3564.538    3557.054      25.830 o 
   7  13  -2    4853.146    4850.267      21.812 o 
   7  13   0    3846.562    3810.760      16.646 o 
   7  13   2    4804.210    4814.105      25.830 o 
   7  13   4    3296.040    3313.106      18.942 o 
   7  13   6    4162.657    4063.319      40.180 o 
   7  13   8    2007.271    1984.305      30.422 o 
   7  13  10    3691.206    3613.879     109.059 o 
   7  13  12    1550.002    1530.274      29.848 o 
   7  14 -15    1446.071    1453.932      53.382 o 
   7  14 -13    1734.574    1732.320      37.310 o 
   7  14 -11    1436.331    1436.138      48.790 o 
   7  14  -9    2229.253    2233.419      37.310 o 
   7  14  -7    4370.990    4416.900      49.938 o 
   7  14  -5    3520.301    3488.174      36.736 o 
   7  14  -3    3846.000    3851.514      28.700 o 
   7  14  -1    4693.428    4714.230      29.848 o 
   7  14   1    3960.796    3959.425      18.942 o 
   7  14   3    4804.345    4851.415      24.682 o 
   7  14   5    3297.695    3304.496      24.682 o 
   7  14   7    4619.946    4610.337      46.494 o 
   7  14   9    2070.034    2085.902      56.252 o 
   7  14  11    2149.203    2077.292      63.140 o 
   7  15 -16     816.746     838.034      39.032 o 
   7  15 -14    2449.735    2505.493     172.199 o 
   7  15 -12    1836.259    1810.384      40.754 o 
   7  15 -10    3261.409    3213.804      68.880 o 
   7  15  -8    2974.660    2980.762      41.328 o 
   7  15  -6    6807.694    6836.293      68.880 o 
   7  15  -4    4847.443    4862.895      31.570 o 
   7  15  -2    7371.941    7530.829      63.140 o 
   7  15   0    6806.669    6899.433      45.920 o 
   7  15   2    6668.152    6801.854      46.494 o 
   7  15   4    5099.538    5105.695      36.736 o 
   7  15   6    7843.357    7840.787      68.880 o 
   7  15   8    3473.140    3454.309      86.099 o 
   7  15  10    3274.089    3252.262      68.880 o 
   7  15  12    1842.477    1896.483     109.059 o 
   7  16 -15    1097.178    1228.926      48.790 o 
   7  16 -13    2090.184    2055.480      91.839 o 
   7  16 -11    2516.075    2503.771      56.252 o 
   7  16  -9    2223.459    2159.947      48.790 o 
   7  16  -7    3337.844    3294.738      45.346 o 
   7  16  -5    4121.804    4063.892      47.068 o 
   7  16  -3    4444.464    4462.820      37.884 o 
   7  16  -1    3660.064    3648.893      28.700 o 
   7  16   1    2614.171    2597.332      21.812 o 
   7  16   3    4431.335    4437.564      36.162 o 
   7  16   5    3941.204    3991.569      41.902 o 
   7  16   7    4243.864    4130.476      53.382 o 
   7  16   9    1685.487    1695.584      48.790 o 
   7  16  11    2436.413    2473.923      91.839 o 
   7  17 -14    1662.693    1678.939      56.252 o 
   7  17 -12    1057.466    1071.077      30.422 o 
   7  17 -10    2742.558    2790.195      68.880 o 
   7  17  -8    1792.389    1782.258      30.422 o 
   7  17  -6    3293.120    3321.141      49.364 o 
   7  17  -4    3552.780    3516.300      36.162 o 
   7  17  -2    4407.465    4407.142      40.180 o 
   7  17   0    2668.335    2673.674      30.422 o 
   7  17   2    4837.308    4809.514      37.884 o 
   7  17   4    3790.684    3768.858      30.422 o 
   7  17   6    3468.847    3465.788      47.642 o 
   7  17   8    2252.052    2249.491      30.996 o 
   7  17  10    3048.456    3008.313      68.880 o 
   7  17  12     963.070     966.035      33.292 o 
   7  18 -15     789.520     777.191      52.808 o 
   7  18 -13    1208.894    1178.414      29.848 o 
   7  18 -11    2091.334    2053.184      54.530 o 
   7  18  -9    2307.484    2290.819      44.772 o 
   7  18  -7    2344.775    2258.675      41.328 o 
   7  18  -5    2821.987    2763.791      39.032 o 
   7  18  -3    3657.967    3650.615      35.014 o 
   7  18  -1    3262.083    3241.356      36.162 o 
   7  18   1    3407.083    3377.967      36.162 o 
   7  18   3    4586.193    4589.099      39.606 o 
   7  18   5    2076.462    2096.234      27.552 o 
   7  18   7    2850.944    2824.061      37.884 o 
   7  18   9    2554.119    2582.982      68.880 o 
   7  18  11    2405.018    2394.712     143.499 o 
   7  19 -14    1137.074    1128.476      31.570 o 
   7  19 -12     659.848     675.019      31.570 o 
   7  19 -10    1996.471    1950.439      68.880 o 
   7  19  -8    1662.855    1690.993      34.440 o 
   7  19  -6    2327.833    2367.160      36.162 o 
   7  19  -4    1160.138    1149.714      15.498 o 
   7  19  -2    2044.103    2041.130      30.422 o 
   7  19   0    2108.423    2089.346      40.180 o 
   7  19   2    2383.881    2414.228      28.126 o 
   7  19   4    1226.275    1253.034      15.498 o 
   7  19   6    2228.870    2242.603      32.718 o 
   7  19   8    1486.645    1453.932      16.646 o 
   7  19  10    1806.193    1866.635      39.606 o 
   7  19  12     867.045     843.774      24.108 o 
   7  20 -13     865.573     878.788      24.682 o 
   7  20 -11    1039.885    1044.099      18.942 o 
   7  20  -9    1341.036    1342.577      25.830 o 
   7  20  -7    1477.553    1507.888      38.458 o 
   7  20  -5    1236.183    1265.661      18.942 o 
   7  20  -3    1865.695    1871.801      32.718 o 
   7  20  -1    2722.748    2723.612      38.458 o 
   7  20   1    2309.568    2328.702      45.920 o 
   7  20   3    2467.001    2430.300      44.772 o 
   7  20   5    1184.218    1190.468      16.072 o 
   7  20   7    1824.290    1817.272      32.718 o 
   7  20   9    1225.795    1185.302      22.960 o 
   7  20  11    1445.731    1506.166      52.808 o 
   7  20  13     634.699     643.450      33.866 o 
   7  21 -12     603.956     597.530      15.498 o 
   7  21 -10    1481.288    1448.766      28.126 o 
   7  21  -8    1120.521    1099.203      20.090 o 
   7  21  -6    1801.171    1862.043      41.328 o 
   7  21  -4    1304.725    1290.343      17.794 o 
   7  21  -2    1922.696    1883.281      30.422 o 
   7  21   0    1389.495    1391.941      19.516 o 
   7  21   2    1785.929    1781.684      22.386 o 
   7  21   4    1514.357    1489.520      13.776 o 
   7  21   6    1819.407    1855.156      26.978 o 
   7  21   8     714.839     715.773      12.628 o 
   7  21  10    1346.474    1383.905      24.682 o 
   7  21  12     842.819     854.106      27.552 o 
   7  22 -13    1163.513    1104.943      37.884 o 
   7  22 -11    1521.040    1575.045      57.400 o 
   7  22  -9    1342.927    1338.559      37.310 o 
   7  22  -7    1914.644    1934.367      32.718 o 
   7  22  -5    2341.496    2438.909      47.642 o 
   7  22  -3    2352.270    2375.196      36.162 o 
   7  22  -1    2838.811    2824.061      39.606 o 
   7  22   1    2572.160    2550.265      36.162 o 
   7  22   3    2656.049    2647.844      40.180 o 
   7  22   5    1848.816    1886.725      26.978 o 
   7  22   7    1999.065    2066.960      32.718 o 
   7  22   9    1143.780    1130.198      25.830 o 
   7  22  11    1704.593    1695.010      45.920 o 
   7  22  13     960.170    1039.507      40.754 o 
   7  23 -12     453.373     415.401      13.202 o 
   7  23 -10    1234.491    1232.944      26.404 o 
   7  23  -8    1683.283    1689.271      45.920 o 
   7  23  -6    2436.751    2450.389      68.880 o 
   7  23  -4    1430.416    1425.806      22.960 o 
   7  23  -2    2853.699    2802.823      48.790 o 
   7  23   0    3270.594    3280.962      56.252 o 
   7  23   2    2843.430    2806.267      44.198 o 
   7  23   4    1559.255    1519.368      18.942 o 
   7  23   6    2382.438    2411.932      45.920 o 
   7  23   8    1566.178    1579.637      26.404 o 
   7  23  10    1332.521    1340.281      28.126 o 
   7  23  12     490.855     520.442      28.700 o 
   7  24 -11     759.976     749.065      16.646 o 
   7  24  -9    1131.155    1118.718      21.812 o 
   7  24  -7    1410.461    1498.130      28.126 o 
   7  24  -5    1625.190    1653.109      22.386 o 
   7  24  -3    1756.674    1770.204      52.234 o 
   7  24  -1    1787.564    1813.254      30.422 o 
   7  24   1    1332.140    1307.563      18.368 o 
   7  24   3    1748.783    1771.926      25.256 o 
   7  24   5    1236.273    1222.038      18.942 o 
   7  24   7    1416.394    1448.192      24.108 o 
   7  24   9     779.489     772.025      13.776 o 
   7  24  11     912.607     905.192      30.996 o 
   7  25 -10    1323.125    1384.479      32.718 o 
   7  25  -8     682.737     696.257      14.350 o 
   7  25  -6    1767.354    1763.316      48.790 o 
   7  25  -4    2265.924    2254.657      56.826 o 
   7  25  -2    2401.606    2400.452      42.476 o 
   7  25   0    1471.781    1523.960      39.032 o 
   7  25   2    2140.527    2123.786      37.884 o 
   7  25   4    1918.763    1891.317      34.440 o 
   7  25   6    1900.385    1944.699      45.346 o 
   7  25   8     940.292     939.058      17.220 o 
   7  25  10    1065.965    1099.777      24.108 o 
   7  26  -9     678.745     645.746      15.498 o 
   7  26  -7     962.100     974.071      18.368 o 
   7  26  -5    1777.050    1844.249      41.328 o 
   7  26  -3    1921.938    1907.963      36.162 o 
   7  26  -1    1243.821    1223.186      16.646 o 
   7  26   1    1122.451    1119.866      22.960 o 
   7  26   3    2090.635    2069.256      32.718 o 
   7  26   5    1353.552    1374.721      28.126 o 
   7  26   7    1177.515    1220.890      24.682 o 
   7  26   9     635.373     650.338      20.090 o 
   7  27  -8     760.585     735.289      19.516 o 
   7  27  -6    1051.485    1072.799      20.090 o 
   7  27  -4    1066.625    1044.673      20.090 o 
   7  27  -2    1513.044    1519.942      20.090 o 
   7  27   0    1020.496     997.605      18.942 o 
   7  27   2    1252.689    1262.217      20.664 o 
   7  27   4     838.835     830.572      13.202 o 
   7  27   6     943.503     909.784      17.794 o 
   7  27   8     696.721     706.015      25.830 o 
   7  28  -7    1220.146    1212.280      34.440 o 
   7  28  -5    1119.436    1149.714      38.458 o 
   7  28  -3    1043.361    1034.915      14.350 o 
   7  28  -1    1623.801    1612.355      32.718 o 
   7  28   1    1480.464    1480.910      30.422 o 
   7  28   3    1300.479    1282.307      21.812 o 
   7  28   5    1009.485    1022.861      17.220 o 
   7  28   7    1281.529    1315.599      34.440 o 
   7  29  -6    1316.710    1401.698      54.530 o 
   7  29  -4     908.654     923.560      20.090 o 
   7  29  -2    1431.434    1418.344      28.126 o 
   7  29   0    1536.184    1530.274      30.422 o 
   7  29   2    1519.010    1500.426      28.126 o 
   7  29   4     906.773     904.618      16.072 o 
   7  29   6    1162.156    1137.086      28.126 o 
   7  30  -3    1140.192    1127.902      22.960 o 
   7  30  -1    1229.869    1247.294      25.830 o 
   7  30   1     988.167     974.071      17.794 o 
   7  30   3    1288.443    1253.034      46.494 o 
   7  31   0     693.481     707.163      12.628 o 
   8   0 -14    2041.358    1878.689      86.099 o 
   8   0 -12    3943.597    3886.528      91.839 o 
   8   0 -10    2926.271    2980.762      52.808 o 
   8   0  -8    5164.900    5148.171      29.848 o 
   8   0  -6    6107.313    6067.139      22.960 o 
   8   0  -4   18326.676   18316.215      57.400 o 
   8   0  -2    4886.483    4892.169      15.498 o 
   8   0   0   15844.523   15865.252      41.902 o 
   8   0   2    5437.600    5427.707      17.794 o 
   8   0   4   16246.507   16267.050      44.772 o 
   8   0   6    4956.845    4931.774      18.368 o 
   8   0   8    5908.899    5900.680      53.382 o 
   8   0  10    2538.691    2542.229      36.162 o 
   8   0  12    2964.256    2931.398      63.140 o 
   8   0  14    2241.655    2214.477     120.539 o 
   8   1 -13    1530.099    1578.489      63.140 o 
   8   1 -11    3164.848    3165.589     114.799 o 
   8   1  -9    3338.163    3340.083      27.552 o 
   8   1  -7    8196.524    8196.664      40.754 o 
   8   1  -5    9243.822    9252.817      26.978 o 
   8   1  -3   19660.896   19665.107      63.140 o 
   8   1  -1   13482.461   13552.048      32.718 o 
   8   1   1   14008.339   13982.545      34.440 o 
   8   1   3   17886.545   17816.840      51.086 o 
   8   1   5   10496.920   10486.909      29.848 o 
   8   1   7    7627.469    7622.668      26.404 o 
   8   1   9    3550.474    3508.264      49.938 o 
   8   1  11    2579.798    2561.745      52.808 o 
   8   1  13    2024.882    2008.986      49.938 o 
   8   2 -14    1910.191    1871.227      91.839 o 
   8   2 -12    2478.896    2414.228      68.880 o 
   8   2 -10    3965.355    4018.547      68.880 o 
   8   2  -8    9253.220    9287.257      43.050 o 
   8   2  -6    6016.370    6004.000      22.386 o 
   8   2  -4   15837.844   15830.813      49.938 o 
   8   2  -2   12772.985   12731.233      30.996 o 
   8   2   0   35137.734   35134.301      86.099 o 
   8   2   2   11208.469   11129.784      35.588 o 
   8   2   4   15551.507   15595.475      37.310 o 
   8   2   6    5998.386    5998.259      20.090 o 
   8   2   8    8802.606    8764.921      48.216 o 
   8   2  10    3805.551    3867.012      54.530 o 
   8   2  12    2388.589    2341.330      48.790 o 
   8   3 -13    3921.271    3946.223     109.059 o 
   8   3 -11    4930.257    4896.187      80.359 o 
   8   3  -9    4371.002    4352.039      40.754 o 
   8   3  -7   15450.226   15612.694      63.140 o 
   8   3  -5   14224.959   14240.844      35.588 o 
   8   3  -3   19281.389   19269.049      42.476 o 
   8   3  -1   23141.355   23103.344      53.382 o 
   8   3   1   25453.453   25485.428      74.619 o 
   8   3   3   19025.723   19027.971      52.808 o 
   8   3   5   13766.645   13695.547      45.920 o 
   8   3   7   13459.718   13494.648      53.956 o 
   8   3   9    5033.487    4922.590      74.619 o 
   8   3  11    4618.377    4616.650     103.319 o 
   8   3  13    4034.874    4007.067     166.459 o 
   8   4 -14    1106.080    1125.032      30.422 o 
   8   4 -12    3088.316    3107.041      86.099 o 
   8   4 -10    3772.961    3835.442      68.880 o 
   8   4  -8    5960.038    5946.600      36.736 o 
   8   4  -6    4548.131    4529.403      18.368 o 
   8   4  -4   15098.783   15113.317      40.180 o 
   8   4  -2   10290.776   10263.051      24.108 o 
   8   4   0   26937.887   26989.297      86.099 o 
   8   4   2    8827.698    8833.800      24.682 o 
   8   4   4   15193.944   15228.117      44.772 o 
   8   4   6    5612.436    5595.888      20.090 o 
   8   4   8    5960.974    5975.299      34.440 o 
   8   4  10    3486.952    3522.040      63.140 o 
   8   4  12    3122.529    3044.476      68.880 o 
   8   5 -15    1685.781    1736.912      49.364 o 
   8   5 -13    1970.637    1946.995      74.619 o 
   8   5 -11    3395.475    3446.847      53.956 o 
   8   5  -9    3162.094    3081.785      86.099 o 
   8   5  -7    7174.873    7146.251      30.422 o 
   8   5  -5    5334.859    5315.778      18.942 o 
   8   5  -3   10308.624   10314.710      24.682 o 
   8   5  -1    6611.649    6600.955      18.368 o 
   8   5   1    7365.867    7375.850      17.794 o 
   8   5   3    9586.192    9574.255      28.126 o 
   8   5   5    6534.879    6503.376      22.960 o 
   8   5   7    5189.407    5221.068      21.238 o 
   8   5   9    2806.062    2795.361      43.050 o 
   8   5  11    3557.916    3603.548      86.099 o 
   8   5  13    2651.968    2640.956      86.099 o 
   8   5  15    1192.099    1201.948      36.162 o 
   8   6 -16    1494.935    1456.228      47.068 o 
   8   6 -14    1680.744    1645.073      34.440 o 
   8   6 -12    2161.951    2204.719      80.359 o 
   8   6 -10    3277.224    3213.804      68.880 o 
   8   6  -8    8732.651    8719.001      68.880 o 
   8   6  -6    4307.091    4312.433      18.942 o 
   8   6  -4    6117.120    6090.099      18.942 o 
   8   6  -2    4378.698    4387.626      14.924 o 
   8   6   0   24777.674   24727.752      54.530 o 
   8   6   2    4941.943    4954.734      18.368 o 
   8   6   4    6091.024    6090.099      21.238 o 
   8   6   6    4213.575    4197.633      18.368 o 
   8   6   8    8952.674    8931.380      53.382 o 
   8   6  10    3145.836    3148.943      57.400 o 
   8   6  12    2115.243    2113.454      63.140 o 
   8   6  14    1837.476    1823.586      97.579 o 
   8   7 -15    1262.192    1306.415      45.920 o 
   8   7 -13    1296.678    1313.303      31.570 o 
   8   7 -11    3175.226    3097.857      74.619 o 
   8   7  -9    2613.586    2590.444      45.920 o 
   8   7  -7    4558.101    4550.641      25.830 o 
   8   7  -5    4144.750    4143.678      16.072 o 
   8   7  -3    8600.896    8581.242      25.830 o 
   8   7  -1    5616.518    5610.238      18.942 o 
   8   7   1    8013.902    8041.686      25.256 o 
   8   7   3    8946.380    8954.339      26.978 o 
   8   7   5    4488.750    4485.780      17.794 o 
   8   7   7    3820.005    3841.756      23.534 o 
   8   7   9    3854.475    3957.703      57.400 o 
   8   7  11    3152.356    3117.947      63.140 o 
   8   8 -16    1629.742    1690.993      54.530 o 
   8   8 -14    1569.843    1545.198      49.938 o 
   8   8 -12    2621.641    2460.721      74.619 o 
   8   8 -10    4079.282    4060.448      68.880 o 
   8   8  -8    5135.268    5132.673      40.754 o 
   8   8  -6    2477.385    2535.915      18.368 o 
   8   8  -4   10687.293   10682.067      30.996 o 
   8   8  -2    3520.377    3487.600      14.350 o 
   8   8   0    7301.137    7329.930      21.812 o 
   8   8   2    3480.516    3476.695      14.350 o 
   8   8   4   10562.642   10561.528      33.866 o 
   8   8   6    2474.483    2512.955      20.090 o 
   8   8   8    5103.740    5093.067      37.884 o 
   8   8  10    3887.421    3844.052     126.279 o 
   8   8  12    2450.264    2360.272      91.839 o 
   8   9 -17     829.368     794.411      34.440 o 
   8   9 -15    1391.086    1474.022      36.736 o 
   8   9 -13    2038.904    2015.300      45.920 o 
   8   9 -11    3204.929    3160.422      80.359 o 
   8   9  -9    2187.070    2196.683      37.310 o 
   8   9  -7    4980.377    4996.063      31.570 o 
   8   9  -5    4737.479    4737.190      17.794 o 
   8   9  -3    7848.982    7823.567      24.682 o 
   8   9  -1    5858.972    5866.240      18.942 o 
   8   9   1    6898.930    6887.953      21.238 o 
   8   9   3    7035.980    7037.192      26.978 o 
   8   9   5    5613.517    5597.036      22.386 o 
   8   9   7    5448.303    5496.586      57.400 o 
   8   9   9    3383.539    3341.231      57.400 o 
   8   9  11    2540.093    2498.031      57.400 o 
   8  10 -16    1416.679    1372.999      35.014 o 
   8  10 -14    2104.868    2014.726     143.499 o 
   8  10 -12    2679.042    2704.670      80.359 o 
   8  10 -10    2130.048    2145.023      74.619 o 
   8  10  -8    4923.764    4961.048      36.162 o 
   8  10  -6    5078.393    5124.063      33.292 o 
   8  10  -4    9378.489    9361.877      36.162 o 
   8  10  -2    3777.162    3761.396      16.072 o 
   8  10   0   10267.022   10274.530      28.126 o 
   8  10   2    3193.614    3183.957      14.350 o 
   8  10   4    9838.475    9855.513      32.718 o 
   8  10   6    6176.672    6239.338      33.866 o 
   8  10   8    5169.179    5200.979      43.624 o 
   8  10  10    1930.219    2043.426      52.808 o 
   8  10  12    2928.329    2842.429      80.359 o 
   8  11 -17     947.036    1005.641      39.606 o 
   8  11 -15    1658.302    1646.795      39.606 o 
   8  11 -13    1937.665    2015.874      97.579 o 
   8  11 -11    3064.577    3049.067      86.099 o 
   8  11  -9    2841.177    2848.169      45.920 o 
   8  11  -7    4857.322    4889.299      40.180 o 
   8  11  -5    3114.655    3146.073      17.794 o 
   8  11  -3    6054.063    6067.139      21.812 o 
   8  11  -1    4512.845    4509.888      18.942 o 
   8  11   1    4591.691    4577.045      20.090 o 
   8  11   3    4773.543    4783.684      22.386 o 
   8  11   5    4254.187    4257.903      27.552 o 
   8  11   7    4407.087    4346.299      44.772 o 
   8  11   9    3402.532    3278.666      74.619 o 
   8  11  11    2897.179    2828.653      68.880 o 
   8  12 -16     853.920     800.151      39.032 o 
   8  12 -14    1360.124    1381.035      51.086 o 
   8  12 -12    1368.274    1348.891      27.552 o 
   8  12 -10     708.273     689.369      22.960 o 
   8  12  -8    2528.539    2496.883      35.014 o 
   8  12  -6    2582.475    2575.521      29.848 o 
   8  12  -4    4648.988    4637.314      21.238 o 
   8  12  -2    1222.840    1224.908      11.480 o 
   8  12   0    5870.764    5831.800      25.256 o 
   8  12   2    2294.780    2290.244      15.498 o 
   8  12   4    5206.260    5198.683      21.812 o 
   8  12   6    2391.477    2372.900      28.700 o 
   8  12   8    2912.936    2908.438      34.440 o 
   8  12  10    1523.196    1546.345      19.516 o 
   8  12  12    1445.909    1417.196      29.274 o 
   8  13 -15    1104.336    1074.521      45.920 o 
   8  13 -13    1739.090    1725.432      37.884 o 
   8  13 -11    3189.771    3344.101     114.799 o 
   8  13  -9    2456.776    2461.869      39.606 o 
   8  13  -7    4494.509    4500.703      57.400 o 
   8  13  -5    3322.792    3319.419      26.404 o 
   8  13  -3    5496.299    5497.161      28.126 o 
   8  13  -1    5184.060    5190.073      24.682 o 
   8  13   1    5398.034    5396.137      25.830 o 
   8  13   3    4256.312    4289.473      21.812 o 
   8  13   5    4228.767    4236.665      39.032 o 
   8  13   7    4585.158    4559.825      47.642 o 
   8  13   9    2735.160    2738.535      48.790 o 
   8  13  11    2604.874    2645.548      57.400 o 
   8  14 -16    1060.148    1029.175      41.902 o 
   8  14 -14    1336.458    1284.603      35.014 o 
   8  14 -12    2023.771    1953.883      32.144 o 
   8  14 -10    2421.854    2468.183      57.400 o 
   8  14  -8    3664.091    3679.315      47.642 o 
   8  14  -6    2472.234    2472.201      34.440 o 
   8  14  -4    7171.351    7123.292      47.068 o 
   8  14  -2    3438.135    3462.918      22.960 o 
   8  14   0    5941.756    5981.040      27.552 o 
   8  14   2    3103.755    3152.960      18.942 o 
   8  14   4    7437.870    7398.810      49.364 o 
   8  14   6    2668.217    2651.288      32.718 o 
   8  14   8    3212.182    3219.544      51.086 o 
   8  14  10    2197.658    2072.126      63.140 o 
   8  14  12    2292.936    2318.944      91.839 o 
   8  15 -15    1071.305    1106.665      45.346 o 
   8  15 -13     856.667     867.308      24.682 o 
   8  15 -11    2062.978    2049.166      68.880 o 
   8  15  -9    2693.625    2669.656      47.068 o 
   8  15  -7    4023.221    4004.197      57.400 o 
   8  15  -5    2705.483    2690.320      34.440 o 
   8  15  -3    5387.785    5469.035      68.880 o 
   8  15  -1    6114.399    6319.697      68.880 o 
   8  15   1    7146.320    7226.611      57.400 o 
   8  15   3    5242.643    5254.360      36.736 o 
   8  15   5    3125.688    3101.301      34.440 o 
   8  15   7    3683.310    3707.441      44.772 o 
   8  15   9    3205.403    3205.768      57.400 o 
   8  15  11    1821.404    1823.012      34.440 o 
   8  16 -14    1039.715    1045.247      31.570 o 
   8  16 -12    2383.759    2322.962     103.319 o 
   8  16 -10    2993.567    2927.380      68.880 o 
   8  16  -8    3843.758    3846.348      57.400 o 
   8  16  -6    3462.663    3465.788      56.252 o 
   8  16  -4    6781.158    6773.154      51.086 o 
   8  16  -2    3729.713    3720.069      45.920 o 
   8  16   0    7688.653    7645.628      51.086 o 
   8  16   2    4839.439    4781.961      35.014 o 
   8  16   4    6217.608    6187.678      52.808 o 
   8  16   6    2289.313    2287.948      36.736 o 
   8  16   8    3783.284    3726.957      57.400 o 
   8  16  10    3104.315    3116.799      57.400 o 
   8  16  12    2237.198    2289.096      57.400 o 
   8  17 -15    1070.229    1083.705      43.624 o 
   8  17 -13     864.629     852.384      22.386 o 
   8  17 -11    1845.782    1832.770      31.570 o 
   8  17  -9    2424.136    2385.528      56.252 o 
   8  17  -7    3907.811    3807.890      91.839 o 
   8  17  -5    2877.916    2890.070      34.440 o 
   8  17  -3    5170.306    5193.517      63.140 o 
   8  17  -1    4942.130    4911.685      35.014 o 
   8  17   1    5513.967    5498.883      47.068 o 
   8  17   3    4877.273    4870.931      39.606 o 
   8  17   5    3302.656    3336.639      38.458 o 
   8  17   7    3191.395    3153.535      44.198 o 
   8  17   9    2469.075    2473.923      53.956 o 
   8  17  11    1702.968    1682.383     160.719 o 
   8  17  13    1234.150    1101.499      31.570 o 
   8  18 -14     961.508     997.031      42.476 o 
   8  18 -12    1391.871    1403.995      39.606 o 
   8  18 -10    1444.411    1429.824      28.126 o 
   8  18  -8    2859.786    2901.550      47.642 o 
   8  18  -6    2199.755    2256.953      53.956 o 
   8  18  -4    4334.003    4323.913      48.790 o 
   8  18  -2    3246.217    3249.966      38.458 o 
   8  18   0    6740.762    6710.015      57.400 o 
   8  18   2    2759.526    2756.903      30.996 o 
   8  18   4    4296.977    4332.522      38.458 o 
   8  18   6    2304.825    2327.554      45.346 o 
   8  18   8    2726.313    2725.333      45.346 o 
   8  18  10    1428.025    1475.170      31.570 o 
   8  18  12    1388.738    1387.923      24.682 o 
   8  19 -13     919.363     946.520      26.978 o 
   8  19 -11    1326.511    1339.133      43.050 o 
   8  19  -9     914.396     918.394      17.794 o 
   8  19  -7    2416.043    2374.048      47.642 o 
   8  19  -5    1996.734    1946.421      30.422 o 
   8  19  -3    2652.316    2627.180      31.570 o 
   8  19  -1    1826.476    1838.510      26.978 o 
   8  19   1    1814.620    1797.182      36.162 o 
   8  19   3    1706.618    1725.432      22.386 o 
   8  19   5    2325.517    2298.280      41.328 o 
   8  19   7    1868.341    1844.823      25.256 o 
   8  19   9     580.975     570.093      20.090 o 
   8  19  11     868.762     928.726      23.534 o 
   8  19  13    1246.120    1209.410      30.996 o 
   8  20 -12    1152.514    1152.010      25.256 o 
   8  20 -10     875.731     872.474      18.942 o 
   8  20  -8    1496.932    1549.215      25.830 o 
   8  20  -6    1465.325    1451.062      23.534 o 
   8  20  -4    3483.836    3464.640      52.234 o 
   8  20  -2    2031.827    1999.228      30.422 o 
   8  20   0    3641.789    3663.817      41.328 o 
   8  20   2    1727.073    1710.508      24.108 o 
   8  20   4    3379.401    3365.339      41.902 o 
   8  20   6    1508.853    1465.986      24.108 o 
   8  20   8    1639.346    1691.567      24.108 o 
   8  20  10    1018.030    1011.381      56.252 o 
   8  20  12     978.143     989.569      25.830 o 
   8  21 -13     845.947     823.684      22.960 o 
   8  21 -11    1113.023    1104.369      22.386 o 
   8  21  -9    1318.174    1320.191      18.942 o 
   8  21  -7    2840.296    2800.527      48.790 o 
   8  21  -5    2244.447    2271.303      53.956 o 
   8  21  -3    3050.985    3020.368      41.902 o 
   8  21  -1    2556.155    2573.224      42.476 o 
   8  21   1    2958.418    2917.048      35.014 o 
   8  21   3    2710.601    2712.132      39.606 o 
   8  21   5    2269.019    2219.643      30.996 o 
   8  21   7    2287.814    2312.630      32.718 o 
   8  21   9    1606.385    1626.705      49.364 o 
   8  21  11     988.412    1004.493      16.072 o 
   8  21  13     795.879     821.388      34.440 o 
   8  22 -12     959.388     940.206      18.942 o 
   8  22 -10     999.504     985.551      18.368 o 
   8  22  -8    1555.367    1558.399      30.422 o 
   8  22  -6    1230.297    1253.607      22.386 o 
   8  22  -4    2319.951    2317.796      43.624 o 
   8  22  -2    1321.740    1330.523      18.942 o 
   8  22   0    2581.077    2592.167      40.180 o 
   8  22   2    1007.249    1030.897      16.646 o 
   8  22   4    1981.809    1968.233      36.736 o 
   8  22   6    1267.535    1278.289      16.072 o 
   8  22   8    1576.320    1621.539      22.960 o 
   8  22  10     704.010     698.553      24.108 o 
   8  22  12     831.484     851.236      21.812 o 
   8  23 -11    1268.060    1215.724      33.292 o 
   8  23  -9     915.922     932.744      18.942 o 
   8  23  -7    1417.278    1395.958      18.942 o 
   8  23  -5    1740.296    1796.034      28.126 o 
   8  23  -3    2894.317    2906.716      53.956 o 
   8  23  -1    1791.433    1836.788      28.700 o 
   8  23   1    2056.335    2075.570      34.440 o 
   8  23   3    2540.664    2585.278      37.884 o 
   8  23   5    2111.118    2135.266      38.458 o 
   8  23   7    1530.421    1476.318      34.440 o 
   8  23   9    1180.399    1143.974      28.700 o 
   8  23  11     962.534     964.888      21.812 o 
   8  24 -10    1069.754    1047.543      27.552 o 
   8  24  -8    1477.020    1399.403      34.440 o 
   8  24  -6    1055.732    1048.117      17.220 o 
   8  24  -4    2278.049    2299.428      42.476 o 
   8  24  -2    1142.872    1139.956      17.794 o 
   8  24   0    1772.326    1812.680      30.422 o 
   8  24   2    1300.626    1293.213      16.646 o 
   8  24   4    2260.147    2304.020      42.476 o 
   8  24   6     903.702     928.152      13.202 o 
   8  24   8    1433.020    1399.403      28.126 o 
   8  24  10    1075.954    1084.279      24.682 o 
   8  25  -9     807.458     821.962      20.090 o 
   8  25  -7    1092.314    1112.404      25.830 o 
   8  25  -5     791.028     811.630      14.350 o 
   8  25  -3    1225.523    1194.486      16.072 o 
   8  25  -1    1124.403    1124.458      14.350 o 
   8  25   1    1618.232    1598.579      22.386 o 
   8  25   3    1211.836    1188.172      25.256 o 
   8  25   5     889.085     885.676      13.202 o 
   8  25   7     885.084     886.250      18.368 o 
   8  25   9    1110.546    1098.629      28.126 o 
   8  26  -8    1286.686    1284.603      25.830 o 
   8  26  -6     772.841     788.671      24.682 o 
   8  26  -4     794.034     804.169      21.812 o 
   8  26  -2     636.562     648.616      14.350 o 
   8  26   0    2088.931    2053.184      38.458 o 
   8  26   2     875.066     873.622      17.794 o 
   8  26   4    1140.135    1138.234      22.960 o 
   8  26   6     855.660     840.330      17.794 o 
   8  26   8    1180.633    1212.854      21.812 o 
   8  27  -7    1196.200    1204.818      26.404 o 
   8  27  -5     573.861     582.032      16.646 o 
   8  27  -3     923.091     932.170      19.516 o 
   8  27  -1    1050.501    1026.879      16.072 o 
   8  27   1    1175.209    1156.028      17.220 o 
   8  27   3     784.161     782.931      18.942 o 
   8  27   5     878.218     842.052      11.480 o 
   8  27   7     915.363     926.430      19.516 o 
   8  28  -6     980.718     994.161      18.368 o 
   8  28  -4    1730.948    1728.302      30.422 o 
   8  28  -2    1090.448    1083.131      20.090 o 
   8  28   0    1682.421    1629.575      32.718 o 
   8  28   2    1058.328    1042.951      21.238 o 
   8  28   4    1942.485    1950.439      34.440 o 
   8  28   6    1223.683    1266.809      27.552 o 
   8  29  -5     997.384    1000.475      16.646 o 
   8  29  -3    1309.648    1320.765      26.404 o 
   8  29  -1     917.414     932.170      21.238 o 
   8  29   1    1136.113    1157.750      23.534 o 
   8  29   3    1174.967    1199.078      32.718 o 
   8  29   5    1155.650    1155.454      28.700 o 
   8  30  -4     982.607    1038.933      16.646 o 
   8  30  -2     682.056     692.813      12.054 o 
   8  30   0    1154.808    1183.006      28.126 o 
   8  30   2     664.215     673.871      16.072 o 
   8  30   4     953.221     975.793      20.090 o 
   9   0 -13    1725.003    1614.651      63.140 o 
   9   0 -11    2165.736    2078.440      52.808 o 
   9   0  -9    4133.533    4151.714      30.996 o 
   9   0  -7    6892.766    6853.514      43.050 o 
   9   0  -5    2176.648    2185.203      11.480 o 
   9   0  -3    1962.276    1957.901      11.480 o 
   9   0  -1    9590.813    9648.875      24.108 o 
   9   0   1    8353.047    8368.863      24.682 o 
   9   0   3    2788.240    2777.567      13.202 o 
   9   0   5    1118.032    1114.126       9.184 o 
   9   0   7    7293.326    7266.791      27.552 o 
   9   0   9    3258.317    3288.424      43.050 o 
   9   0  11    2514.624    2492.865      43.050 o 
   9   0  13    1447.334    1494.112      39.606 o 
   9   0  15    1427.226    1451.636      46.494 o 
   9   1 -14    3475.170    3412.981     132.019 o 
   9   1 -12    2365.055    2359.698      57.400 o 
   9   1 -10    4597.420    4616.650      63.140 o 
   9   1  -8    4654.927    4645.925      29.848 o 
   9   1  -6   12494.365   12518.855      40.180 o 
   9   1  -4    8215.241    8208.145      30.422 o 
   9   1  -2   12803.530   12834.553      32.718 o 
   9   1   0   16577.674   16594.227      47.068 o 
   9   1   2   14474.864   14441.742      43.050 o 
   9   1   4    9358.246    9310.217      28.700 o 
   9   1   6   12063.786   12134.277      39.606 o 
   9   1   8    4334.218    4335.393      30.422 o 
   9   1  10    5309.017    5387.527      68.880 o 
   9   1  12    2929.277    2963.542      68.880 o 
   9   1  14    3316.460    3589.772     172.199 o 
   9   2 -13    2393.806    2434.318      63.140 o 
   9   2 -11    5847.354    5854.760     103.319 o 
   9   2  -9    6565.641    6560.775      68.880 o 
   9   2  -7    6588.763    6577.996      29.848 o 
   9   2  -5    7032.406    7002.752      22.386 o 
   9   2  -3   15739.690   15750.453      48.216 o 
   9   2  -1   16328.379   16301.489      44.772 o 
   9   2   1   13810.410   13701.287      48.790 o 
   9   2   3   15963.451   16003.012      39.032 o 
   9   2   5    7906.742    7909.667      30.996 o 
   9   2   7    7983.143    8012.986      33.292 o 
   9   2   9    5605.492    5681.414      74.619 o 
   9   2  11    6373.426    6445.976     103.319 o 
   9   2  13    2242.996    2304.594      68.880 o 
   9   3 -14    3424.701    3284.406     143.499 o 
   9   3 -12    2550.652    2519.843      63.140 o 
   9   3 -10    4762.843    4708.490      68.880 o 
   9   3  -8    3319.363    3266.038      30.422 o 
   9   3  -6    9942.215    9970.313      33.866 o 
   9   3  -4    8728.303    8713.261      25.256 o 
   9   3  -2    9234.658    9252.817      24.682 o 
   9   3   0    7658.515    7628.408      25.830 o 
   9   3   2   10578.823   10595.968      32.718 o 
   9   3   4    8879.558    8862.500      27.552 o 
   9   3   6    9199.101    9229.857      31.570 o 
   9   3   8    3142.581    3151.813      26.978 o 
   9   3  10    5129.922    5099.956      68.880 o 
   9   3  12    2753.732    2789.621      63.140 o 
   9   3  14    3379.896    3569.682     132.019 o 
   9   4 -13    2269.274    2129.526     114.799 o 
   9   4 -11    2950.655    2988.224      68.880 o 
   9   4  -9    5138.381    5078.144      53.956 o 
   9   4  -7   10235.910   10280.271      49.364 o 
   9   4  -5    6075.543    6055.659      19.516 o 
   9   4  -3    9387.864    9356.137      26.978 o 
   9   4  -1   17107.004   17018.984      45.346 o 
   9   4   1   16316.610   16249.830      45.346 o 
   9   4   3   10631.239   10624.668      28.126 o 
   9   4   5    5616.683    5609.090      18.368 o 
   9   4   7   12263.698   12346.656      53.382 o 
   9   4   9    5340.252    5266.988      51.660 o 
   9   4  11    3126.119    3128.279      91.839 o 
   9   4  13    1930.049    1911.981      68.880 o 
   9   5 -14    2822.450    2812.581     149.239 o 
   9   5 -12    1590.304    1658.275      26.978 o 
   9   5 -10    5580.859    5587.852      97.579 o 
   9   5  -8    3152.521    3193.715      30.996 o 
   9   5  -6    6448.327    6428.756      31.570 o 
   9   5  -4    8580.547    8558.282      32.144 o 
   9   5  -2    9118.229    9115.059      24.682 o 
   9   5   0    4494.215    4486.354      16.646 o 
   9   5   2    9096.332    9115.059      24.682 o 
   9   5   4    8855.680    8833.800      29.848 o 
   9   5   6    6675.276    6715.754      24.108 o 
   9   5   8    3187.562    3191.418      36.736 o 
   9   5  10    5793.817    5808.841     114.799 o 
   9   5  12    1808.524    1706.490      63.140 o 
   9   6 -15    1625.944    1588.821      49.938 o 
   9   6 -13    2570.515    2587.574     154.979 o 
   9   6 -11    3571.326    3488.174      53.956 o 
   9   6  -9    3383.966    3394.613      45.920 o 
   9   6  -7    5421.343    5417.375      33.292 o 
   9   6  -5    7386.509    7404.550      24.682 o 
   9   6  -3   10462.811   10423.770      33.866 o 
   9   6  -1    6619.352    6623.915      25.830 o 
   9   6   1    5884.750    5906.420      17.220 o 
   9   6   3   11220.903   11204.404      30.422 o 
   9   6   5    6208.644    6187.678      24.108 o 
   9   6   7    6714.080    6796.114      33.292 o 
   9   6   9    3418.960    3392.317      48.790 o 
   9   6  11    3524.121    3439.385      86.099 o 
   9   6  13    2013.792    1939.533     149.239 o 
   9   7 -16     546.557     529.798      33.866 o 
   9   7 -14    2260.106    2220.217      97.579 o 
   9   7 -12    2005.199    1960.771      63.140 o 
   9   7 -10    3317.630    3226.432      53.956 o 
   9   7  -8    2081.128    2059.498      30.422 o 
   9   7  -6    7330.204    7289.750      47.642 o 
   9   7  -4    6831.967    6790.374      31.570 o 
   9   7  -2    8518.760    8512.362      25.830 o 
   9   7   0    7766.305    7783.387      30.422 o 
   9   7   2    8645.336    8701.781      25.256 o 
   9   7   4    6434.862    6434.497      26.404 o 
   9   7   6    7895.037    7938.366      36.162 o 
   9   7   8    3297.619    3229.876      27.552 o 
   9   7  10    3366.403    3372.227      57.400 o 
   9   7  12    1447.012    1486.076      68.880 o 
   9   7  14    2329.799    2452.111     126.279 o 
   9   8 -17    1233.698    1193.912      39.606 o 
   9   8 -15    1659.866    1740.356      55.678 o 
   9   8 -13    2374.938    2449.815     120.539 o 
   9   8 -11    3091.374    3046.198      97.579 o 
   9   8  -9    4085.868    4098.332      53.956 o 
   9   8  -7    5962.870    6021.219      37.884 o 
   9   8  -5    6770.149    6784.634      25.256 o 
   9   8  -3    9280.411    9270.037      30.996 o 
   9   8  -1    8317.672    8340.163      22.960 o 
   9   8   1    6369.670    6348.397      21.238 o 
   9   8   3    9619.223    9602.955      28.126 o 
   9   8   5    6723.685    6732.974      32.718 o 
   9   8   7    6050.179    6101.579      51.660 o 
   9   8   9    2713.062    2719.594      39.606 o 
   9   8  11    3752.014    3676.445      74.619 o 
   9   8  13    2413.852    2256.379      97.579 o 
   9   9 -16     944.885     984.403      28.700 o 
   9   9 -14    2474.634    2389.546     149.239 o 
   9   9 -12    1455.666    1489.520      39.606 o 
   9   9 -10    4795.731    4687.826      91.839 o 
   9   9  -8    5432.475    5498.309      51.660 o 
   9   9  -6    7936.703    7967.066      43.050 o 
   9   9  -4    4435.732    4419.770      18.942 o 
   9   9  -2   11850.784   11927.639      38.458 o 
   9   9   0   15526.004   15595.475      43.050 o 
   9   9   2   11076.621   11101.085      37.884 o 
   9   9   4    4641.114    4620.668      18.942 o 
   9   9   6    8232.106    8299.983      45.920 o 
   9   9   8    5140.524    5150.467      46.494 o 
   9   9  10    4864.673    4710.786      91.839 o 
   9   9  12    1536.752    1503.296      25.256 o 
   9  10 -17     777.989     768.007      32.718 o 
   9  10 -15     799.177     829.998      28.700 o 
   9  10 -13    1629.759    1650.813      52.808 o 
   9  10 -11    1475.823    1498.130      48.790 o 
   9  10  -9    1500.655    1479.188      18.368 o 
   9  10  -7    4629.806    4625.835      36.162 o 
   9  10  -5    5130.949    5134.969      23.534 o 
   9  10  -3    4524.151    4512.183      17.794 o 
   9  10  -1    5740.636    5745.701      20.664 o 
   9  10   1    6205.041    6204.898      21.812 o 
   9  10   3    6490.974    6468.936      25.256 o 
   9  10   5    3522.851    3526.632      18.942 o 
   9  10   7    4186.549    4206.243      40.754 o 
   9  10   9    1372.450    1422.362      24.108 o 
   9  10  11    2272.638    2256.379      57.400 o 
   9  10  13    1330.741    1270.827      80.359 o 
   9  11 -16     523.400     524.345      24.108 o 
   9  11 -14    1171.781    1187.024      47.068 o 
   9  11 -12    1245.957    1255.903      27.552 o 
   9  11 -10    4662.538    4483.483     126.279 o 
   9  11  -8    2365.036    2407.340      34.440 o 
   9  11  -6    3076.767    3129.427      27.552 o 
   9  11  -4    3482.712    3503.672      16.646 o 
   9  11  -2    6461.968    6451.716      26.978 o 
   9  11   0    4209.816    4169.508      18.942 o 
   9  11   2    5371.397    5330.128      24.682 o 
   9  11   4    3072.126    3049.641      16.646 o 
   9  11   6    3069.384    3039.883      24.682 o 
   9  11   8    1776.135    1765.038      28.126 o 
   9  11  10    4036.474    4050.691     229.598 o 
   9  11  12    1200.866    1169.230      40.754 o 
   9  12 -15     795.847     783.505      40.180 o 
   9  12 -13    1096.796    1061.319      25.256 o 
   9  12 -11    1714.122    1676.643      36.736 o 
   9  12  -9    2255.360    2236.863      39.606 o 
   9  12  -7    2779.580    2785.029      39.606 o 
   9  12  -5    4065.617    4074.799      31.570 o 
   9  12  -3    6369.653    6400.057      21.812 o 
   9  12  -1    4785.781    4774.500      20.664 o 
   9  12   1    4285.598    4284.881      19.516 o 
   9  12   3    7410.084    7421.770      29.274 o 
   9  12   5    3445.240    3443.977      33.292 o 
   9  12   7    2875.729    2848.169      39.032 o 
   9  12   9    1570.340    1573.323      30.996 o 
   9  12  11    2187.228    2152.485      91.839 o 
   9  12  13    1112.926    1034.341      36.736 o 
   9  13 -16     563.486     600.974      34.440 o 
   9  13 -14    1231.765    1173.248      33.292 o 
   9  13 -12     729.404     790.967      39.606 o 
   9  13 -10    2574.661    2596.184      68.880 o 
   9  13  -8    2269.967    2295.984      49.364 o 
   9  13  -6    3729.256    3731.549      38.458 o 
   9  13  -4    2073.381    2114.028      29.274 o 
   9  13  -2    4435.034    4424.936      24.682 o 
   9  13   0    5527.314    5521.269      25.830 o 
   9  13   2    4668.513    4718.248      23.534 o 
   9  13   4    1449.227    1489.520      20.090 o 
   9  13   6    3386.071    3357.877      30.996 o 
   9  13   8    2389.662    2379.788      63.140 o 
   9  13  10    2191.582    2218.495      80.359 o 
   9  13  12     551.452     610.158      30.996 o 
   9  14 -15     881.187     860.420      40.754 o 
   9  14 -13    1434.352    1449.340      29.274 o 
   9  14 -11    2248.796    2305.742      68.880 o 
   9  14  -9    2510.510    2523.861      45.920 o 
   9  14  -7    2889.596    2918.196      45.920 o 
   9  14  -5    4400.942    4368.110      50.512 o 
   9  14  -3    5575.054    5558.004      43.050 o 
   9  14  -1    4034.480    4105.794      32.718 o 
   9  14   1    3704.519    3757.953      26.404 o 
   9  14   3    6148.669    6124.539      39.606 o 
   9  14   5    3070.054    3049.641      26.404 o 
   9  14   7    2735.849    2748.293      56.252 o 
   9  14   9    2117.783    2172.575      45.920 o 
   9  14  11    2452.952    2420.542     132.019 o 
   9  14  13    1003.234     896.582      33.292 o 
   9  15 -14    1525.460    1558.399      56.252 o 
   9  15 -12     890.467     913.802      25.256 o 
   9  15 -10    2453.342    2423.412      68.880 o 
   9  15  -8    1958.102    1930.349      32.718 o 
   9  15  -6    4354.099    4400.254      48.790 o 
   9  15  -4    4638.223    4666.588      48.216 o 
   9  15  -2    6021.089    6049.919      39.606 o 
   9  15   0    4154.218    4179.840      38.458 o 
   9  15   2    6026.775    6015.479      39.606 o 
   9  15   4    4772.824    4766.464      39.606 o 
   9  15   6    4403.487    4413.456      57.400 o 
   9  15   8    2035.560    2052.036      63.140 o 
   9  15  10    2644.580    2512.381      91.839 o 
   9  15  12     846.878     866.734      27.552 o 
   9  16 -15    1049.658    1017.695      42.476 o 
   9  16 -13    2260.195    2270.155     103.319 o 
   9  16 -11    2371.159    2484.255     137.759 o 
   9  16  -9    2341.017    2370.604      51.086 o 
   9  16  -7    4673.371    4696.436      68.880 o 
   9  16  -5    4799.085    4745.226      47.642 o 
   9  16  -3    4731.581    4758.428      37.884 o 
   9  16  -1    6211.946    6147.499      53.382 o 
   9  16   1    5227.680    5224.513      45.346 o 
   9  16   3    4497.686    4560.399      36.736 o 
   9  16   5    4239.606    4246.423      68.880 o 
   9  16   7    5367.204    5310.038      74.619 o 
   9  16   9    2027.864    2060.646      38.458 o 
   9  16  11    2267.673    2259.249      80.359 o 
   9  16  13    1896.885    1948.143      97.579 o 
   9  17 -14    1722.183    1762.168      57.400 o 
   9  17 -12    1119.465    1095.185      24.108 o 
   9  17 -10    1859.019    1839.083      39.606 o 
   9  17  -8    1630.176    1629.575      28.126 o 
   9  17  -6    4170.950    4128.180      49.938 o 
   9  17  -4    3216.639    3220.118      34.440 o 
   9  17  -2    4042.697    3969.757      44.772 o 
   9  17   0    2536.646    2587.000      34.440 o 
   9  17   2    3213.922    3242.504      36.162 o 
   9  17   4    3449.120    3508.838      33.292 o 
   9  17   6    4736.963    4757.280      55.678 o 
   9  17   8    1310.547    1273.697      35.014 o 
   9  17  10    1544.556    1556.104      51.660 o 
   9  17  12    1262.405    1379.887      30.996 o 
   9  18 -13    1049.218    1048.117      31.570 o 
   9  18 -11    1208.841    1198.504      24.108 o 
   9  18  -9    1580.024    1570.453      28.126 o 
   9  18  -7    2008.264    2008.412      32.718 o 
   9  18  -5    1753.488    1724.858      52.234 o 
   9  18  -3    2602.794    2619.144      34.440 o 
   9  18  -1    3418.808    3365.339      37.884 o 
   9  18   1    2642.320    2607.090      34.440 o 
   9  18   3    2919.213    2932.546      32.718 o 
   9  18   5    1847.536    1901.075      30.422 o 
   9  18   7    2674.695    2663.342      40.180 o 
   9  18   9    1569.737    1589.395      63.140 o 
   9  18  11    1604.714    1615.799      33.292 o 
   9  18  13     702.938     701.997      26.404 o 
   9  19 -14    1543.111    1512.480      49.938 o 
   9  19 -12    1157.806    1147.992      30.422 o 
   9  19 -10    2178.419    2132.396      44.772 o 
   9  19  -8    1825.275    1804.644      32.718 o 
   9  19  -6    3706.465    3754.508      80.359 o 
   9  19  -4    2351.849    2354.532      41.328 o 
   9  19  -2    2691.290    2753.459      31.570 o 
   9  19   0    2407.432    2386.676      40.180 o 
   9  19   2    3689.914    3646.597      41.902 o 
   9  19   4    2248.368    2269.581      29.274 o 
   9  19   6    2968.927    2989.372      63.140 o 
   9  19   8    1873.685    1833.918      39.606 o 
   9  19  10    2493.813    2348.792      57.400 o 
   9  19  12    1110.897    1133.068      28.126 o 
   9  20 -13     801.062     792.689      30.996 o 
   9  20 -11    1376.920    1391.367      34.440 o 
   9  20  -9    1712.536    1662.293      48.790 o 
   9  20  -7    1653.225    1667.459      36.162 o 
   9  20  -5    1469.257    1496.408      20.664 o 
   9  20  -3    2120.321    2093.364      30.996 o 
   9  20  -1    2649.834    2642.104      38.458 o 
   9  20   1    2332.134    2325.258      34.440 o 
   9  20   3    2554.476    2583.556      34.440 o 
   9  20   5    1414.708    1409.160      18.368 o 
   9  20   7    2370.388    2422.264      41.328 o 
   9  20   9    1542.396    1620.965      39.606 o 
   9  20  11    1453.456    1517.072      34.440 o 
   9  21 -12     768.727     751.361      25.256 o 
   9  21 -10    2024.443    2035.390      45.920 o 
   9  21  -8    1252.607    1259.347      24.682 o 
   9  21  -6    1779.921    1736.912      38.458 o 
   9  21  -4    1947.237    1926.331      38.458 o 
   9  21  -2    2585.277    2603.646      37.884 o 
   9  21   0    1564.744    1596.283      26.978 o 
   9  21   2    2724.376    2771.827      35.014 o 
   9  21   4    2262.677    2347.644      45.346 o 
   9  21   6    2004.003    1976.843      32.718 o 
   9  21   8    1250.578    1275.993      25.830 o 
   9  21  10    2066.308    2124.934      47.068 o 
   9  21  12     947.625     978.663      25.256 o 
   9  22 -11    1386.979    1367.833      52.808 o 
   9  22  -9    1779.122    1781.110      47.068 o 
   9  22  -7    1941.658    1920.017      35.014 o 
   9  22  -5    1717.160    1696.158      25.830 o 
   9  22  -3    1780.177    1813.828      25.256 o 
   9  22  -1    2213.111    2177.167      30.996 o 
   9  22   1    2102.260    2114.602      30.996 o 
   9  22   3    2248.887    2256.953      34.440 o 
   9  22   5    1381.785    1385.053      14.924 o 
   9  22   7    2140.675    2180.037      34.440 o 
   9  22   9    1522.822    1535.440      36.162 o 
   9  22  11    1505.973    1544.050      36.162 o 
   9  23 -10    1484.306    1472.874      33.292 o 
   9  23  -8     899.696     910.932      22.960 o 
   9  23  -6    1714.795    1666.885      34.440 o 
   9  23  -4    1444.026    1412.030      20.090 o 
   9  23  -2    2064.249    2059.498      32.718 o 
   9  23   0    1924.869    1963.641      47.642 o 
   9  23   2    2568.218    2487.125      40.180 o 
   9  23   4    1630.582    1583.655      30.422 o 
   9  23   6    1692.019    1705.343      26.404 o 
   9  23   8    1161.777    1183.580      18.942 o 
   9  23  10    1784.990    1784.554      40.180 o 
   9  24 -11     631.770     641.728      26.404 o 
   9  24  -9    1114.731    1143.400      34.440 o 
   9  24  -7    1471.573    1435.564      25.830 o 
   9  24  -5    1092.860    1090.019      22.386 o 
   9  24  -3    1070.796    1062.467      21.238 o 
   9  24  -1    1561.170    1579.637      24.108 o 
   9  24   1    1249.677    1253.607      14.924 o 
   9  24   3    1448.730    1440.730      16.646 o 
   9  24   5    1023.688    1021.713      25.830 o 
   9  24   7    1466.529    1425.806      24.108 o 
   9  24   9     869.244     839.182      34.440 o 
   9  24  11     966.718    1026.879      19.516 o 
   9  25 -10     706.577     738.733      16.646 o 
   9  25  -8     578.320     602.696      25.256 o 
   9  25  -6     971.871     964.888      19.516 o 
   9  25  -4     563.089     589.494      17.220 o 
   9  25  -2    1110.842    1068.781      18.942 o 
   9  25   0     932.668     923.560      20.664 o 
   9  25   2     747.407     765.137      16.646 o 
   9  25   4     536.021     536.399      24.108 o 
   9  25   6    1140.320    1110.108      21.238 o 
   9  25   8     592.921     604.418      13.776 o 
   9  25  10     691.116     734.141      21.812 o 
   9  26  -9     591.643     597.530      14.350 o 
   9  26  -7     916.399     927.578      31.570 o 
   9  26  -5    1390.117    1396.533      20.664 o 
   9  26  -3    1402.713    1409.734      25.830 o 
   9  26  -1    1297.473    1305.267      16.072 o 
   9  26   1     923.518     959.721      16.072 o 
   9  26   3    1471.758    1459.098      25.256 o 
   9  26   5    1449.002    1437.286      32.718 o 
   9  26   7    1341.707    1403.421      38.458 o 
   9  26   9     400.457     407.480      16.072 o 
   9  27  -8     614.425     615.324      17.220 o 
   9  27  -6    1160.678    1137.660      31.570 o 
   9  27  -4    1324.346    1340.281      25.830 o 
   9  27  -2    1459.285    1452.210      32.718 o 
   9  27   0     814.874     806.465      13.202 o 
   9  27   2    1248.060    1218.594      24.108 o 
   9  27   4    1093.894    1092.315      15.498 o 
   9  27   6    1079.935    1057.301      25.830 o 
   9  27   8     668.678     661.818      17.794 o 
   9  28  -7     846.083     878.214      21.812 o 
   9  28  -5    1125.916    1160.620      19.516 o 
   9  28  -3    1117.163    1091.167      30.422 o 
   9  28  -1    1085.374    1067.633      18.942 o 
   9  28   1    1054.581    1052.709      19.516 o 
   9  28   3    1331.926    1323.635      47.068 o 
   9  28   5     743.768     733.567      16.072 o 
   9  28   7     911.110     920.116      18.368 o 
   9  29  -4    1075.117    1081.409      17.220 o 
   9  29  -2    1535.159    1546.345      26.404 o 
   9  29   0    1456.494    1478.614      28.126 o 
   9  29   2    1541.210    1550.938      32.718 o 
   9  29   4     987.599     975.793      25.830 o 
   9  30  -3    1077.465    1091.167      34.440 o 
   9  30  -1    1118.145    1116.422      22.386 o 
   9  30   1     932.081     973.497      22.386 o 
   9  30   3    1109.130    1129.050      27.552 o 
  10   0 -14    1760.190    1653.683      68.880 o 
  10   0 -12    3724.264    3663.243     137.759 o 
  10   0 -10    4264.643    4225.185      68.880 o 
  10   0  -8    5621.545    5657.306      46.494 o 
  10   0  -6    3574.631    3563.368      17.794 o 
  10   0  -4   11389.025   11376.603      44.772 o 
  10   0  -2    5697.864    5691.171      18.368 o 
  10   0   0   12022.872   12059.658      34.440 o 
  10   0   2    3461.506    3453.735      14.924 o 
  10   0   4   11123.759   11083.865      37.310 o 
  10   0   6    4852.450    4860.599      20.090 o 
  10   0   8    5696.326    5745.701      38.458 o 
  10   0  10    3575.028    3543.278      41.902 o 
  10   0  12    3473.860    3493.914      91.839 o 
  10   0  14    1899.064    1928.627     126.279 o 
  10   1 -13    2338.787    2370.030      54.530 o 
  10   1 -11    2756.663    2709.836      68.880 o 
  10   1  -9    1454.489    1475.170      32.718 o 
  10   1  -7    6337.950    6354.137      35.588 o 
  10   1  -5    7567.172    7576.749      24.108 o 
  10   1  -3    9408.943    9402.057      28.700 o 
  10   1  -1    5568.227    5572.928      16.072 o 
  10   1   1    7853.742    7846.527      20.090 o 
  10   1   3    9314.697    9270.037      28.700 o 
  10   1   5    7309.090    7295.491      26.404 o 
  10   1   7    5780.170    5814.581      25.256 o 
  10   1   9    2907.847    2942.304      49.938 o 
  10   1  11    2242.376    2311.482      45.920 o 
  10   1  13    2396.824    2496.883     103.319 o 
  10   1  15    1453.463    1478.040      48.790 o 
  10   2 -14    1646.994    1561.843      43.624 o 
  10   2 -12    2153.732    2009.560      51.660 o 
  10   2 -10    3433.581    3415.277      53.956 o 
  10   2  -8    6628.870    6618.175      38.458 o 
  10   2  -6    3842.239    3831.424      18.368 o 
  10   2  -4   12626.394   12622.175      37.884 o 
  10   2  -2    7506.683    7525.089      21.238 o 
  10   2   0   17342.465   17311.723      48.216 o 
  10   2   2    7091.250    7060.152      21.812 o 
  10   2   4   12259.588   12249.077      32.718 o 
  10   2   6    4241.573    4236.091      18.942 o 
  10   2   8    7195.733    7295.491      74.619 o 
  10   2  10    3447.254    3515.152      68.880 o 
  10   2  12    1789.836    1876.393      52.808 o 
  10   2  14    1474.771    1501.574      44.772 o 
  10   3 -13    1565.670    1470.578      45.346 o 
  10   3 -11    3310.639    3253.984      63.140 o 
  10   3  -9    3687.936    3632.247      41.902 o 
  10   3  -7    6549.819    6600.955      40.180 o 
  10   3  -5    5587.414    5575.224      20.090 o 
  10   3  -3   11539.151   11537.321      33.866 o 
  10   3  -1    6691.490    6687.055      18.942 o 
  10   3   1    7176.172    7134.771      24.108 o 
  10   3   3   10072.289   10027.712      28.126 o 
  10   3   5    6194.558    6181.938      27.552 o 
  10   3   7    5502.828    5502.327      26.404 o 
  10   3   9    3567.139    3550.166      48.790 o 
  10   3  11    2727.457    2798.231      74.619 o 
  10   3  13    2094.263    2060.072     166.459 o 
  10   3  15    1782.257    1790.294      86.099 o 
  10   4 -14    1555.108    1613.503      49.364 o 
  10   4 -12    2776.453    2604.794      86.099 o 
  10   4 -10    2207.120    2189.221      43.624 o 
  10   4  -8    5146.535    5142.431      44.198 o 
  10   4  -6    5378.518    5400.155      25.256 o 
  10   4  -4   12693.163   12668.094      42.476 o 
  10   4  -2    5812.575    5791.621      17.220 o 
  10   4   0   18465.135   18385.096      48.790 o 
  10   4   2    6736.060    6721.495      18.368 o 
  10   4   4   12087.275   12071.138      39.606 o 
  10   4   6    5017.871    5058.627      20.090 o 
  10   4   8    5906.872    5889.200      40.180 o 
  10   4  10    2264.360    2316.074      91.839 o 
  10   4  12    2351.707    2376.918     103.319 o 
  10   4  14    1739.524    1878.689      97.579 o 
  10   5 -15     983.087    1005.067      40.754 o 
  10   5 -13    1409.262    1418.344      48.790 o 
  10   5 -11    3641.396    3642.579      91.839 o 
  10   5  -9    2859.003    2857.353      37.310 o 
  10   5  -7    5181.729    5167.687      33.292 o 
  10   5  -5    4652.097    4645.925      19.516 o 
  10   5  -3   10357.258   10268.790      30.422 o 
  10   5  -1    7638.347    7628.408      22.386 o 
  10   5   1    8132.731    8122.045      24.682 o 
  10   5   3    8979.370    8965.819      27.552 o 
  10   5   5    5249.720    5223.365      21.812 o 
  10   5   7    4288.902    4341.707      30.996 o 
  10   5   9    3003.064    2930.250      68.880 o 
  10   5  11    2991.295    3004.296      86.099 o 
  10   5  13    1659.227    1662.293      36.736 o 
  10   6 -16    1033.968    1011.955      44.772 o 
  10   6 -14    1313.760    1352.909      46.494 o 
  10   6 -12    2326.502    2405.044      68.880 o 
  10   6 -10    2561.462    2565.188      63.140 o 
  10   6  -8    5155.764    5066.089      74.619 o 
  10   6  -6    3691.259    3708.589      21.238 o 
  10   6  -4   10400.545   10429.510      35.588 o 
  10   6  -2    4595.334    4577.619      17.220 o 
  10   6   0   10622.531   10636.147      33.292 o 
  10   6   2    4313.795    4311.285      17.794 o 
  10   6   4   10725.914   10705.027      37.310 o 
  10   6   6    2990.944    3010.610      17.220 o 
  10   6   8    3562.314    3559.924      32.718 o 
  10   6  10    2531.442    2434.892      74.619 o 
  10   6  12    2955.319    2969.856      91.839 o 
  10   6  14    1178.639    1239.258      42.476 o 
  10   7 -15    1565.546    1514.776      51.086 o 
  10   7 -13    1787.301    1794.312      52.808 o 
  10   7 -11    2970.957    2891.219      74.619 o 
  10   7  -9    4998.570    4903.075      80.359 o 
  10   7  -7   11865.281   11967.818      74.619 o 
  10   7  -5    5230.418    5231.975      19.516 o 
  10   7  -3    8491.917    8420.522      28.126 o 
  10   7  -1   22449.455   22477.688      57.400 o 
  10   7   1   23222.670   23355.902      53.382 o 
  10   7   3    7711.815    7674.328      26.404 o 
  10   7   5    6065.267    6049.919      25.830 o 
  10   7   7   11291.489   11434.003      97.579 o 
  10   7   9    5428.758    5345.052      91.839 o 
  10   7  11    2621.095    2581.260      57.400 o 
  10   7  13    2106.267    2001.525      91.839 o 
  10   8 -16    1253.381    1197.930      44.198 o 
  10   8 -14    1949.612    2107.714     143.499 o 
  10   8 -12    2642.616    2734.517     103.319 o 
  10   8 -10    2536.418    2547.395      57.400 o 
  10   8  -8    6194.599    6118.798      53.956 o 
  10   8  -6    6060.363    6095.839      35.014 o 
  10   8  -4   10957.856   10980.546      38.458 o 
  10   8  -2    5379.688    5343.330      18.942 o 
  10   8   0   13887.903   13965.325      47.068 o 
  10   8   2    6271.163    6268.038      22.960 o 
  10   8   4   11011.721   11020.726      42.476 o 
  10   8   6    4778.162    4835.917      25.830 o 
  10   8   8    5152.669    5135.543      44.198 o 
  10   8  10    2756.929    2686.302      74.619 o 
  10   8  12    3002.533    2876.869      86.099 o 
  10   9 -17    1052.681     942.502      32.718 o 
  10   9 -15    1038.924    1031.471      43.050 o 
  10   9 -13    1195.813    1224.908      33.866 o 
  10   9 -11    4135.444    4105.794     103.319 o 
  10   9  -9    3695.420    3615.027      63.140 o 
  10   9  -7    3775.741    3770.006      32.718 o 
  10   9  -5    4359.652    4363.519      18.942 o 
  10   9  -3   11531.306   11623.421      35.588 o 
  10   9  -1    7030.922    7014.232      22.960 o 
  10   9   1    6911.158    6922.393      22.960 o 
  10   9   3    9846.250    9872.733      33.866 o 
  10   9   5    5447.947    5435.169      29.848 o 
  10   9   7    3619.411    3609.287      34.440 o 
  10   9   9    3760.667    3755.656      74.619 o 
  10   9  11    3406.287    3336.065      74.619 o 
  10   9  13    1448.181    1415.474      40.754 o 
  10  10 -16    1010.860     980.959      40.754 o 
  10  10 -14    1572.800    1644.499      56.826 o 
  10  10 -12    2461.798    2281.635     137.759 o 
  10  10 -10    1827.262    1829.326      91.839 o 
  10  10  -8    3469.570    3449.717      47.068 o 
  10  10  -6    4391.032    4497.259      41.902 o 
  10  10  -4   10813.720   10865.746      43.624 o 
  10  10  -2    4074.349    4074.799      20.664 o 
  10  10   0    8545.720    8541.063      34.440 o 
  10  10   2    5210.007    5202.126      21.238 o 
  10  10   4   10568.415   10567.269      44.772 o 
  10  10   6    4095.000    4120.718      34.440 o 
  10  10   8    4117.274    4097.758      45.346 o 
  10  10  10    1947.770    1852.859      48.790 o 
  10  10  12    2223.090    2159.374      86.099 o 
  10  11 -15    1386.255    1377.017      51.660 o 
  10  11 -13    1276.893    1257.052      33.866 o 
  10  11 -11    2420.526    2414.802      91.839 o 
  10  11  -9    2369.363    2327.554      43.624 o 
  10  11  -7    4148.474    4188.450      42.476 o 
  10  11  -5    2342.415    2339.034      20.090 o 
  10  11  -3    4501.875    4497.833      20.090 o 
  10  11  -1    3662.198    3651.189      18.942 o 
  10  11   1    4153.909    4150.566      22.960 o 
  10  11   3    3201.866    3226.432      17.794 o 
  10  11   5    2676.761    2653.584      25.256 o 
  10  11   7    4087.154    4079.390      51.660 o 
  10  11   9    2793.123    2829.227      51.660 o 
  10  11  11    1633.418    1693.863      26.404 o 
  10  11  13    1471.042    1354.631      26.978 o 
  10  12 -16    1145.425    1185.876      44.198 o 
  10  12 -14    1206.467    1191.042      47.068 o 
  10  12 -12    1362.593    1368.407      27.552 o 
  10  12 -10    1721.445    1689.844      28.700 o 
  10  12  -8    2870.399    2838.411      39.606 o 
  10  12  -6    1667.549    1681.809      38.458 o 
  10  12  -4    5978.149    6032.699      41.902 o 
  10  12  -2    2501.845    2523.861      16.072 o 
  10  12   0    4494.158    4474.300      23.534 o 
  10  12   2    2182.526    2197.831      14.924 o 
  10  12   4    6345.155    6497.636      63.140 o 
  10  12   6    2185.211    2157.077      35.014 o 
  10  12   8    2969.084    2896.958      38.458 o 
  10  12  10    1923.178    1862.043      56.826 o 
  10  12  12    1447.301    1505.592      30.996 o 
  10  13 -15    1019.115    1050.413      45.346 o 
  10  13 -13    1371.033    1389.645      27.552 o 
  10  13 -11    1692.616    1724.858      36.162 o 
  10  13  -9     984.668    1004.493      21.812 o 
  10  13  -7    3083.183    3089.247      48.790 o 
  10  13  -5    2592.497    2581.834      30.422 o 
  10  13  -3    3068.705    3058.251      27.552 o 
  10  13  -1    2190.869    2233.419      18.942 o 
  10  13   1    3254.661    3305.644      20.090 o 
  10  13   3    2874.109    2942.304      26.978 o 
  10  13   5    2943.827    2929.676      29.274 o 
  10  13   7    2871.602    2863.667      53.956 o 
  10  13   9    1935.161    1912.555      30.422 o 
  10  13  11    1445.059    1509.036      63.140 o 
  10  13  13    1335.962    1239.832      37.310 o 
  10  14 -14    1454.599    1479.762      53.382 o 
  10  14 -12    2645.067    2653.010      97.579 o 
  10  14 -10    2136.448    2263.267      68.880 o 
  10  14  -8    3414.959    3390.021      51.660 o 
  10  14  -6    2729.461    2771.253      36.736 o 
  10  14  -4    4717.674    4711.360      42.476 o 
  10  14  -2    2512.795    2507.789      24.682 o 
  10  14   0    6396.441    6474.676      56.826 o 
  10  14   2    1952.855    1961.919      31.570 o 
  10  14   4    4579.862    4600.005      35.014 o 
  10  14   6    3166.737    3148.369      47.068 o 
  10  14   8    3701.890    3596.086      50.512 o 
  10  14  10    2009.289    1971.677      63.140 o 
  10  14  12    2420.196    2417.672     114.799 o 
  10  15 -15    1310.606    1296.657      46.494 o 
  10  15 -13    1410.540    1399.403      35.588 o 
  10  15 -11    2077.991    2040.556      33.292 o 
  10  15  -9    1879.075    1879.837      31.570 o 
  10  15  -7    3497.005    3520.892      57.400 o 
  10  15  -5    3855.606    3807.890      45.346 o 
  10  15  -3    5425.381    5368.012      48.790 o 
  10  15  -1    3655.940    3683.907      34.440 o 
  10  15   1    3738.883    3744.751      38.458 o 
  10  15   3    5240.895    5234.845      44.198 o 
  10  15   5    5555.729    5598.184      57.400 o 
  10  15   7    3137.527    3069.731      53.956 o 
  10  15   9    1862.219    1849.989      30.996 o 
  10  15  11    2365.135    2194.961      91.839 o 
  10  15  13    1924.414    1856.303      86.099 o 
  10  16 -14     870.425     847.218      41.328 o 
  10  16 -12    1213.084    1242.702      32.718 o 
  10  16 -10    1637.470    1640.481      40.754 o 
  10  16  -8    3358.648    3364.765      68.880 o 
  10  16  -6    1352.182    1326.505      22.960 o 
  10  16  -4    1703.585    1712.230      21.812 o 
  10  16  -2    1538.888    1525.682      28.700 o 
  10  16   0    6399.248    6359.877      68.880 o 
  10  16   2    1515.753    1554.381      32.718 o 
  10  16   4    1802.266    1798.330      23.534 o 
  10  16   6    1545.073    1531.996      21.238 o 
  10  16   8    3470.482    3433.645      63.140 o 
  10  16  10    1706.425    1708.786      28.126 o 
  10  16  12    1278.613    1288.621      24.108 o 
  10  17 -13    1208.489    1173.822      28.700 o 
  10  17 -11    1887.426    1835.640      36.736 o 
  10  17  -9    1667.400    1664.589      45.920 o 
  10  17  -7    3395.616    3352.711      68.880 o 
  10  17  -5    2632.768    2603.072      39.032 o 
  10  17  -3    2933.792    2870.555      36.736 o 
  10  17  -1    2744.533    2735.092      30.996 o 
  10  17   1    4334.690    4307.267      44.198 o 
  10  17   3    3563.590    3565.090      38.458 o 
  10  17   5    2296.469    2297.133      41.328 o 
  10  17   7    2500.755    2434.318      57.400 o 
  10  17   9    2319.251    2226.531      51.660 o 
  10  17  11    1955.474    1915.999      39.032 o 
  10  17  13    1384.173    1383.331      22.960 o 
  10  18 -14     505.050     544.206      33.292 o 
  10  18 -12    1061.232    1029.749      24.108 o 
  10  18 -10    1964.185    2005.542      45.920 o 
  10  18  -8    2131.956    2105.418      43.624 o 
  10  18  -6     830.188     848.940      17.794 o 
  10  18  -4    3594.854    3624.212      68.880 o 
  10  18  -2    2428.845    2364.290      43.624 o 
  10  18   0    3857.769    3856.106      39.606 o 
  10  18   2    2329.535    2373.474      32.718 o 
  10  18   4    3829.405    3857.828      43.624 o 
  10  18   6    1316.491    1293.787      25.830 o 
  10  18   8    2377.624    2352.810      48.790 o 
  10  18  10    1950.518    1991.193      43.050 o 
  10  18  12    1138.088    1219.168      24.682 o 
  10  19 -13     928.290     948.816      26.978 o 
  10  19 -11    1602.412    1526.830      35.014 o 
  10  19  -9    1265.696    1224.908      30.996 o 
  10  19  -7    2123.328    2114.602      43.624 o 
  10  19  -5    1933.731    1924.609      30.422 o 
  10  19  -3    2911.772    2865.389      40.180 o 
  10  19  -1    1659.028    1640.481      26.404 o 
  10  19   1    2169.218    2177.741      30.996 o 
  10  19   3    2538.747    2536.489      36.162 o 
  10  19   5    2041.162    1979.139      32.718 o 
  10  19   7    1696.443    1706.490      32.718 o 
  10  19   9    1397.146    1360.945      22.386 o 
  10  19  11    1337.047    1365.537      26.404 o 
  10  19  13    1191.757    1215.150      32.718 o 
  10  20 -12    1152.242    1130.772      29.274 o 
  10  20 -10    1143.373    1177.840      30.996 o 
  10  20  -8    2196.256    2224.235      41.328 o 
  10  20  -6    1877.990    1833.918      30.996 o 
  10  20  -4    2915.934    2910.160      56.252 o 
  10  20  -2    1936.698    1897.631      32.718 o 
  10  20   0    4524.137    4520.219      49.938 o 
  10  20   2    1809.512    1808.662      22.960 o 
  10  20   4    2743.698    2739.683      40.180 o 
  10  20   6    1999.294    1907.389      32.718 o 
  10  20   8    2303.192    2290.244      39.606 o 
  10  20  10     922.573     975.219      43.050 o 
  10  20  12    1047.769    1119.866      29.848 o 
  10  21 -11    1382.290    1347.169      27.552 o 
  10  21  -9    1264.515    1323.635      25.830 o 
  10  21  -7    2203.092    2157.651      54.530 o 
  10  21  -5    2310.250    2318.944      43.624 o 
  10  21  -3    3680.825    3657.503      56.252 o 
  10  21  -1    2772.685    2761.495      44.772 o 
  10  21   1    2917.995    2890.645      45.346 o 
  10  21   3    3268.234    3329.751      49.938 o 
  10  21   5    2661.441    2708.114      46.494 o 
  10  21   7    1922.046    1898.205      37.310 o 
  10  21   9    1578.626    1617.521      30.422 o 
  10  21  11    1356.067    1319.043      30.996 o 
  10  22 -12    1196.277    1189.320      26.978 o 
  10  22 -10    1073.565    1025.157      17.794 o 
  10  22  -8    2290.064    2239.159      53.956 o 
  10  22  -6    2389.757    2420.542      63.140 o 
  10  22  -4    3455.168    3503.672      68.880 o 
  10  22  -2    1981.311    1984.878      30.422 o 
  10  22   0    3472.502    3549.592      56.826 o 
  10  22   2    1881.237    1890.169      25.830 o 
  10  22   4    3263.802    3321.141      51.660 o 
  10  22   6    1991.340    1976.269      34.440 o 
  10  22   8    2016.307    2025.632      36.736 o 
  10  22  10    1108.597    1188.746      31.570 o 
  10  22  12    1120.472    1093.463      30.996 o 
  10  23 -11     927.202     908.636      17.794 o 
  10  23  -9     620.504     588.920      14.924 o 
  10  23  -7    1547.222    1613.503      33.292 o 
  10  23  -5    1261.124    1277.141      20.090 o 
  10  23  -3    1952.775    1972.251      34.440 o 
  10  23  -1    2111.530    2145.023      34.440 o 
  10  23   1    2097.415    2136.988      37.884 o 
  10  23   3    1281.877    1301.249      15.498 o 
  10  23   5    1536.484    1542.328      21.238 o 
  10  23   7    1606.150    1618.669      25.256 o 
  10  23   9     792.962     795.559      20.090 o 
  10  23  11     558.865     562.172      17.794 o 
  10  24 -10     663.586     664.113      13.776 o 
  10  24  -8    1063.810    1106.090      20.090 o 
  10  24  -6     983.943    1048.691      20.664 o 
  10  24  -4    2265.207    2305.742      49.938 o 
  10  24  -2    1251.954    1259.347      19.516 o 
  10  24   0    1477.407    1492.964      34.440 o 
  10  24   2     870.694     905.766      14.924 o 
  10  24   4    2281.119    2325.258      38.458 o 
  10  24   6    1107.573    1127.902      21.812 o 
  10  24   8     816.154     828.276      12.628 o 
  10  24  10     476.325     480.951      11.480 o 
  10  25  -9     928.818     921.838      20.090 o 
  10  25  -7    1196.585    1156.028      27.552 o 
  10  25  -5     902.138     911.506      25.830 o 
  10  25  -3    1696.945    1719.118      37.310 o 
  10  25  -1    1350.765    1363.815      13.776 o 
  10  25   1    1499.867    1445.322      18.942 o 
  10  25   3    1275.903    1295.509      19.516 o 
  10  25   5     896.585     865.012      16.646 o 
  10  25   7     916.085     948.242      19.516 o 
  10  25   9     994.150     990.717      21.238 o 
  10  26  -8     775.868     793.263      12.628 o 
  10  26  -6     859.546     881.658      21.238 o 
  10  26  -4    1274.886    1251.885      22.960 o 
  10  26  -2     622.899     610.732      11.480 o 
  10  26   0    1514.797    1540.031      24.108 o 
  10  26   2    1312.460    1328.227      19.516 o 
  10  26   4    1224.113    1208.836      30.422 o 
  10  26   6     438.804     444.847      14.350 o 
  10  26   8     852.274     872.474      15.498 o 
  10  27  -7    1090.953    1133.068      21.238 o 
  10  27  -5     667.205     664.688      12.628 o 
  10  27  -3    1189.268    1160.046      22.960 o 
  10  27  -1    1162.150    1190.468      24.108 o 
  10  27   1    1358.273    1402.846      32.718 o 
  10  27   3     983.982     960.296      18.368 o 
  10  27   5     762.913     750.787      12.628 o 
  10  27   7     834.130     830.572      21.812 o 
  10  28  -6     712.439     705.441      13.776 o 
  10  28  -4    1253.204    1324.209      26.404 o 
  10  28  -2     925.559     913.802      16.646 o 
  10  28   0    1506.929    1488.946      30.422 o 
  10  28   2     894.320     896.582      14.924 o 
  10  28   4    1341.611    1406.865      37.310 o 
  10  28   6     708.035     685.351      16.072 o 
  10  29  -5     820.500     836.312      16.072 o 
  10  29  -3    1042.944    1038.359      20.090 o 
  10  29  -1    1060.187    1060.745      16.646 o 
  10  29   1    1227.638    1258.773      25.830 o 
  10  29   3     976.843     955.130      18.942 o 
  10  29   5    1107.657    1079.687      25.256 o 
  10  30  -2     527.135     532.381      12.054 o 
  10  30   0     874.488     908.636      24.108 o 
  10  30   2     488.596     494.899      12.628 o 
  11   0 -13    1649.648    1641.629      46.494 o 
  11   0 -11    3793.966    3798.706      80.359 o 
  11   0  -9    4983.110    4950.143      46.494 o 
  11   0  -7    4344.200    4353.760      26.404 o 
  11   0  -5    6044.442    6038.439      22.960 o 
  11   0  -3   11449.391   11485.662      33.292 o 
  11   0  -1    8670.885    8690.301      24.682 o 
  11   0   1    7896.778    7915.406      24.108 o 
  11   0   3   11967.760   11910.419      41.328 o 
  11   0   5    4176.784    4170.656      17.794 o 
  11   0   7    4285.785    4287.177      22.960 o 
  11   0   9    4343.574    4350.316      57.400 o 
  11   0  11    4028.133    4088.000      68.880 o 
  11   0  13    1060.020    1165.786      33.292 o 
  11   0  15    1293.552    1379.887      47.642 o 
  11   1 -14    1905.291    1829.326      57.400 o 
  11   1 -12    1043.896    1069.355      25.830 o 
  11   1 -10    4152.809    4111.534     200.899 o 
  11   1  -8    3666.227    3671.279      30.996 o 
  11   1  -6    7065.499    7100.332      29.848 o 
  11   1  -4    5074.911    5047.722      22.386 o 
  11   1  -2    8759.613    8741.961      24.108 o 
  11   1   0   10530.964   10532.828      27.552 o 
  11   1   2    9319.926    9304.477      25.830 o 
  11   1   4    4722.894    4681.512      17.220 o 
  11   1   6    6540.904    6577.996      26.978 o 
  11   1   8    3309.354    3331.474      25.256 o 
  11   1  10    3659.366    3721.791      74.619 o 
  11   1  12    1133.532    1145.696      29.848 o 
  11   1  14    2297.677    2433.169      97.579 o 
  11   2 -13    1991.226    1934.367      57.400 o 
  11   2 -11    2650.713    2665.064      80.359 o 
  11   2  -9    3293.825    3248.818      48.790 o 
  11   2  -7    6166.009    6118.798      33.292 o 
  11   2  -5    5994.875    5975.299      23.534 o 
  11   2  -3    8915.677    8937.119      27.552 o 
  11   2  -1   11826.473   11853.020      32.718 o 
  11   2   1   11334.136   11359.383      30.996 o 
  11   2   3   10297.745   10274.530      30.996 o 
  11   2   5    4947.843    4939.811      18.942 o 
  11   2   7    6625.681    6623.915      30.422 o 
  11   2   9    2964.774    2966.986      43.050 o 
  11   2  11    3146.063    3170.180      86.099 o 
  11   2  13    1729.528    1716.822      74.619 o 
  11   3 -14    1882.966    2000.950      80.359 o 
  11   3 -12    1684.749    1685.253      68.880 o 
  11   3 -10    5958.785    5889.200      86.099 o 
  11   3  -8    3641.145    3646.597      36.736 o 
  11   3  -6    5116.610    5130.951      23.534 o 
  11   3  -4    5226.223    5194.665      20.090 o 
  11   3  -2    8639.925    8650.121      22.960 o 
  11   3   0    5901.998    5900.680      18.368 o 
  11   3   2    7251.499    7243.831      21.238 o 
  11   3   4    5352.090    5329.554      19.516 o 
  11   3   6    5302.246    5316.352      22.960 o 
  11   3   8    2618.607    2635.790      23.534 o 
  11   3  10    5436.621    5428.281      97.579 o 
  11   3  12    1896.529    1894.187      63.140 o 
  11   3  14    1974.024    1930.349      97.579 o 
  11   4 -15     684.257     638.284      25.830 o 
  11   4 -13    1657.975    1586.525      39.606 o 
  11   4 -11    1919.436    1981.435      68.880 o 
  11   4  -9    1285.841    1262.791      16.646 o 
  11   4  -7    3149.714    3137.463      22.386 o 
  11   4  -5    4025.084    4015.103      18.942 o 
  11   4  -3    4518.116    4500.703      16.646 o 
  11   4  -1    3786.462    3773.450      15.498 o 
  11   4   1    3611.280    3596.086      14.924 o 
  11   4   3    6263.143    6239.338      22.386 o 
  11   4   5    3181.033    3198.306      17.220 o 
  11   4   7    3271.900    3283.258      28.700 o 
  11   4   9    1038.698    1017.695      22.386 o 
  11   4  11    2840.214    2935.416      86.099 o 
  11   4  13    1368.236    1337.411      30.996 o 
  11   4  15     636.426     688.221      33.292 o 
  11   5 -14    2509.486    2530.749     103.319 o 
  11   5 -12    1240.380    1268.531      22.960 o 
  11   5 -10    3555.695    3518.022      91.839 o 
  11   5  -8    4621.953    4586.803      63.140 o 
  11   5  -6    6914.076    6899.433      33.292 o 
  11   5  -4    2039.443    2035.390      13.202 o 
  11   5  -2    7195.173    7197.911      22.960 o 
  11   5   0   12608.945   12610.694      42.476 o 
  11   5   2    7046.053    7060.152      20.090 o 
  11   5   4    2093.235    2108.288      13.776 o 
  11   5   6    7228.147    7255.311      29.848 o 
  11   5   8    5040.827    5021.318      43.624 o 
  11   5  10    3735.819    3647.745      57.400 o 
  11   5  12    1049.462    1009.085      40.180 o 
  11   5  16     924.856     984.403      32.144 o 
  11   6 -15    2063.280    1956.179      91.839 o 
  11   6 -13    2461.911    2491.143     143.499 o 
  11   6 -11    2865.665    2791.917      63.140 o 
  11   6  -9    3726.149    3663.243      53.956 o 
  11   6  -7    5500.182    5514.381      42.476 o 
  11   6  -5    6304.486    6285.257      24.682 o 
  11   6  -3    8393.449    8374.604      32.144 o 
  11   6  -1    5749.304    5727.333      24.682 o 
  11   6   1    4415.248    4386.479      17.220 o 
  11   6   3    9251.054    9235.598      27.552 o 
  11   6   5    6132.463    6130.278      24.108 o 
  11   6   7    5616.628    5567.188      45.346 o 
  11   6   9    2821.432    2845.873      51.086 o 
  11   6  11    3667.356    3712.607     160.719 o 
  11   6  13    2332.467    2519.843      86.099 o 
  11   7 -16     728.648     742.177      34.440 o 
  11   7 -14    1962.635    1949.865      63.140 o 
  11   7 -12    1982.855    2024.484      51.660 o 
  11   7 -10    4623.013    4578.767      74.619 o 
  11   7  -8    2372.813    2390.120      28.126 o 
  11   7  -6    5913.139    5929.380      33.866 o 
  11   7  -4    7194.376    7197.911      27.552 o 
  11   7  -2    9553.725    9539.815      26.978 o 
  11   7   0    6412.425    6371.357      25.256 o 
  11   7   2    8815.789    8833.800      28.126 o 
  11   7   4    7063.475    7037.192      26.404 o 
  11   7   6    7393.866    7404.550      41.328 o 
  11   7   8    3714.578    3727.531      48.790 o 
  11   7  10    4405.133    4358.353      74.619 o 
  11   7  12    1543.897    1530.848      42.476 o 
  11   8 -17    1242.916    1213.428      86.099 o 
  11   8 -15    1800.471    1719.118      55.104 o 
  11   8 -13    3097.623    3033.569     120.539 o 
  11   8 -11    3462.159    3483.008      74.619 o 
  11   8  -9    2894.654    2949.766      57.400 o 
  11   8  -7    5989.329    5975.299      68.880 o 
  11   8  -5    8985.003    9063.398      36.162 o 
  11   8  -3    9542.740    9539.815      38.458 o 
  11   8  -1    5825.739    5803.101      18.942 o 
  11   8   1    6096.869    6107.318      23.534 o 
  11   8   3   10774.908   10745.207      38.458 o 
  11   8   5    7457.051    7461.949      35.014 o 
  11   8   7    6901.470    6813.334      56.826 o 
  11   8   9    3206.800    3162.145      48.790 o 
  11   8  11    3412.991    3308.514      91.839 o 
  11   8  13    2631.349    2733.370      97.579 o 
  11   9 -16    1112.815    1153.158      43.624 o 
  11   9 -14    2280.341    2254.657     143.499 o 
  11   9 -12    1571.748    1561.843      35.588 o 
  11   9 -10    5168.923    4984.008      91.839 o 
  11   9  -8    3260.797    3282.110      45.920 o 
  11   9  -6    4946.405    5032.224      48.790 o 
  11   9  -4    5527.320    5537.915      23.534 o 
  11   9  -2    8006.286    8007.246      28.126 o 
  11   9   0    5044.953    5044.852      17.794 o 
  11   9   2    7581.614    7593.969      25.256 o 
  11   9   4    5655.138    5641.808      28.126 o 
  11   9   6    5444.697    5430.577      37.884 o 
  11   9   8    3531.836    3512.856      38.458 o 
  11   9  10    5289.397    5207.867     103.319 o 
  11   9  12    1555.904    1597.431      43.624 o 
  11   9  14    2171.549    2120.916      97.579 o 
  11  10 -15    1376.075    1361.519      49.938 o 
  11  10 -13    1565.305    1564.713      36.736 o 
  11  10 -11    2201.281    2262.693      74.619 o 
  11  10  -9    3389.404    3354.433      63.140 o 
  11  10  -7    5357.432    5301.428      63.140 o 
  11  10  -5    4126.335    4149.418      29.848 o 
  11  10  -3    5861.420    5854.760      20.664 o 
  11  10  -1    8098.231    8081.865      29.274 o 
  11  10   1    7295.940    7272.531      26.978 o 
  11  10   3    6899.708    6910.913      30.422 o 
  11  10   5    4351.472    4407.716      51.086 o 
  11  10   7    6288.885    6222.118      63.140 o 
  11  10   9    3070.228    3082.359      63.140 o 
  11  10  11    2827.319    2810.859      68.880 o 
  11  10  13    1584.761    1481.484      40.754 o 
  11  11 -16     489.963     458.336      31.570 o 
  11  11 -14    1996.919    2207.015     149.239 o 
  11  11 -12    1448.979    1436.712      35.588 o 
  11  11 -10    2226.004    2156.503      91.839 o 
  11  11  -8    1949.910    1960.771      36.162 o 
  11  11  -6    4887.979    4870.357      57.400 o 
  11  11  -4    1952.740    1975.695      30.996 o 
  11  11  -2    2971.079    2988.798      17.794 o 
  11  11   0    3852.681    3837.738      23.534 o 
  11  11   2    3900.783    3908.914      20.090 o 
  11  11   4    1838.621    1901.649      19.516 o 
  11  11   6    4095.898    4060.448      42.476 o 
  11  11   8    1870.789    1870.653      26.404 o 
  11  11  10    2516.373    2489.421      68.880 o 
  11  11  12    1390.097    1442.452      44.198 o 
  11  11  14    1910.195    1866.061      91.839 o 
  11  12 -15     633.319     595.808      36.162 o 
  11  12 -13    1199.449    1235.814      35.588 o 
  11  12 -11    2281.040    2349.366      74.619 o 
  11  12  -9    2622.121    2619.144      57.400 o 
  11  12  -7    2477.799    2507.215      41.328 o 
  11  12  -5    2328.782    2364.290      28.126 o 
  11  12  -3    4263.737    4292.917      45.346 o 
  11  12  -1    5199.501    5235.418      30.996 o 
  11  12   1    3906.713    3931.300      19.516 o 
  11  12   3    4632.045    4666.588      33.292 o 
  11  12   5    2592.279    2572.651      32.718 o 
  11  12   7    3068.517    2946.322      80.359 o 
  11  12   9    1988.144    1969.955      30.422 o 
  11  12  11    2694.885    2776.419      68.880 o 
  11  12  13    1082.610    1099.777      44.772 o 
  11  13 -16     704.388     734.141      35.588 o 
  11  13 -14    1689.914    1698.454      57.400 o 
  11  13 -12    1400.328    1383.905      24.682 o 
  11  13 -10    3031.096    2948.618     137.759 o 
  11  13  -8    2319.003    2348.218      38.458 o 
  11  13  -6    4987.380    4996.636      52.808 o 
  11  13  -4    4960.350    5020.744      45.346 o 
  11  13  -2    6149.320    6164.718      33.866 o 
  11  13   0    4390.129    4463.394      39.032 o 
  11  13   2    6432.659    6440.236      57.400 o 
  11  13   4    5581.019    5571.780      39.606 o 
  11  13   6    4907.833    4842.805      63.140 o 
  11  13   8    1704.748    1647.369      26.404 o 
  11  13  10    3185.437    3138.611     103.319 o 
  11  13  12    1933.208    1849.989      46.494 o 
  11  13  14    1685.767    1608.337      39.606 o 
  11  14 -15     827.210     847.792      40.754 o 
  11  14 -13    1165.166    1157.176      40.754 o 
  11  14 -11    1457.365    1486.076      44.772 o 
  11  14  -9    2699.438    2668.508      57.400 o 
  11  14  -7    4001.256    3978.367      63.140 o 
  11  14  -5    2106.846    2083.032      26.978 o 
  11  14  -3    1650.597    1620.965      24.108 o 
  11  14  -1    5870.107    5866.240      43.624 o 
  11  14   1    5367.062    5339.312      38.458 o 
  11  14   3    1834.104    1814.402      21.812 o 
  11  14   5    1037.140    1059.597      15.498 o 
  11  14   7    4297.474    4259.625      63.140 o 
  11  14   9    2255.376    2188.647      39.032 o 
  11  14  11    1363.512    1436.138      49.938 o 
  11  14  13     940.150     891.416      35.588 o 
  11  15 -14    1358.030    1364.389      51.086 o 
  11  15 -12     679.695     677.889      63.140 o 
  11  15 -10    2065.880    2048.592      68.880 o 
  11  15  -8    1662.340    1658.275      40.180 o 
  11  15  -6    3681.371    3610.436      57.400 o 
  11  15  -4    3906.126    3914.080      38.458 o 
  11  15  -2    4612.555    4594.265      40.180 o 
  11  15   0    2874.968    2896.958      34.440 o 
  11  15   2    5389.556    5323.814      39.606 o 
  11  15   4    4060.904    4103.499      36.162 o 
  11  15   6    3111.232    3021.516      51.660 o 
  11  15   8    1411.321    1374.721      43.050 o 
  11  15  10    2352.327    2361.994      86.099 o 
  11  15  12     868.680     878.214      27.552 o 
  11  15  14    1240.576    1180.710      31.570 o 
  11  16 -15     568.559     559.704      33.866 o 
  11  16 -13     931.880     906.914      24.108 o 
  11  16 -11    1904.785    1812.680      39.606 o 
  11  16  -9    2060.429    2076.144      44.772 o 
  11  16  -7    1638.112    1681.809      35.014 o 
  11  16  -5    2831.979    2782.733      36.736 o 
  11  16  -3    4813.596    4826.159      52.234 o 
  11  16  -1    3439.820    3380.263      36.162 o 
  11  16   1    2596.226    2615.700      40.754 o 
  11  16   3    4603.507    4590.821      41.902 o 
  11  16   5    2263.762    2301.150      41.902 o 
  11  16   7    2294.800    2220.217      45.920 o 
  11  16   9    1724.229    1744.374      28.126 o 
  11  16  11    1743.062    1748.966      44.772 o 
  11  16  13     666.013     602.696      30.996 o 
  11  17 -14    1252.476    1238.110      32.144 o 
  11  17 -12    1025.693    1033.193      29.848 o 
  11  17 -10    1396.941    1374.147      29.274 o 
  11  17  -8     876.866     858.124      34.440 o 
  11  17  -6    3226.481    3127.705      57.400 o 
  11  17  -4    2824.560    2726.481      39.032 o 
  11  17  -2    2462.552    2423.412      39.606 o 
  11  17   0    1633.568    1609.485      22.960 o 
  11  17   2    2620.358    2607.664      36.736 o 
  11  17   4    2161.728    2167.983      30.422 o 
  11  17   6    2771.611    2774.123      68.880 o 
  11  17   8    1056.463    1079.687      28.126 o 
  11  17  10    1163.919    1211.132      30.996 o 
  11  17  12     680.355     724.383      44.772 o 
  11  18 -13     825.855     842.052      26.978 o 
  11  18 -11     813.912     817.370      28.126 o 
  11  18  -9    1208.394    1218.020      18.368 o 
  11  18  -7    1811.802    1823.586      56.252 o 
  11  18  -5    2010.542    1955.031      33.292 o 
  11  18  -3    2677.423    2683.432      39.032 o 
  11  18  -1    3223.351    3186.826      43.624 o 
  11  18   1    2349.924    2368.308      36.162 o 
  11  18   3    2622.499    2686.876      32.718 o 
  11  18   5    1970.709    1992.915      28.126 o 
  11  18   7    2345.407    2277.616      68.880 o 
  11  18   9     812.007     821.962      16.646 o 
  11  18  11     899.255     928.152      28.126 o 
  11  18  13     634.015     675.593      21.238 o 
  11  19 -12     599.003     584.902      22.386 o 
  11  19 -10    1555.768    1583.655      41.328 o 
  11  19  -8    1414.202    1369.555      21.812 o 
  11  19  -6    2104.326    2128.951      43.624 o 
  11  19  -4    1628.017    1577.341      57.400 o 
  11  19  -2    2805.110    2784.455      36.162 o 
  11  19   0    1955.942    1932.645      38.458 o 
  11  19   2    2135.240    2133.544      36.162 o 
  11  19   4    1571.299    1534.866      18.942 o 
  11  19   6    2110.063    2110.010      39.606 o 
  11  19   8    1034.203    1043.525      24.108 o 
  11  19  10    1490.831    1534.292      56.252 o 
  11  19  12     657.025     635.414      20.664 o 
  11  20 -13    1405.460    1456.802      52.808 o 
  11  20 -11    1269.567    1212.854      21.238 o 
  11  20  -9    1370.522    1335.115      21.238 o 
  11  20  -7    3026.913    3063.991      63.140 o 
  11  20  -5    3350.442    3388.299      74.619 o 
  11  20  -3    2649.451    2682.284      74.619 o 
  11  20  -1    3377.451    3328.029      48.790 o 
  11  20   1    3462.070    3502.524      43.624 o 
  11  20   3    3311.194    3265.464      45.920 o 
  11  20   5    2579.762    2626.606      40.754 o 
  11  20   7    2899.619    2844.151      56.252 o 
  11  20   9    1331.617    1331.097      21.812 o 
  11  20  11    1531.054    1503.296     103.319 o 
  11  21 -12     832.906     854.106      24.108 o 
  11  21 -10    1866.124    1955.605      51.086 o 
  11  21  -8    1405.118    1420.066      25.830 o 
  11  21  -6    2167.315    2203.571      53.956 o 
  11  21  -4    1885.122    1902.223      43.050 o 
  11  21  -2    3364.782    3393.465      51.660 o 
  11  21   0    3126.775    3143.777      48.790 o 
  11  21   2    3053.912    3119.095      48.790 o 
  11  21   4    1936.812    1932.071      30.422 o 
  11  21   6    2495.507    2483.681      43.624 o 
  11  21   8    1508.092    1496.982      24.108 o 
  11  21  10    1772.641    1813.828      39.606 o 
  11  21  12     775.381     743.899      37.884 o 
  11  22 -11    1172.099    1118.718      23.534 o 
  11  22  -9    1530.257    1476.892      33.292 o 
  11  22  -7    1426.149    1410.308      17.794 o 
  11  22  -5    1751.870    1736.338      32.718 o 
  11  22  -3    2220.290    2173.149      36.736 o 
  11  22  -1    1616.650    1595.135      29.274 o 
  11  22   1    1204.253    1219.742      14.350 o 
  11  22   3    2548.659    2634.068      51.660 o 
  11  22   5    1702.291    1704.768      24.108 o 
  11  22   7    1333.865    1311.007      17.220 o 
  11  22   9     956.143     978.663      16.646 o 
  11  22  11    1470.521    1546.920      44.772 o 
  11  23 -10    1652.013    1704.194      48.790 o 
  11  23  -8    1429.813    1394.236      28.700 o 
  11  23  -6    1660.140    1704.768      36.162 o 
  11  23  -4    1055.839    1063.615      23.534 o 
  11  23  -2    2258.421    2219.069      34.440 o 
  11  23   0    2860.293    2832.097      53.956 o 
  11  23   2    2495.130    2509.511      51.086 o 
  11  23   4    1044.078    1016.547      28.126 o 
  11  23   6    1758.700    1742.078      30.422 o 
  11  23   8    1678.021    1728.876      36.736 o 
  11  23  10    1628.603    1696.733      37.310 o 
  11  24  -9     847.269     857.550      24.108 o 
  11  24  -7    1059.124    1056.727      18.368 o 
  11  24  -5    1375.589    1406.290      21.812 o 
  11  24  -3    1260.872    1273.697      17.794 o 
  11  24  -1    1024.454    1009.659      15.498 o 
  11  24   1    1380.823    1399.976      18.368 o 
  11  24   3    2093.273    2107.714      34.440 o 
  11  24   5     888.507     896.008      20.090 o 
  11  24   7    1066.321    1075.669      15.498 o 
  11  24   9     971.867    1015.399      18.942 o 
  11  25  -8     762.062     772.025      14.924 o 
  11  25  -6     831.297     809.909      19.516 o 
  11  25  -4     821.138     854.680      17.220 o 
  11  25  -2    1240.385    1246.719      17.220 o 
  11  25   0     753.829     753.657      11.480 o 
  11  25   2    1114.098    1135.938      14.924 o 
  11  25   4     854.886     855.254      17.794 o 
  11  25   6     924.292     921.264      19.516 o 
  11  25   8     749.495     768.007      14.924 o 
  11  26  -7     915.060     910.932      17.220 o 
  11  26  -5    1023.713    1031.471      19.516 o 
  11  26  -3     971.535     989.569      15.498 o 
  11  26  -1    1184.697    1170.378      32.718 o 
  11  26   1     980.098     973.497      13.776 o 
  11  26   3    1214.439    1191.616      26.978 o 
  11  26   5    1050.454    1029.175      17.794 o 
  11  26   7    1311.579    1344.873      24.108 o 
  11  27  -6    1367.073    1362.667      37.310 o 
  11  27  -4     948.801     977.515      33.292 o 
  11  27  -2    1267.485    1207.114      24.108 o 
  11  27   0    1010.853    1007.937      12.628 o 
  11  27   2    1032.454    1022.861      16.646 o 
  11  27   4    1011.103     990.143      14.924 o 
  11  27   6    1629.375    1713.378      53.956 o 
  11  28  -5     949.217     960.869      24.108 o 
  11  28  -3    1116.013    1119.866      18.942 o 
  11  28  -1    1139.582    1138.234      16.646 o 
  11  28   1     784.477     793.837      11.480 o 
  11  28   3    1132.177    1136.512      28.126 o 
  11  28   5     935.670     921.838      13.202 o 
  11  29  -4     583.034     588.920      16.072 o 
  11  29  -2     670.526     666.409      17.794 o 
  11  29   0     623.381     630.248       9.758 o 
  11  29   2     911.332     908.062      13.776 o 
  11  29   4     659.752     655.504      17.794 o 
  12   0 -14    2141.388    2055.480     120.539 o 
  12   0 -12    3003.777    3015.201      74.619 o 
  12   0 -10    3229.844    3205.194      91.839 o 
  12   0  -8    5907.786    5889.200      63.140 o 
  12   0  -6    3931.241    3935.317      20.664 o 
  12   0  -4    9993.808   10033.452      36.162 o 
  12   0  -2    5204.957    5215.903      22.386 o 
  12   0   0   12788.324   12805.854      40.754 o 
  12   0   2    4737.114    4734.894      17.220 o 
  12   0   4   10418.730   10435.249      36.162 o 
  12   0   6    4274.787    4313.007      20.664 o 
  12   0   8    5722.117    5729.629      49.938 o 
  12   0  10    3447.221    3399.205      63.140 o 
  12   0  12    3149.709    3212.082      97.579 o 
  12   0  14    1923.913    1931.497      52.808 o 
  12   1 -13    2750.170    2725.333     189.419 o 
  12   1 -11    4671.508    4468.560     120.539 o 
  12   1  -9    4089.973    4034.045      56.252 o 
  12   1  -7    7948.637    8070.385      68.880 o 
  12   1  -5    7592.866    7628.408      28.126 o 
  12   1  -3   11235.376   11273.283      35.014 o 
  12   1  -1    9553.716    9545.556      25.830 o 
  12   1   1    9316.241    9304.477      29.274 o 
  12   1   3    9605.391    9551.295      42.476 o 
  12   1   5    9609.651    9637.395      37.884 o 
  12   1   7    8030.048    8139.265      63.140 o 
  12   1   9    4052.382    4059.301      44.772 o 
  12   1  11    4172.268    4176.396      63.140 o 
  12   1  13    3312.127    3391.743     109.059 o 
  12   2 -14    1723.484    1638.185     120.539 o 
  12   2 -12    2519.230    2570.928      91.839 o 
  12   2 -10    1158.512    1157.750      28.126 o 
  12   2  -8    3098.707    3064.565      34.440 o 
  12   2  -6    3955.682    3987.551      22.386 o 
  12   2  -4    8119.185    8167.965      28.700 o 
  12   2  -2    2308.567    2304.594      12.628 o 
  12   2   0    9129.316    9166.718      25.256 o 
  12   2   2    3295.023    3282.684      14.350 o 
  12   2   4    8527.853    8506.622      26.978 o 
  12   2   6    4043.148    4062.744      22.386 o 
  12   2   8    3908.232    3920.393      34.440 o 
  12   2  10    1944.624    2018.170      68.880 o 
  12   2  12    2455.802    2571.502     103.319 o 
  12   3 -13    1663.321    1701.898      33.866 o 
  12   3 -11    2450.046    2446.372      57.400 o 
  12   3  -9    2820.937    2773.549      41.902 o 
  12   3  -7    5167.432    5174.575      31.570 o 
  12   3  -5    2220.353    2224.235      15.498 o 
  12   3  -3    4771.721    4772.204      19.516 o 
  12   3  -1    4083.892    4098.332      14.350 o 
  12   3   1    4585.992    4615.502      15.498 o 
  12   3   3    3595.910    3567.386      14.924 o 
  12   3   5    2999.723    2999.704      20.664 o 
  12   3   7    4659.341    4732.024      41.328 o 
  12   3   9    3647.783    3660.373      68.880 o 
  12   3  11    2146.927    2154.781      80.359 o 
  12   3  13    1453.646    1451.062      35.014 o 
  12   4 -14    1659.597    1731.746      52.808 o 
  12   4 -12    1904.028    1959.049      80.359 o 
  12   4 -10    1841.847    1909.685      51.660 o 
  12   4  -8    3640.263    3696.535      57.400 o 
  12   4  -6    2897.112    2919.918      18.368 o 
  12   4  -4    8482.094    8535.322      27.552 o 
  12   4  -2    2609.565    2609.386      13.776 o 
  12   4   0    6178.428    6193.418      34.440 o 
  12   4   2    2267.994    2244.899      11.480 o 
  12   4   4    8975.374    8983.039      35.014 o 
  12   4   6    3645.973    3650.615      22.960 o 
  12   4   8    3585.565    3605.270      51.086 o 
  12   4  10    1735.114    1818.420     103.319 o 
  12   4  12    2260.693    2363.716      57.400 o 
  12   4  14    1752.995    1863.191     103.319 o 
  12   5 -15     878.375     934.466      39.032 o 
  12   5 -13    1375.511    1373.573      32.718 o 
  12   5 -11    2975.553    2996.260      68.880 o 
  12   5  -9    1736.637    1740.356      35.014 o 
  12   5  -7    3432.524    3386.003      29.274 o 
  12   5  -5    2936.522    2958.376      15.498 o 
  12   5  -3    5946.459    5952.340      24.682 o 
  12   5  -1    4529.932    4545.475      17.794 o 
  12   5   1    5402.915    5387.527      19.516 o 
  12   5   3    4714.653    4724.562      16.646 o 
  12   5   5    3659.945    3652.911      17.794 o 
  12   5   7    4119.709    4148.844      36.162 o 
  12   5   9    2678.329    2692.616      41.328 o 
  12   5  11    2012.115    2131.822     103.319 o 
  12   5  13    1677.668    1692.141      44.198 o 
  12   5  15    1017.859    1053.283      36.162 o 
  12   6 -16    1356.925    1383.905      44.198 o 
  12   6 -14    1530.215    1539.458      50.512 o 
  12   6 -12    2215.799    2186.925      80.359 o 
  12   6 -10    2835.006    2763.217      56.252 o 
  12   6  -8    4444.377    4368.684      74.619 o 
  12   6  -6    3289.024    3309.088      23.534 o 
  12   6  -4    9063.343    9080.618      34.440 o 
  12   6  -2    3159.898    3139.759      15.498 o 
  12   6   0    6724.594    6750.194      24.682 o 
  12   6   2    3853.486    3848.070      16.646 o 
  12   6   4    8737.136    8753.440      38.458 o 
  12   6   6    2442.493    2473.349      21.812 o 
  12   6   8    4157.309    4148.844      42.476 o 
  12   6  10    2755.506    2754.033      63.140 o 
  12   6  12    2093.018    2067.534      80.359 o 
  12   6  16    1448.198    1494.112      91.839 o 
  12   7 -15    1024.012    1033.767      29.848 o 
  12   7 -13    1001.750     976.367      47.642 o 
  12   7 -11    3214.297    3099.005      74.619 o 
  12   7  -9    2958.866    2910.160      68.880 o 
  12   7  -7    3810.038    3799.280      36.736 o 
  12   7  -5    3720.178    3717.773      21.812 o 
  12   7  -3    9039.754    9034.699      35.014 o 
  12   7  -1    6824.620    6813.334      25.256 o 
  12   7   1    7888.139    7852.267      24.682 o 
  12   7   3    8765.332    8782.141      35.014 o 
  12   7   5    4328.306    4291.769      25.830 o 
  12   7   7    3083.206    3080.637      30.996 o 
  12   7   9    3595.647    3643.153      56.252 o 
  12   7  11    3200.190    3215.526     103.319 o 
  12   7  13    1225.894    1238.110      24.682 o 
  12   7  15     655.516     686.499      33.866 o 
  12   8 -16    1271.660    1250.164      43.050 o 
  12   8 -14    1531.436    1569.879      53.382 o 
  12   8 -12    2105.460    2156.503      56.252 o 
  12   8 -10    2643.322    2624.884      74.619 o 
  12   8  -8    7154.533    7094.592      74.619 o 
  12   8  -6    5240.846    5374.900      91.839 o 
  12   8  -4    6643.480    6664.095      26.978 o 
  12   8  -2    5323.318    5310.038      21.812 o 
  12   8   0   18954.344   19114.070      57.400 o 
  12   8   2    5685.015    5665.342      21.238 o 
  12   8   4    6617.750    6612.435      27.552 o 
  12   8   6    4882.580    4812.383      40.180 o 
  12   8   8    6748.874    6692.794      63.140 o 
  12   8  10    2486.814    2504.919      57.400 o 
  12   8  12    2351.677    2339.608      74.619 o 
  12   8  14    1796.499    1758.150     126.279 o 
  12   9 -15    1340.133    1292.065      48.216 o 
  12   9 -13    1748.226    1739.208      63.140 o 
  12   9 -11    2342.117    2431.448      63.140 o 
  12   9  -9    2406.084    2392.990      54.530 o 
  12   9  -7    6320.962    6239.338      68.880 o 
  12   9  -5    3869.370    3919.820      29.848 o 
  12   9  -3    5721.099    5739.961      24.108 o 
  12   9  -1    6703.938    6687.055      23.534 o 
  12   9   1    7368.086    7398.810      33.292 o 
  12   9   3    5155.607    5170.557      28.700 o 
  12   9   5    4097.431    4096.036      43.050 o 
  12   9   7    4762.422    4687.826      48.790 o 
  12   9   9    2436.208    2358.550      47.068 o 
  12   9  11    2331.593    2247.769      68.880 o 
  12   9  13    1912.995    2042.852     120.539 o 
  12  10 -16     654.439     638.284      32.718 o 
  12  10 -14     610.944     623.360      29.848 o 
  12  10 -12    1371.057    1398.255      37.310 o 
  12  10 -10    1949.165    1814.402      74.619 o 
  12  10  -8    2783.528    2797.083      41.328 o 
  12  10  -6    1635.000    1664.015      44.772 o 
  12  10  -4    6344.275    6411.537      53.956 o 
  12  10  -2    4512.813    4520.219      20.664 o 
  12  10   0    7687.630    7685.808      28.700 o 
  12  10   2    3224.627    3234.468      17.220 o 
  12  10   4    6665.211    6732.974      63.140 o 
  12  10   6    2497.909    2479.089      43.624 o 
  12  10   8    2433.396    2427.429      34.440 o 
  12  10  10    1646.118    1674.921      34.440 o 
  12  10  12    1568.714    1654.831      86.099 o 
  12  10  14     700.893     679.037      44.772 o 
  12  11 -15    1142.494    1095.759      45.346 o 
  12  11 -13    1988.598    1994.636      44.772 o 
  12  11 -11    2763.489    2762.069     109.059 o 
  12  11  -9    1667.852    1680.661      26.978 o 
  12  11  -7    5196.656    5203.849      56.252 o 
  12  11  -5    5910.194    5917.900      37.884 o 
  12  11  -3    6868.701    6933.873      35.014 o 
  12  11  -1    4747.363    4775.647      21.812 o 
  12  11   1    5839.448    5837.541      25.256 o 
  12  11   3    6407.453    6532.076      63.140 o 
  12  11   5    5520.831    5506.345      53.956 o 
  12  11   7    4114.532    4104.072      49.938 o 
  12  11   9    1961.156    1910.833      32.718 o 
  12  11  11    2398.187    2368.882      74.619 o 
  12  11  13    2168.959    2325.832     120.539 o 
  12  12 -16     990.114     966.609      38.458 o 
  12  12 -14    1185.427    1154.880      47.068 o 
  12  12 -12    1430.852    1457.950      63.140 o 
  12  12 -10    1849.532    1860.321      43.050 o 
  12  12  -8    4463.893    4492.667      57.400 o 
  12  12  -6    2605.124    2614.552      37.310 o 
  12  12  -4    4565.843    4540.309      41.328 o 
  12  12  -2    3540.496    3574.274      23.534 o 
  12  12   0   10002.141   10171.211      86.099 o 
  12  12   2    3141.583    3200.028      25.830 o 
  12  12   4    3945.541    3929.003      35.014 o 
  12  12   6    2511.454    2520.991      39.032 o 
  12  12   8    4740.904    4748.096      63.140 o 
  12  12  10    1694.079    1740.930      63.140 o 
  12  12  12     995.281     974.645      29.274 o 
  12  12  14    1105.911    1092.315      34.440 o 
  12  13 -15    1383.713    1381.035      35.588 o 
  12  13 -13     947.612    1001.623      31.570 o 
  12  13 -11    1641.956    1614.077      52.808 o 
  12  13  -9    1831.456    1792.016      41.328 o 
  12  13  -7    3444.843    3485.304      63.140 o 
  12  13  -5    4181.389    4175.822      53.956 o 
  12  13  -3    7171.413    7088.852      51.086 o 
  12  13  -1    3670.736    3656.929      26.978 o 
  12  13   1    4128.989    4064.466      32.718 o 
  12  13   3    6690.920    6675.575      48.216 o 
  12  13   5    4867.476    4804.921      48.790 o 
  12  13   7    2929.141    2902.698      53.956 o 
  12  13   9    1998.076    1975.121      34.440 o 
  12  13  11    1557.116    1583.081      44.772 o 
  12  13  13    1263.388    1208.836      39.606 o 
  12  14 -14    1119.559    1103.220      45.346 o 
  12  14 -12    2426.257    2266.136     200.899 o 
  12  14 -10    2375.552    2456.129      86.099 o 
  12  14  -8    2875.782    2901.550      53.956 o 
  12  14  -6    2571.047    2578.964      45.920 o 
  12  14  -4    6397.721    6400.057      57.400 o 
  12  14  -2    3081.823    3084.081      27.552 o 
  12  14   0    5348.375    5343.330      41.328 o 
  12  14   2    2712.573    2670.230      30.422 o 
  12  14   4    5493.598    5474.201      54.530 o 
  12  14   6    2501.306    2582.408      63.140 o 
  12  14   8    3344.751    3439.958      68.880 o 
  12  14  10    1960.769    2099.678     114.799 o 
  12  14  12    1832.409    1817.846      36.162 o 
  12  14  14    1223.098    1203.670      33.866 o 
  12  15 -15     921.973     976.367      40.180 o 
  12  15 -13    1247.911    1197.356      56.826 o 
  12  15 -11    1812.944    1739.782      34.440 o 
  12  15  -9    1210.962    1236.962      20.664 o 
  12  15  -7    2925.996    2866.537      53.956 o 
  12  15  -5    3322.014    3278.092      43.624 o 
  12  15  -3    4378.294    4384.182      49.938 o 
  12  15  -1    2852.446    2813.729      32.718 o 
  12  15   1    3679.131    3640.857      38.458 o 
  12  15   3    4147.937    4115.552      41.902 o 
  12  15   5    3531.922    3519.170      63.140 o 
  12  15   7    2786.343    2758.625      51.660 o 
  12  15   9    1825.960    1844.823      31.570 o 
  12  15  11    1428.335    1397.681      25.830 o 
  12  15  13    1336.242    1315.599      28.126 o 
  12  16 -14     839.611     837.460      40.180 o 
  12  16 -12    1263.814    1209.410      32.718 o 
  12  16 -10    1567.158    1581.359      39.606 o 
  12  16  -8    2332.491    2356.828      44.772 o 
  12  16  -6    1323.131    1316.173      21.812 o 
  12  16  -4    3722.412    3706.293      45.346 o 
  12  16  -2    2238.220    2242.603      41.328 o 
  12  16   0    3741.323    3708.589      49.364 o 
  12  16   2    1788.867    1766.760      30.422 o 
  12  16   4    4138.457    4140.234      39.606 o 
  12  16   6    1705.624    1668.607      36.162 o 
  12  16   8    2072.037    2077.292      32.718 o 
  12  16  10    1652.556    1708.786      40.180 o 
  12  16  12    1502.991    1509.610      68.880 o 
  12  16  14     712.617     720.939      25.256 o 
  12  17 -13     663.139     666.983      25.256 o 
  12  17 -11    1036.245    1061.893      28.700 o 
  12  17  -9    1183.975    1174.970      17.794 o 
  12  17  -7    2363.552    2390.120      40.754 o 
  12  17  -5     536.744     553.849      22.386 o 
  12  17  -3     976.379     932.170      18.368 o 
  12  17  -1    1833.850    1790.868      30.422 o 
  12  17   1    2104.684    2047.444      44.772 o 
  12  17   3     564.209     579.162      12.054 o 
  12  17   5    1103.609    1088.871      24.108 o 
  12  17   7    1878.206    1862.043      28.126 o 
  12  17   9    1168.021    1215.150      18.368 o 
  12  17  11     918.093     937.336      27.552 o 
  12  17  13     950.799     971.775      63.140 o 
  12  18 -12    1091.455    1100.925      29.848 o 
  12  18 -10     733.532     726.679      20.664 o 
  12  18  -8    1885.919    1837.936      53.956 o 
  12  18  -6    1764.403    1690.993      37.310 o 
  12  18  -4    2052.728    2046.870      45.920 o 
  12  18  -2    1075.766    1051.561      22.386 o 
  12  18   0    3980.534    3985.829      56.252 o 
  12  18   2    2117.451    2118.046      32.718 o 
  12  18   4    2514.173    2473.349      40.754 o 
  12  18   6    1457.149    1470.578      54.530 o 
  12  18   8    1983.336    1993.488      41.328 o 
  12  18  10    1271.884    1274.845      22.960 o 
  12  18  12    1276.994    1332.245      30.996 o 
  12  19 -13     727.549     766.285      24.108 o 
  12  19 -11    1948.870    1976.843      68.880 o 
  12  19  -9    1862.397    1823.586      38.458 o 
  12  19  -7    1649.649    1649.091      41.328 o 
  12  19  -5    1241.131    1251.312      24.682 o 
  12  19  -3    2935.400    2975.596      63.140 o 
  12  19  -1    2133.653    2114.602      41.902 o 
  12  19   1    2107.020    2104.844      68.880 o 
  12  19   3    2415.807    2368.308      36.162 o 
  12  19   5    2035.703    1995.785      33.292 o 
  12  19   7    1586.590    1503.870      28.126 o 
  12  19   9    1933.243    1935.515      36.162 o 
  12  19  11    1780.025    1805.218      63.140 o 
  12  19  13     950.588     966.609      74.619 o 
  12  20 -12    1181.156    1170.378      28.700 o 
  12  20 -10    1049.673    1062.467      23.534 o 
  12  20  -8    1364.520    1317.321      31.570 o 
  12  20  -6    1240.485    1187.024      29.848 o 
  12  20  -4    2760.411    2721.890      80.359 o 
  12  20  -2     925.900     913.802      16.072 o 
  12  20   0    1637.629    1611.207      30.422 o 
  12  20   2    1323.569    1316.747      15.498 o 
  12  20   4    2919.865    2896.384      46.494 o 
  12  20   6    1175.348    1139.956      21.812 o 
  12  20   8    1291.544    1260.495      34.440 o 
  12  20  10    1045.631    1083.705      38.458 o 
  12  20  12    1340.374    1358.649      74.619 o 
  12  21 -11    1262.243    1260.495      30.996 o 
  12  21  -9    1508.165    1508.462      38.458 o 
  12  21  -7    2288.363    2360.272      91.839 o 
  12  21  -5    1262.629    1220.316      25.256 o 
  12  21  -3    2012.340    2014.726      41.902 o 
  12  21  -1    3063.618    3066.861      56.252 o 
  12  21   1    3499.046    3462.918      50.512 o 
  12  21   3    1758.835    1740.930      34.440 o 
  12  21   5    1579.516    1606.615      24.108 o 
  12  21   7    2627.626    2576.668      63.140 o 
  12  21   9    2039.055    1992.915      38.458 o 
  12  21  11     943.045     927.578      30.422 o 
  12  22 -10    1044.743    1066.485      31.570 o 
  12  22  -8    1603.251    1598.005      30.422 o 
  12  22  -6    1318.917    1321.339      22.386 o 
  12  22  -4    2757.704    2841.281      68.880 o 
  12  22  -2    1182.911    1177.840      17.220 o 
  12  22   0    1604.295    1606.615      18.942 o 
  12  22   2    1395.405    1440.730      19.516 o 
  12  22   4    2825.876    2860.223      50.512 o 
  12  22   6    1116.063    1126.754      21.238 o 
  12  22   8    1499.538    1550.938      36.162 o 
  12  22  10    1212.398    1189.894      26.404 o 
  12  23  -9     782.856     834.590      14.924 o 
  12  23  -7    1155.131    1152.010      20.090 o 
  12  23  -5    1238.718    1250.737      22.386 o 
  12  23  -3    2033.369    2052.610      39.032 o 
  12  23  -1    1298.482    1298.953      16.646 o 
  12  23   1    1456.562    1443.026      22.960 o 
  12  23   3    1626.700    1627.279      22.960 o 
  12  23   5    1486.755    1499.278      23.534 o 
  12  23   7    1239.460    1211.706      17.794 o 
  12  23   9    1120.107    1147.418      17.794 o 
  12  24 -10     456.794     416.492      27.552 o 
  12  24  -8     879.169     911.506      28.700 o 
  12  24  -6    1089.106    1129.050      28.700 o 
  12  24  -4    1669.040    1677.791      25.830 o 
  12  24  -2     877.719     871.900      24.108 o 
  12  24   0    1797.966    1793.164      32.718 o 
  12  24   2     816.749     817.944      20.090 o 
  12  24   4    1584.399    1568.731      24.108 o 
  12  24   6    1208.201    1207.114      17.220 o 
  12  24   8    1101.749    1124.458      20.664 o 
  12  24  10     442.863     472.399      43.050 o 
  12  25  -9     731.442     716.921      26.404 o 
  12  25  -7    1239.769    1284.029      28.700 o 
  12  25  -5    1032.894    1061.893      20.090 o 
  12  25  -3    1644.455    1682.383      35.014 o 
  12  25  -1    1167.918    1170.952      18.942 o 
  12  25   1     982.225    1002.771      13.776 o 
  12  25   3    1129.424    1120.440      18.942 o 
  12  25   5    1419.878    1371.851      23.534 o 
  12  25   7     992.796     998.753      21.812 o 
  12  25   9     614.394     645.746      17.220 o 
  12  26  -8    1364.057    1377.591      46.494 o 
  12  26  -6    1009.991    1029.749      30.996 o 
  12  26  -4    1646.708    1603.745      41.902 o 
  12  26  -2    1512.229    1478.614      22.386 o 
  12  26   0    2609.740    2646.122      45.920 o 
  12  26   2    1293.386    1283.455      18.942 o 
  12  26   4    1691.918    1680.661      39.032 o 
  12  26   6    1108.134    1124.458      20.090 o 
  12  26   8    1278.544    1319.043      36.736 o 
  12  27  -7    1333.561    1359.223      41.328 o 
  12  27  -5    1124.774    1153.732      17.794 o 
  12  27  -3    1047.134    1038.359      18.942 o 
  12  27  -1    1107.098    1121.588      18.942 o 
  12  27   1    1674.853    1715.100      37.884 o 
  12  27   3    1185.186    1188.172      22.386 o 
  12  27   5     861.582     875.344      28.126 o 
  12  27   7     876.074     927.578      28.126 o 
  12  28  -4    1122.523    1118.718      27.552 o 
  12  28  -2     968.116    1002.197      17.220 o 
  12  28   0    1485.220    1509.610      34.440 o 
  12  28   2     817.643     836.312      13.202 o 
  12  28   4     988.470     975.219      17.220 o 
  12  29  -3    1251.950    1245.572      48.790 o 
  12  29  -1     797.513     818.518      13.776 o 
  12  29   1     979.443     993.013      17.794 o 
  12  29   3    1204.363    1233.518      40.180 o 
  13   0 -15    1641.797    1596.283      86.099 o 
  13   0 -13    2538.426    2496.309     120.539 o 
  13   0 -11    2720.328    2655.306     132.019 o 
  13   0  -9    3623.862    3605.270      48.790 o 
  13   0  -7    7166.811    7123.292      46.494 o 
  13   0  -5    7130.039    7106.072      28.126 o 
  13   0  -3    8968.931    9011.739      32.718 o 
  13   0  -1   10660.517   10659.107      33.292 o 
  13   0   1    9701.781    9729.234      31.570 o 
  13   0   3    9786.241    9706.274      43.624 o 
  13   0   5    6360.515    6371.357      26.978 o 
  13   0   7    7377.482    7370.110      39.606 o 
  13   0   9    3335.504    3350.989      41.902 o 
  13   0  11    3337.998    3297.034      74.619 o 
  13   0  13    2026.607    2085.902      86.099 o 
  13   1 -14    2195.289    2114.602      68.880 o 
  13   1 -12    1540.783    1598.005      30.422 o 
  13   1 -10    4694.850    4667.736      86.099 o 
  13   1  -8    3475.354    3436.515      47.068 o 
  13   1  -6    6353.307    6428.756      41.328 o 
  13   1  -4    5745.128    5735.369      24.108 o 
  13   1  -2    8920.283    8948.600      26.978 o 
  13   1   0    7657.652    7622.668      30.996 o 
  13   1   2    9211.750    9224.117      28.126 o 
  13   1   4    5400.346    5368.012      24.108 o 
  13   1   6    5493.246    5471.331      39.606 o 
  13   1   8    3237.101    3236.764      32.718 o 
  13   1  10    4980.505    4998.932      91.839 o 
  13   1  12    1393.143    1470.004      63.140 o 
  13   1  14    1888.777    1865.487      56.826 o 
  13   2 -13    1489.117    1467.708      46.494 o 
  13   2 -11    2454.919    2441.779      63.140 o 
  13   2  -9    3114.587    3055.381      51.086 o 
  13   2  -7    5145.791    5109.139      38.458 o 
  13   2  -5    6398.442    6382.837      26.978 o 
  13   2  -3    9085.160    9115.059      32.718 o 
  13   2  -1    9334.143    9356.137      31.570 o 
  13   2   1    8897.356    8891.200      35.588 o 
  13   2   3   10105.151   10159.731      36.736 o 
  13   2   5    5740.112    5762.921      26.404 o 
  13   2   7    5847.233    5849.021      35.014 o 
  13   2   9    2386.567    2383.806      52.808 o 
  13   2  11    2634.368    2642.678      74.619 o 
  13   2  13    1701.485    1615.225      80.359 o 
  13   3 -14    1618.478    1537.161      91.839 o 
  13   3 -12    1306.681    1291.491      26.978 o 
  13   3 -10    4160.703    4042.655      74.619 o 
  13   3  -8    2523.433    2473.349      35.014 o 
  13   3  -6    4241.982    4248.719      22.960 o 
  13   3  -4    3982.909    3995.013      25.256 o 
  13   3  -2    6791.870    6767.414      24.108 o 
  13   3   0    5598.745    5613.682      21.238 o 
  13   3   2    6583.668    6583.735      24.682 o 
  13   3   4    3320.933    3298.756      19.516 o 
  13   3   6    3830.704    3830.850      22.386 o 
  13   3   8    2348.109    2380.362      35.014 o 
  13   3  10    3779.582    3861.846      86.099 o 
  13   3  12    1139.458    1168.082      25.830 o 
  13   3  16     652.900     633.118      24.108 o 
  13   4 -15    1068.265    1039.507      38.458 o 
  13   4 -13     996.339    1057.301      52.808 o 
  13   4 -11    1985.314    1963.641      86.099 o 
  13   4  -9    3602.106    3526.632      57.400 o 
  13   4  -7    3821.700    3804.446      30.996 o 
  13   4  -5    4040.747    4033.471      20.090 o 
  13   4  -3    6574.671    6589.475      25.256 o 
  13   4  -1    5988.603    5969.560      20.090 o 
  13   4   1    5259.063    5247.473      20.664 o 
  13   4   3    7550.256    7565.269      32.718 o 
  13   4   5    3141.600    3165.015      18.368 o 
  13   4   7    3665.108    3676.445      26.404 o 
  13   4   9    2572.298    2601.924      43.624 o 
  13   4  11    2338.334    2347.070      86.099 o 
  13   4  13    1042.893    1041.803      45.346 o 
  13   4  15    1323.808    1313.877      39.606 o 
  13   5 -16     380.741     305.136      18.942 o 
  13   5 -14    1050.114    1016.547      43.050 o 
  13   5 -12    1163.544    1166.360      23.534 o 
  13   5 -10    3018.974    2946.896      91.839 o 
  13   5  -8    1266.811    1286.899      26.978 o 
  13   5  -6    3949.596    3962.869      30.996 o 
  13   5  -4    3928.057    3964.017      18.368 o 
  13   5  -2    5923.957    5935.120      23.534 o 
  13   5   0    5107.755    5089.049      25.256 o 
  13   5   2    6836.762    6836.293      22.386 o 
  13   5   4    3629.583    3631.673      19.516 o 
  13   5   6    3244.117    3245.948      30.996 o 
  13   5   8    1423.502    1432.120      24.108 o 
  13   5  10    3304.546    3225.284      53.956 o 
  13   5  12    1026.224    1040.081      30.422 o 
  13   6 -15    1329.622    1351.187      45.920 o 
  13   6 -13    1812.503    1682.957      52.234 o 
  13   6 -11    1904.022    1886.725      36.162 o 
  13   6  -9    3365.485    3299.330      49.938 o 
  13   6  -7    6251.688    6250.817      54.530 o 
  13   6  -5    4531.918    4560.399      23.534 o 
  13   6  -3    4309.385    4319.321      20.090 o 
  13   6  -1    7723.414    7714.508      30.422 o 
  13   6   1    6950.638    6968.313      22.386 o 
  13   6   3    4901.264    4900.205      20.664 o 
  13   6   5    3354.698    3402.649      23.534 o 
  13   6   7    6005.142    6049.919      63.140 o 
  13   6   9    2604.958    2609.386      48.790 o 
  13   6  11    2173.369    2136.988      56.252 o 
  13   6  13    1514.858    1563.565      74.619 o 
  13   7 -16     735.044     688.221      32.144 o 
  13   7 -14    2433.801    2666.786     166.459 o 
  13   7 -12    1352.534    1372.999      24.108 o 
  13   7 -10    3032.787    3065.713      63.140 o 
  13   7  -8    2998.001    2966.986      43.624 o 
  13   7  -6    6515.306    6457.456      56.252 o 
  13   7  -4    5548.773    5585.556      24.682 o 
  13   7  -2    8619.075    8575.502      35.014 o 
  13   7   0    6954.197    6962.573      24.682 o 
  13   7   2    7726.451    7748.947      29.848 o 
  13   7   4    5936.957    5940.860      23.534 o 
  13   7   6    6902.314    6842.034      63.140 o 
  13   7   8    2549.666    2584.131      32.718 o 
  13   7  10    3162.051    3103.023     103.319 o 
  13   7  12    1518.680    1575.045      48.790 o 
  13   8 -15     676.169     721.513      25.830 o 
  13   8 -13    1425.756    1455.080      50.512 o 
  13   8 -11    1868.090    1861.469      41.328 o 
  13   8  -9    1846.002    1844.823      43.050 o 
  13   8  -7    3033.744    3026.681      43.624 o 
  13   8  -5    3457.164    3431.923      22.960 o 
  13   8  -3    4489.123    4477.744      25.830 o 
  13   8  -1    5259.947    5234.845      18.942 o 
  13   8   1    3515.681    3504.246      16.072 o 
  13   8   3    4156.560    4156.880      20.090 o 
  13   8   5    3636.284    3644.302      29.848 o 
  13   8   7    4337.953    4261.921      41.902 o 
  13   8   9    1066.115    1126.754      20.090 o 
  13   8  11    1772.507    1685.253      51.660 o 
  13   8  13    1357.240    1255.329      39.606 o 
  13   9 -16     653.371     641.728      33.866 o 
  13   9 -14    2333.751    2152.485     154.979 o 
  13   9 -12    1733.090    1746.096      31.570 o 
  13   9 -10    2559.341    2540.507      91.839 o 
  13   9  -8    1781.448    1818.420      25.830 o 
  13   9  -6    5684.888    5625.162      68.880 o 
  13   9  -4    4556.333    4576.471      31.570 o 
  13   9  -2    4191.256    4175.248      20.664 o 
  13   9   0    2676.625    2675.970      17.220 o 
  13   9   2    4753.906    4744.078      23.534 o 
  13   9   4    4079.516    4123.588      38.458 o 
  13   9   6    5034.464    5008.116      47.642 o 
  13   9   8    1979.879    2026.780      25.830 o 
  13   9  10    2673.639    2658.750     126.279 o 
  13   9  12    1399.377    1416.622      32.718 o 
  13   9  14    2234.311    2119.768     103.319 o 
  13  10 -15    1060.572    1061.893      44.198 o 
  13  10 -13    1271.951    1249.016      27.552 o 
  13  10 -11    1757.159    1759.298      30.422 o 
  13  10  -9    2692.201    2623.736      68.880 o 
  13  10  -7    2936.351    2897.532      41.902 o 
  13  10  -5    2781.565    2770.679      23.534 o 
  13  10  -3    4919.961    4940.958      38.458 o 
  13  10  -1    4976.623    5003.524      33.292 o 
  13  10   1    4396.663    4408.290      25.830 o 
  13  10   3    5626.874    5659.602      35.588 o 
  13  10   5    2460.052    2473.349      30.422 o 
  13  10   7    3944.571    3867.586      47.642 o 
  13  10   9    2964.415    2915.900      49.938 o 
  13  10  11    2103.522    2127.229      56.252 o 
  13  10  13     723.876     706.589      37.310 o 
  13  11 -16     925.793     939.632      38.458 o 
  13  11 -14    1726.166    1688.123      57.400 o 
  13  11 -12     986.617    1029.175      27.552 o 
  13  11 -10    2860.514    2836.115      86.099 o 
  13  11  -8    2039.626    1973.973      43.624 o 
  13  11  -6    3857.290    3852.662      53.956 o 
  13  11  -4    3197.362    3195.437      25.830 o 
  13  11  -2    3925.273    3892.268      36.736 o 
  13  11   0    2540.810    2589.871      20.664 o 
  13  11   2    4143.838    4149.418      36.162 o 
  13  11   4    3344.357    3346.971      28.126 o 
  13  11   6    4062.450    4038.063      45.920 o 
  13  11   8    1999.486    2000.376      34.440 o 
  13  11  10    2691.397    2641.530      68.880 o 
  13  11  12    1249.415    1250.164      30.996 o 
  13  11  14    1974.561    1953.309     103.319 o 
  13  12 -15     915.964     901.748      28.700 o 
  13  12 -13    1900.245    1951.013      44.772 o 
  13  12 -11    2635.931    2534.193     109.059 o 
  13  12  -9    2537.031    2526.157      86.099 o 
  13  12  -7    3419.626    3432.497      51.660 o 
  13  12  -5    3372.897    3308.514      39.032 o 
  13  12  -3    3763.275    3779.764      32.718 o 
  13  12  -1    4608.290    4623.539      33.292 o 
  13  12   1    4304.927    4281.437      31.570 o 
  13  12   3    4290.001    4224.038      40.180 o 
  13  12   5    2622.455    2589.296      34.440 o 
  13  12   7    4234.472    4106.942      63.140 o 
  13  12   9    2514.119    2534.193      47.642 o 
  13  12  11    2543.869    2600.776      97.579 o 
  13  12  13    1572.654    1492.390      31.570 o 
  13  13 -14    1512.598    1503.870      54.530 o 
  13  13 -12    1101.355    1103.220      49.938 o 
  13  13 -10    3092.837    2956.080      80.359 o 
  13  13  -8    2159.324    2200.127      80.359 o 
  13  13  -6    3712.314    3675.871      49.938 o 
  13  13  -4    3853.902    3889.397      44.772 o 
  13  13  -2    5301.027    5222.791      37.884 o 
  13  13   0    3725.713    3707.441      32.718 o 
  13  13   2    5697.614    5671.082      43.050 o 
  13  13   4    4591.923    4599.431      48.790 o 
  13  13   6    4101.241    4055.856      68.880 o 
  13  13   8    2196.379    2220.791      36.162 o 
  13  13  10    3389.348    3165.589      91.839 o 
  13  13  12    1386.054    1364.389      24.108 o 
  13  13  14    1571.161    1446.470      86.099 o 
  13  14 -15     932.695     915.524      38.458 o 
  13  14 -13    1856.802    1878.115      44.772 o 
  13  14 -11    3241.204    3126.557     103.319 o 
  13  14  -9    3094.199    3147.221      53.956 o 
  13  14  -7    3440.898    3460.623      63.140 o 
  13  14  -5    3729.987    3779.190      47.642 o 
  13  14  -3    4666.876    4709.064      40.180 o 
  13  14  -1    4711.503    4708.490      46.494 o 
  13  14   1    4244.535    4280.289      40.180 o 
  13  14   3    5390.908    5333.572      47.068 o 
  13  14   5    3436.200    3481.860      47.642 o 
  13  14   7    3471.475    3488.748      68.880 o 
  13  14   9    2726.387    2716.150      51.660 o 
  13  14  11    3797.612    3726.957     103.319 o 
  13  14  13    1756.005    1619.817      45.346 o 
  13  15 -14    1354.399    1482.632      52.234 o 
  13  15 -12     703.388     697.405      26.404 o 
  13  15 -10    1740.577    1731.746      36.736 o 
  13  15  -8    2340.557    2297.133      57.400 o 
  13  15  -6    3199.596    3251.688      56.252 o 
  13  15  -4     744.294     746.769      11.480 o 
  13  15  -2    2745.583    2700.652      36.736 o 
  13  15   0    5067.472    5042.556      52.808 o 
  13  15   2    2994.044    2983.632      38.458 o 
  13  15   4    1029.429    1040.081      18.368 o 
  13  15   6    3316.163    3333.769      63.140 o 
  13  15   8    2313.460    2333.294      54.530 o 
  13  15  10    1812.178    1810.958      37.884 o 
  13  15  12     835.907     859.272      27.552 o 
  13  15  14    1386.134    1362.093      33.292 o 
  13  16 -13    1017.175    1009.659      48.790 o 
  13  16 -11     928.279     903.470      30.996 o 
  13  16  -9    1265.878    1204.244      39.606 o 
  13  16  -7    2093.416    2026.780      35.014 o 
  13  16  -5    1865.695    1821.864      40.180 o 
  13  16  -3    2132.249    2078.440      41.328 o 
  13  16  -1    2528.427    2540.507      41.902 o 
  13  16   1    2219.567    2148.467      32.718 o 
  13  16   3    3019.847    2981.336      32.718 o 
  13  16   5    1776.345    1775.370      35.014 o 
  13  16   7    2169.671    2139.283      41.902 o 
  13  16   9    1157.807    1187.024      18.368 o 
  13  16  11    1634.869    1599.153      35.588 o 
  13  16  13     866.741     844.348      32.718 o 
  13  17 -14     970.126     958.573      38.458 o 
  13  17 -12    1067.566    1060.171      21.812 o 
  13  17 -10    2587.833    2510.085      80.359 o 
  13  17  -8    1207.717    1204.244      27.552 o 
  13  17  -6    1906.120    1919.443      43.050 o 
  13  17  -4    2457.403    2468.757      39.032 o 
  13  17  -2    3337.464    3336.639      56.252 o 
  13  17   0    1539.377    1580.211      28.700 o 
  13  17   2    2489.394    2466.461      74.619 o 
  13  17   4    2190.671    2156.503      49.938 o 
  13  17   6    2313.494    2437.761      68.880 o 
  13  17   8    1211.065    1184.154      22.960 o 
  13  17  10    2196.813    2233.419      45.920 o 
  13  17  12     933.303     914.376      24.682 o 
  13  18 -13     961.810     959.721      46.494 o 
  13  18 -11     876.682     864.438      24.682 o 
  13  18  -9     578.065     602.122      17.220 o 
  13  18  -7    1271.183    1256.477      17.794 o 
  13  18  -5    2671.906    2603.072      57.400 o 
  13  18  -3    2293.287    2261.545      63.140 o 
  13  18  -1    1318.781    1283.455      18.942 o 
  13  18   1    1435.014    1447.618      30.422 o 
  13  18   3    2897.368    2872.851      38.458 o 
  13  18   5    1948.854    1925.183      29.274 o 
  13  18   7    1718.845    1753.558      68.880 o 
  13  18   9     656.073     653.782      14.924 o 
  13  18  11     902.248     832.294      26.978 o 
  13  18  13     780.423     809.335      63.140 o 
  13  19 -12     638.043     595.808      35.588 o 
  13  19 -10    1621.659    1614.651      30.996 o 
  13  19  -8    1328.974    1370.129      24.682 o 
  13  19  -6    1821.100    1766.186      37.310 o 
  13  19  -4    1690.729    1665.737      25.830 o 
  13  19  -2    2838.183    2852.761      63.140 o 
  13  19   0    2289.691    2300.002      44.772 o 
  13  19   2    2474.487    2479.663      38.458 o 
  13  19   4    1329.397    1342.003      25.830 o 
  13  19   6    1898.109    1882.133      30.996 o 
  13  19   8    1585.857    1632.445      34.440 o 
  13  19  10    1545.177    1530.848      43.050 o 
  13  19  12     372.851     415.229      74.619 o 
  13  20 -11     915.659     918.394      26.978 o 
  13  20  -9    1461.413    1446.470      28.126 o 
  13  20  -7    1742.027    1727.154      37.310 o 
  13  20  -5    2161.084    2204.145      57.400 o 
  13  20  -3    2494.448    2483.107      51.660 o 
  13  20  -1    2010.352    1949.291      51.086 o 
  13  20   1    1538.377    1533.718      28.126 o 
  13  20   3    2610.019    2627.180      43.624 o 
  13  20   5    1806.856    1793.164      29.848 o 
  13  20   7    1652.733    1662.293      43.624 o 
  13  20   9     948.155     960.869      34.440 o 
  13  20  11    1102.420    1180.710      74.619 o 
  13  21 -10    1143.138    1139.956      26.978 o 
  13  21  -8     868.930     863.290      14.350 o 
  13  21  -6    2162.856    2289.096      97.579 o 
  13  21  -4    1829.036    1811.532      48.790 o 
  13  21  -2    2519.469    2451.537      56.252 o 
  13  21   0    2533.611    2584.704      45.346 o 
  13  21   2    2613.529    2644.974      44.772 o 
  13  21   4    1612.563    1621.539      28.126 o 
  13  21   6    2110.355    2085.902      32.718 o 
  13  21   8    1168.295    1151.436      23.534 o 
  13  21  10    1198.415    1173.248      30.996 o 
  13  22 -11     795.688     786.949      33.866 o 
  13  22  -9    1028.422    1036.637      36.162 o 
  13  22  -7    1367.796    1356.353      22.960 o 
  13  22  -5    1552.389    1536.588      56.826 o 
  13  22  -3    1562.753    1557.251      30.996 o 
  13  22  -1    1796.293    1809.810      38.458 o 
  13  22   1    1403.709    1386.775      22.960 o 
  13  22   3    1658.889    1684.104      24.108 o 
  13  22   5    1202.555    1222.038      21.812 o 
  13  22   7    1314.894    1336.837      51.086 o 
  13  22   9     665.978     708.885      24.108 o 
  13  22  11     874.580     883.380      40.754 o 
  13  23 -10     958.842     931.022      36.162 o 
  13  23  -8     797.821     789.819      43.050 o 
  13  23  -6    1004.701    1035.489      17.220 o 
  13  23  -4     953.332     986.125      22.386 o 
  13  23  -2    1528.759    1518.220      33.292 o 
  13  23   0     939.012     949.964      18.942 o 
  13  23   2    1215.891    1224.908      14.350 o 
  13  23   4    1100.344    1079.687      18.368 o 
  13  23   6    1010.596     993.013      22.386 o 
  13  23   8     359.572     379.182      12.054 o 
  13  23  10     874.790     896.582      52.808 o 
  13  24  -9    1118.435    1124.458      46.494 o 
  13  24  -7    1540.809    1617.521      43.624 o 
  13  24  -5    1023.108     983.255      22.386 o 
  13  24  -3    1048.449    1044.673      20.090 o 
  13  24  -1    2577.082    2558.875      56.252 o 
  13  24   1    2403.178    2473.349      49.938 o 
  13  24   3    1309.304    1295.509      20.090 o 
  13  24   5     861.787     847.218      17.220 o 
  13  24   7    1707.809    1711.082      38.458 o 
  13  24   9     918.134     947.094      20.090 o 
  13  25  -8     960.840     958.573      21.812 o 
  13  25  -6    1679.807    1708.786      51.660 o 
  13  25  -4    1051.557    1060.745      16.646 o 
  13  25  -2    1254.921    1278.289      21.812 o 
  13  25   0    1217.527    1199.078      20.090 o 
  13  25   2    1788.148    1767.908      30.422 o 
  13  25   4     991.702     980.959      20.090 o 
  13  25   6    1096.846    1133.642      41.328 o 
  13  25   8     749.554     753.083      28.126 o 
  13  26  -7     667.669     693.387      17.794 o 
  13  26  -5     897.101     909.210      16.646 o 
  13  26  -3    1552.057    1576.767      30.422 o 
  13  26  -1    1434.617    1380.461      32.718 o 
  13  26   1    1115.377    1135.938      16.072 o 
  13  26   3    1584.869    1553.234      26.978 o 
  13  26   5     863.151     813.927      22.386 o 
  13  26   7     975.827     990.143      19.516 o 
  13  27  -6    1440.054    1431.546      43.050 o 
  13  27  -4    1468.222    1506.740      30.422 o 
  13  27  -2    1384.758    1397.106      28.126 o 
  13  27   0     960.961     944.798      18.942 o 
  13  27   2    1577.272    1603.171      36.736 o 
  13  27   4    1464.665    1431.546      35.014 o 
  13  27   6    1437.592    1483.780      40.180 o 
  13  28  -3     815.404     829.424      17.220 o 
  13  28  -1    1160.236    1112.978      24.108 o 
  13  28   1     910.095     929.300      16.646 o 
  13  28   3     780.462     809.909      17.220 o 
  13  29   0     509.887     504.887      12.628 o 
  14   0 -14    1197.430    1153.158      43.050 o 
  14   0 -12    2354.677    2312.056      68.880 o 
  14   0 -10    3520.942    3484.156      74.619 o 
  14   0  -8    5250.055    5216.477      74.619 o 
  14   0  -6    4014.370    4019.121      26.404 o 
  14   0  -4   11392.450   11502.882      45.920 o 
  14   0  -2    6444.082    6434.497      24.108 o 
  14   0   0   12595.211   12639.395      44.772 o 
  14   0   2    6822.162    6801.854      25.830 o 
  14   0   4   11212.473   11267.544      45.346 o 
  14   0   6    3788.423    3792.392      34.440 o 
  14   0   8    5064.309    5040.834      57.400 o 
  14   0  10    3129.620    3209.212      63.140 o 
  14   0  12    2372.992    2428.003      68.880 o 
  14   0  14    1523.288    1554.955      52.808 o 
  14   1 -15    1417.722    1383.331      44.772 o 
  14   1 -13    1715.215    1686.974      35.014 o 
  14   1 -11    3668.794    3601.252     114.799 o 
  14   1  -9    3585.965    3578.292      43.624 o 
  14   1  -7    4962.343    4963.344      37.884 o 
  14   1  -5    4346.559    4353.760      25.830 o 
  14   1  -3    9321.041    9390.576      35.014 o 
  14   1  -1    6404.367    6377.097      23.534 o 
  14   1   1    7036.343    7025.712      24.682 o 
  14   1   3    8233.756    8202.404      27.552 o 
  14   1   5    4547.027    4545.475      29.848 o 
  14   1   7    4193.496    4155.158      30.996 o 
  14   1   9    3921.823    3946.797      51.660 o 
  14   1  11    3155.453    3196.010      63.140 o 
  14   1  13    1817.360    1915.999      63.140 o 
  14   1  15    1289.158    1356.353      44.772 o 
  14   2 -14    1492.632    1409.160      30.996 o 
  14   2 -12    1900.756    1909.685      37.310 o 
  14   2 -10    2362.941    2303.446      86.099 o 
  14   2  -8    5237.412    5195.813      63.140 o 
  14   2  -6    4529.118    4598.857      33.292 o 
  14   2  -4    9301.378    9315.957      33.866 o 
  14   2  -2    5258.489    5262.970      20.090 o 
  14   2   0   12730.551   12754.193      44.198 o 
  14   2   2    5278.089    5308.316      21.238 o 
  14   2   4    9602.060    9608.695      36.736 o 
  14   2   6    5173.225    5238.862      30.996 o 
  14   2   8    5416.578    5466.165      68.880 o 
  14   2  10    2126.783    2058.924      68.880 o 
  14   2  12    2105.364    2188.647      91.839 o 
  14   2  14    1824.741    1874.097     103.319 o 
  14   3 -15    1092.159     924.134      33.866 o 
  14   3 -13    1724.051    1657.701      40.754 o 
  14   3 -11    3011.016    2954.358     132.019 o 
  14   3  -9    1922.731    1905.667      54.530 o 
  14   3  -7    3941.260    3934.169      36.162 o 
  14   3  -5    3538.583    3547.296      24.108 o 
  14   3  -3    5622.755    5668.786      26.404 o 
  14   3  -1    4139.624    4144.826      15.498 o 
  14   3   1    4963.272    4953.013      18.942 o 
  14   3   3    4813.143    4812.383      18.368 o 
  14   3   5    3713.940    3713.755      24.108 o 
  14   3   7    3536.910    3573.700      30.422 o 
  14   3   9    2799.017    2779.289      51.660 o 
  14   3  11    2609.257    2611.682      68.880 o 
  14   3  13    1567.774    1598.579      34.440 o 
  14   4 -14    1817.367    1816.124      68.880 o 
  14   4 -12    1770.554    1843.676      91.839 o 
  14   4 -10    1536.925    1523.386      27.552 o 
  14   4  -8    4112.593    4024.861      52.234 o 
  14   4  -6    3091.941    3129.427      22.960 o 
  14   4  -4    5877.455    5889.200      25.256 o 
  14   4  -2    2291.913    2305.742      12.628 o 
  14   4   0    6703.339    6681.314      22.386 o 
  14   4   2    2275.484    2298.854      13.776 o 
  14   4   4    6150.040    6107.318      26.978 o 
  14   4   6    3011.668    3033.569      26.978 o 
  14   4   8    4016.830    4035.767      74.619 o 
  14   4  10    1957.791    1902.797      52.808 o 
  14   4  12    1698.859    1793.164      49.938 o 
  14   4  14    1483.689    1458.524      44.198 o 
  14   5 -15    1542.684    1585.951      63.140 o 
  14   5 -13    2260.430    2344.200      97.579 o 
  14   5 -11    2985.605    2961.246      74.619 o 
  14   5  -9    2269.089    2271.303      48.790 o 
  14   5  -7    5683.897    5605.646      57.400 o 
  14   5  -5    5922.401    5975.299      34.440 o 
  14   5  -3    8010.096    8064.646      37.310 o 
  14   5  -1    7155.744    7180.691      24.682 o 
  14   5   1    7262.257    7318.450      25.256 o 
  14   5   3    7083.442    7100.332      28.700 o 
  14   5   5    7553.818    7611.188      52.808 o 
  14   5   7    6029.269    6055.659      56.826 o 
  14   5   9    2870.153    2771.827      48.790 o 
  14   5  11    2774.170    2777.567     137.759 o 
  14   5  13    2441.570    2667.934     143.499 o 
  14   5  15    1214.681    1272.549      40.180 o 
  14   6 -16     957.417     924.708      34.440 o 
  14   6 -14    1581.257    1517.072      35.588 o 
  14   6 -12    2578.822    2630.624      91.839 o 
  14   6 -10    2129.083    2070.404      45.920 o 
  14   6  -8    3471.430    3408.963      63.140 o 
  14   6  -6    2977.640    2958.950      26.978 o 
  14   6  -4    5721.341    5768.661      28.700 o 
  14   6  -2    2697.621    2679.414      17.794 o 
  14   6   0    6340.039    6325.437      29.848 o 
  14   6   2    1762.825    1747.244      13.776 o 
  14   6   4    5669.361    5632.624      25.256 o 
  14   6   6    3804.142    3805.020      36.736 o 
  14   6   8    3545.407    3502.524      49.364 o 
  14   6  10    1629.488    1596.857      52.808 o 
  14   6  12    2599.508    2460.147     126.279 o 
  14   6  16     911.157     924.708      32.718 o 
  14   7 -15    1484.552    1495.834      49.364 o 
  14   7 -13    1308.798    1325.931      48.790 o 
  14   7 -11    2151.341    2141.005      40.180 o 
  14   7  -9    2403.794    2387.824      51.086 o 
  14   7  -7    3982.776    4056.431      63.140 o 
  14   7  -5    2885.441    2878.016      22.960 o 
  14   7  -3    5054.282    5066.089      30.422 o 
  14   7  -1    3884.987    3914.080      17.794 o 
  14   7   1    4919.350    4889.873      20.090 o 
  14   7   3    5028.306    5017.300      24.108 o 
  14   7   5    3564.958    3484.730      26.978 o 
  14   7   7    3524.941    3525.484      42.476 o 
  14   7   9    3120.524    3112.207      63.140 o 
  14   7  11    2085.048    2166.261     126.279 o 
  14   7  13    1472.670    1517.646      33.866 o 
  14   8 -16     962.642     960.869      37.310 o 
  14   8 -14     902.149     827.128      41.328 o 
  14   8 -12    1701.556    1723.710      56.826 o 
  14   8 -10    2587.064    2565.188      57.400 o 
  14   8  -8    3180.130    3143.203      53.956 o 
  14   8  -6    1629.582    1692.141      51.086 o 
  14   8  -4    5316.479    5275.598      36.162 o 
  14   8  -2    2701.509    2713.854      17.794 o 
  14   8   0    6306.269    6308.217      25.830 o 
  14   8   2    3820.462    3830.850      19.516 o 
  14   8   4    5440.328    5434.595      49.364 o 
  14   8   6    1395.978    1394.811      18.942 o 
  14   8   8    3716.447    3751.638      52.234 o 
  14   8  10    3114.359    3030.125      91.839 o 
  14   8  12    1667.248    1641.629      49.938 o 
  14   8  14     752.021     743.899      37.310 o 
  14   9 -15    1034.426     957.426      28.126 o 
  14   9 -13    1039.734    1103.795      47.642 o 
  14   9 -11    2137.900    2189.795      57.400 o 
  14   9  -9    1959.243    2024.484      57.400 o 
  14   9  -7    3336.416    3336.065      43.624 o 
  14   9  -5    1886.851    1854.581      22.960 o 
  14   9  -3    2843.446    2834.967      22.386 o 
  14   9  -1    2452.914    2437.761      16.072 o 
  14   9   1    3587.770    3554.184      21.812 o 
  14   9   3    2634.325    2643.826      20.664 o 
  14   9   5    2106.877    2093.364      28.700 o 
  14   9   7    2719.641    2760.347      34.440 o 
  14   9   9    2088.595    2064.664      53.956 o 
  14   9  11    1772.448    1776.518      57.400 o 
  14   9  13    1713.365    1655.405      47.642 o 
  14  10 -14     917.028     963.165      43.624 o 
  14  10 -12    1403.397    1463.690      63.140 o 
  14  10 -10    1615.058    1587.673      24.108 o 
  14  10  -8    2722.674    2777.567      57.400 o 
  14  10  -6    1378.768    1356.927      25.830 o 
  14  10  -4    3760.487    3792.392      43.624 o 
  14  10  -2    2340.343    2392.990      31.570 o 
  14  10   0    6255.469    6354.137      55.104 o 
  14  10   2    2440.196    2433.743      35.014 o 
  14  10   4    4004.939    3969.183      36.162 o 
  14  10   6    1593.795    1547.494      24.108 o 
  14  10   8    2898.711    2845.873      40.180 o 
  14  10  10    1809.054    1836.214      52.808 o 
  14  10  12    1406.767    1421.214      48.790 o 
  14  10  14     836.332     807.612      31.570 o 
  14  11 -15     879.330     900.026      41.328 o 
  14  11 -13     807.779     768.007      44.772 o 
  14  11 -11    1620.626    1624.409      37.310 o 
  14  11  -9    1576.755    1548.641      33.292 o 
  14  11  -7    2830.590    2779.289      47.068 o 
  14  11  -5    2066.429    2079.014      26.978 o 
  14  11  -3    3668.885    3642.005      32.718 o 
  14  11  -1    2745.481    2724.186      25.256 o 
  14  11   1    2966.631    2945.748      24.682 o 
  14  11   3    3123.470    3101.875      32.718 o 
  14  11   5    3007.529    3002.573      38.458 o 
  14  11   7    2244.667    2250.065      47.068 o 
  14  11   9    1458.362    1447.044      20.664 o 
  14  11  11    1502.889    1523.386      32.144 o 
  14  11  13    1316.796    1371.277      30.996 o 
  14  12 -14    1249.223    1234.666      48.216 o 
  14  12 -12    2638.068    2552.561     120.539 o 
  14  12 -10    2115.186    2095.660      31.570 o 
  14  12  -8    3158.207    3065.713      63.140 o 
  14  12  -6    3465.256    3414.703      68.880 o 
  14  12  -4    6248.510    6193.418      46.494 o 
  14  12  -2    3210.327    3198.880      32.718 o 
  14  12   0    7124.191    7094.592      55.678 o 
  14  12   2    3347.959    3339.509      29.848 o 
  14  12   4    5904.251    5871.980      53.382 o 
  14  12   6    2973.935    2939.434      56.252 o 
  14  12   8    3060.602    2928.528      56.252 o 
  14  12  10    2224.430    2236.289      57.400 o 
  14  12  12    2533.385    2595.610     143.499 o 
  14  12  14    1119.413    1226.056      36.736 o 
  14  13 -15    1219.749    1138.808      43.050 o 
  14  13 -13    1099.061    1083.705      80.359 o 
  14  13 -11    1341.153    1382.757      28.700 o 
  14  13  -9    1960.780    1993.488      30.996 o 
  14  13  -7    4822.841    4787.701     103.319 o 
  14  13  -5    3078.541    3099.579      53.956 o 
  14  13  -3    4379.438    4288.899      38.458 o 
  14  13  -1    6211.964    6216.378      46.494 o 
  14  13   1    6581.378    6583.735      51.660 o 
  14  13   3    3958.407    3923.263      42.476 o 
  14  13   5    3595.832    3570.830      44.198 o 
  14  13   7    4415.861    4381.312      68.880 o 
  14  13   9    2377.835    2330.998      44.772 o 
  14  13  11    1219.817    1214.576      25.256 o 
  14  13  13    1122.629    1167.508      40.754 o 
  14  14 -14    1124.188    1110.682      44.772 o 
  14  14 -12    1245.980    1212.280      29.848 o 
  14  14 -10    1255.762    1218.020      32.718 o 
  14  14  -8    2641.832    2654.732      63.140 o 
  14  14  -6    2208.292    2194.387      51.660 o 
  14  14  -4    4651.747    4701.602      46.494 o 
  14  14  -2    2598.436    2560.597      30.422 o 
  14  14   0    4155.545    4117.274      37.884 o 
  14  14   2    1943.233    1922.887      40.180 o 
  14  14   4    4491.481    4426.658      45.920 o 
  14  14   6    2155.598    2165.687      47.068 o 
  14  14   8    2215.942    2225.957      39.032 o 
  14  14  10    1156.207    1193.912      26.404 o 
  14  14  12    1339.260    1333.393      24.682 o 
  14  14  14    1025.527    1019.991      32.144 o 
  14  15 -13    1133.384    1176.118      32.144 o 
  14  15 -11    2339.674    2341.904     109.059 o 
  14  15  -9    1495.548    1437.860      33.292 o 
  14  15  -7    2597.695    2654.158      56.252 o 
  14  15  -5    3226.705    3217.248      56.252 o 
  14  15  -3    5308.054    5271.006      63.140 o 
  14  15  -1    3512.005    3571.404      40.754 o 
  14  15   1    3494.503    3437.663      49.364 o 
  14  15   3    4092.670    4072.502      52.234 o 
  14  15   5    3472.503    3488.174      57.400 o 
  14  15   7    2776.599    2770.105      74.619 o 
  14  15   9    1552.785    1599.727      20.664 o 
  14  15  11    1536.829    1587.673      49.938 o 
  14  15  13    1312.929    1359.797      43.050 o 
  14  16 -14     755.174     760.545      35.588 o 
  14  16 -12    1087.367    1096.333      30.996 o 
  14  16 -10     873.165     872.474      22.960 o 
  14  16  -8    1549.723    1513.628      36.736 o 
  14  16  -6    1926.705    1920.017      46.494 o 
  14  16  -4    4686.175    4671.754      57.400 o 
  14  16  -2    1922.973    1932.645      45.920 o 
  14  16   0    3125.955    3075.471      41.328 o 
  14  16   2    2446.206    2421.115      40.180 o 
  14  16   4    4453.842    4552.937      63.140 o 
  14  16   6    1597.839    1546.920      39.606 o 
  14  16   8    1814.506    1765.038      31.570 o 
  14  16  10     964.754     973.497      28.700 o 
  14  16  12     899.943     910.932      44.772 o 
  14  17 -13     647.755     652.060      30.996 o 
  14  17 -11    1601.587    1564.139      37.310 o 
  14  17  -9    1676.913    1623.835      36.736 o 
  14  17  -7    1926.871    1921.165      41.902 o 
  14  17  -5    1446.652    1422.362      33.292 o 
  14  17  -3    3120.124    3226.432      74.619 o 
  14  17  -1    2126.862    2163.965      41.902 o 
  14  17   1    2394.768    2392.990      39.032 o 
  14  17   3    2469.397    2395.860      97.579 o 
  14  17   5    1370.021    1368.981      26.978 o 
  14  17   7    1404.635    1433.842      24.108 o 
  14  17   9    1844.956    1902.797      43.050 o 
  14  17  11    1293.855    1288.047      30.996 o 
  14  17  13     627.866     638.858      20.090 o 
  14  18 -12     794.743     848.940      33.292 o 
  14  18 -10     993.874     978.663      48.790 o 
  14  18  -8    2093.269    2058.350      48.790 o 
  14  18  -6    1603.696    1550.364      36.736 o 
  14  18  -4    2403.576    2422.264      53.956 o 
  14  18  -2    1544.527    1523.386      34.440 o 
  14  18   0    3916.440    3947.945      63.140 o 
  14  18   2    1738.423    1690.419      22.960 o 
  14  18   4    2512.805    2570.354      53.956 o 
  14  18   6    1518.511    1476.318      27.552 o 
  14  18   8    1795.064    1831.622      48.790 o 
  14  18  10     823.894     815.648      43.050 o 
  14  18  12     970.071     981.533      25.830 o 
  14  19 -11    1290.538    1205.966      30.422 o 
  14  19  -9    1186.810    1245.572      33.292 o 
  14  19  -7    2329.156    2356.828      53.956 o 
  14  19  -5    1551.551    1513.628      26.404 o 
  14  19  -3    2146.569    2192.091      56.252 o 
  14  19  -1    2896.926    2911.882      63.140 o 
  14  19   1    3346.787    3360.747      68.880 o 
  14  19   3    2014.809    2002.672      35.014 o 
  14  19   5    1717.910    1704.194      56.252 o 
  14  19   7    2004.415    2028.502      51.660 o 
  14  19   9    1544.566    1579.637      28.126 o 
  14  19  11    1206.392    1255.903      21.812 o 
  14  20 -12    1128.383    1189.894      80.359 o 
  14  20 -10    1409.330    1457.950      49.938 o 
  14  20  -8    2105.520    2122.637      39.606 o 
  14  20  -6    1333.376    1385.053      39.032 o 
  14  20  -4    2555.557    2665.638      57.400 o 
  14  20  -2    1700.341    1689.271      30.996 o 
  14  20   0    2675.123    2599.628      63.140 o 
  14  20   2    1431.641    1440.730      30.422 o 
  14  20   4    2749.842    2758.051      51.660 o 
  14  20   6    1331.467    1364.963      26.978 o 
  14  20   8    1637.444    1666.885      36.162 o 
  14  20  10    1290.558    1341.429      26.978 o 
  14  20  12    1266.070    1267.383      46.494 o 
  14  21 -11     935.364     904.618      23.534 o 
  14  21  -9     558.954     542.771      16.072 o 
  14  21  -7    1056.313    1052.135      43.050 o 
  14  21  -5     969.240     988.995      24.682 o 
  14  21  -3    1440.359    1454.506      31.570 o 
  14  21  -1    1089.778    1085.427      34.440 o 
  14  21   1    1448.694    1451.062      20.664 o 
  14  21   3    1426.563    1399.976      18.942 o 
  14  21   5    1411.080    1401.125      34.440 o 
  14  21   7     872.512     907.488      25.256 o 
  14  21   9     772.769     773.173      16.646 o 
  14  21  11     945.488     960.296      48.790 o 
  14  22 -10     679.589     673.871      20.090 o 
  14  22  -8    1592.575    1555.529      40.180 o 
  14  22  -6     903.397     971.775      56.252 o 
  14  22  -4     876.525     881.084      27.552 o 
  14  22  -2     741.833     755.953      19.516 o 
  14  22   0    2600.995    2701.800      53.956 o 
  14  22   2     831.654     868.456      14.350 o 
  14  22   4     880.700     867.882      24.108 o 
  14  22   6     969.858    1007.937      28.126 o 
  14  22   8    1741.854    1767.908      41.328 o 
  14  22  10     713.844     726.105      16.072 o 
  14  23  -9     725.606     739.881      23.534 o 
  14  23  -7    1214.293    1229.500      24.108 o 
  14  23  -5     929.676     976.941      20.090 o 
  14  23  -3    1310.587    1340.855      30.422 o 
  14  23  -1     702.980     690.517      21.238 o 
  14  23   1    1045.593    1058.449      30.422 o 
  14  23   3    1298.220    1340.281      21.238 o 
  14  23   5    1126.471    1142.826      24.682 o 
  14  23   7     895.118     874.770      28.700 o 
  14  23   9     935.287     970.627      20.664 o 
  14  24  -8     612.054     660.096      17.794 o 
  14  24  -6     411.251     435.376      22.960 o 
  14  24  -4    1499.285    1498.130      31.570 o 
  14  24  -2     848.586     842.052      21.812 o 
  14  24   0    1034.123    1022.287      19.516 o 
  14  24   2     664.507     654.356      17.220 o 
  14  24   4    1466.826    1431.546      41.328 o 
  14  24   6     867.226     858.698      20.664 o 
  14  24   8    1057.910    1052.135      20.664 o 
  14  25  -7    1111.897    1086.575      25.830 o 
  14  25  -5    1366.635    1316.173      25.256 o 
  14  25  -3    1387.777    1398.828      52.808 o 
  14  25  -1     645.790     648.616      18.368 o 
  14  25   1    1023.216    1040.081      21.238 o 
  14  25   3    1266.698    1265.087      18.942 o 
  14  25   5    1341.828    1330.523      29.848 o 
  14  25   7    1067.604    1049.265      20.090 o 
  14  26  -6     708.338     721.513      27.552 o 
  14  26  -4    1354.161    1448.192      30.996 o 
  14  26  -2    1125.063    1132.494      21.812 o 
  14  26   0    1622.785    1639.907      26.978 o 
  14  26   2     868.621     896.582      25.830 o 
  14  26   4    1394.094    1346.595      25.830 o 
  14  26   6     955.785     959.148      14.924 o 
  14  27  -5     944.319     966.609      14.350 o 
  14  27  -3    1221.923    1285.751      28.126 o 
  14  27  -1    1210.635    1200.800      24.682 o 
  14  27   1    1312.880    1321.339      34.440 o 
  14  27   3    1156.327    1173.822      16.072 o 
  14  27   5    1313.624    1335.689      32.718 o 
  14  28  -2     487.724     514.128      15.498 o 
  14  28   0    1244.568    1258.199      22.386 o 
  14  28   2     643.849     644.024      25.256 o 
  15   0 -15    1543.001    1356.353     103.319 o 
  15   0 -13    2082.714    2122.637      86.099 o 
  15   0 -11    2289.203    2275.321      74.619 o 
  15   0  -9    2692.619    2704.096      48.790 o 
  15   0  -7    5775.446    5691.171      53.956 o 
  15   0  -5    5787.373    5826.061      44.772 o 
  15   0  -3    6357.418    6394.316      25.256 o 
  15   0  -1    6731.801    6692.794      28.700 o 
  15   0   1    5821.567    5808.841      24.108 o 
  15   0   3    7027.126    7054.412      28.126 o 
  15   0   5    5961.189    6015.479      36.736 o 
  15   0   7    7079.771    7048.672      56.826 o 
  15   0   9    2311.371    2286.226      39.606 o 
  15   0  11    2541.723    2537.637      74.619 o 
  15   0  13    2180.071    2149.615      56.252 o 
  15   0  15    1766.709    1712.804      86.099 o 
  15   1 -14    2421.051    2300.002      74.619 o 
  15   1 -12    1682.541    1667.459      28.126 o 
  15   1 -10    4101.287    4009.363      91.839 o 
  15   1  -8    3134.772    3128.279      47.068 o 
  15   1  -6    4837.190    4840.509      33.292 o 
  15   1  -4    3421.612    3443.977      19.516 o 
  15   1  -2    5983.075    6015.479      25.256 o 
  15   1   0    4871.550    4874.375      25.256 o 
  15   1   2    5183.486    5192.943      21.812 o 
  15   1   4    3437.101    3491.618      17.794 o 
  15   1   6    5080.185    5089.624      40.180 o 
  15   1   8    3098.933    3134.593      45.920 o 
  15   1  10    4296.462    4304.971      74.619 o 
  15   1  12    1587.429    1615.799      26.978 o 
  15   1  14    2088.069    2131.248      97.579 o 
  15   2 -15    1054.362    1089.445      26.978 o 
  15   2 -13    1617.441    1581.359      36.736 o 
  15   2 -11    1354.590    1417.770      48.790 o 
  15   2  -9    1470.554    1474.022      28.700 o 
  15   2  -7    3623.768    3640.857      41.328 o 
  15   2  -5    3519.068    3478.990      30.996 o 
  15   2  -3    3773.632    3790.096      18.942 o 
  15   2  -1    4121.754    4128.754      21.238 o 
  15   2   1    3944.065    3947.371      18.368 o 
  15   2   3    5350.358    5354.236      22.960 o 
  15   2   5    3134.712    3120.817      26.404 o 
  15   2   7    3972.385    3950.815      42.476 o 
  15   2   9    1618.430    1612.929      34.440 o 
  15   2  11    2196.488    2114.028      57.400 o 
  15   2  13    1220.746    1191.042      63.140 o 
  15   2  15    1089.866    1187.024      36.736 o 
  15   3 -14    1945.397    1907.389      68.880 o 
  15   3 -12    2074.444    2143.302      91.839 o 
  15   3 -10    3985.176    3974.349      91.839 o 
  15   3  -8    2597.333    2549.117      39.032 o 
  15   3  -6    5731.328    5757.181      41.902 o 
  15   3  -4    4367.411    4447.896      27.552 o 
  15   3  -2    6988.765    7048.672      35.588 o 
  15   3   0    6673.663    6727.234      25.830 o 
  15   3   2    6570.491    6595.215      28.700 o 
  15   3   4    4381.433    4387.626      24.108 o 
  15   3   6    6255.638    6216.378      47.068 o 
  15   3   8    2758.183    2745.997      41.902 o 
  15   3  10    3773.597    3718.921     114.799 o 
  15   3  12    2077.555    2121.490      91.839 o 
  15   3  14    2102.380    2223.087     149.239 o 
  15   3  16     607.294     656.652      24.682 o 
  15   4 -15    1158.198    1122.162      39.032 o 
  15   4 -13    1830.854    1786.276      37.310 o 
  15   4 -11    2709.071    2741.406     103.319 o 
  15   4  -9    3431.451    3441.107      52.234 o 
  15   4  -7    4098.767    4086.852      53.956 o 
  15   4  -5    4239.786    4219.445      27.552 o 
  15   4  -3    6041.440    6084.359      34.440 o 
  15   4  -1    5945.059    6004.000      26.978 o 
  15   4   1    4930.240    4940.385      21.238 o 
  15   4   3    6586.032    6629.655      28.126 o 
  15   4   5    3987.933    4017.399      37.884 o 
  15   4   7    4217.912    4154.010      51.660 o 
  15   4   9    2487.034    2566.911      43.624 o 
  15   4  11    3149.110    3167.311     114.799 o 
  15   4  13    1932.144    1797.756     114.799 o 
  15   4  15    1292.618    1302.971      40.180 o 
  15   5 -16     905.694     878.788      30.422 o 
  15   5 -14    1595.170    1487.224      56.826 o 
  15   5 -12     717.923     722.087      32.718 o 
  15   5 -10    3508.215    3430.775      91.839 o 
  15   5  -8    3506.877    3532.946      53.956 o 
  15   5  -6    4691.993    4690.122      37.884 o 
  15   5  -4    3548.295    3538.686      22.386 o 
  15   5  -2    7837.382    7835.047      33.292 o 
  15   5   0    8495.733    8552.542      29.848 o 
  15   5   2    8362.193    8363.123      36.162 o 
  15   5   4    3886.263    3867.586      21.812 o 
  15   5   6    4702.269    4670.606      44.198 o 
  15   5   8    3483.248    3430.201      41.328 o 
  15   5  10    3639.289    3525.484     114.799 o 
  15   5  12     956.313     976.941      31.570 o 
  15   5  16     796.567     768.007      26.978 o 
  15   6 -15     841.056     869.030      30.996 o 
  15   6 -13    1643.203    1642.203      57.400 o 
  15   6 -11    3165.848    3130.001      97.579 o 
  15   6  -9    3228.372    3189.697      56.252 o 
  15   6  -7    3773.367    3745.898      49.364 o 
  15   6  -5    5507.038    5478.219      39.606 o 
  15   6  -3    6474.881    6600.955      45.920 o 
  15   6  -1    6048.032    6055.659      24.682 o 
  15   6   1    6359.657    6348.397      25.830 o 
  15   6   3    7464.028    7473.429      55.104 o 
  15   6   5    3663.899    3647.171      29.848 o 
  15   6   7    3679.708    3604.696      37.884 o 
  15   6   9    3109.350    3142.055      53.956 o 
  15   6  11    3309.209    3314.254      97.579 o 
  15   6  13    1302.909    1292.639      36.162 o 
  15   7 -16     750.851     653.782      26.978 o 
  15   7 -14    1448.358    1337.985      33.866 o 
  15   7 -12     938.663     940.780      26.978 o 
  15   7 -10    3131.300    3059.399      57.400 o 
  15   7  -8    2318.867    2347.070      51.660 o 
  15   7  -6    4342.913    4323.913      47.642 o 
  15   7  -4    4315.010    4298.657      36.162 o 
  15   7  -2    5947.620    5958.080      31.570 o 
  15   7   0    4236.065    4224.611      24.108 o 
  15   7   2    6196.315    6176.198      39.032 o 
  15   7   4    4138.797    4113.256      27.552 o 
  15   7   6    3967.526    3908.340      38.458 o 
  15   7   8    2086.916    2103.122      35.014 o 
  15   7  10    2969.626    2929.102     120.539 o 
  15   7  12     956.981     902.896      44.772 o 
  15   8 -15     780.989     763.415      35.014 o 
  15   8 -13    1417.348    1298.953      49.938 o 
  15   8 -11    1655.351    1632.445      48.790 o 
  15   8  -9    1982.018    1934.941      33.292 o 
  15   8  -7    2998.721    3032.996      44.772 o 
  15   8  -5    3630.617    3616.176      44.772 o 
  15   8  -3    5431.270    5406.469      47.642 o 
  15   8  -1    5932.745    5975.299      46.494 o 
  15   8   1    4926.924    4978.268      41.902 o 
  15   8   3    5599.160    5575.798      35.014 o 
  15   8   5    3245.345    3237.912      36.162 o 
  15   8   7    3576.095    3628.803      44.198 o 
  15   8   9    1738.900    1715.674      26.978 o 
  15   8  11    1898.953    1856.877     103.319 o 
  15   8  13     993.971    1067.633      40.754 o 
  15   8  15     920.115    1002.197      39.032 o 
  15   9 -14    1282.263    1243.276      47.068 o 
  15   9 -12     747.858     728.401      32.144 o 
  15   9 -10    1649.832    1682.383      30.422 o 
  15   9  -8    1366.360    1383.331      25.830 o 
  15   9  -6    3303.875    3283.258      57.400 o 
  15   9  -4    2006.408    2008.412      21.812 o 
  15   9  -2    2951.701    2907.290      38.458 o 
  15   9   0    1952.011    1956.179      25.830 o 
  15   9   2    1927.065    1916.573      25.256 o 
  15   9   4    1642.570    1688.123      23.534 o 
  15   9   6    3415.913    3440.533      45.346 o 
  15   9   8     786.607     818.518      14.924 o 
  15   9  10     962.666     981.533      24.108 o 
  15   9  12     767.209     761.693      32.718 o 
  15  10 -15     614.861     598.678      32.718 o 
  15  10 -13    1415.729    1390.793      51.086 o 
  15  10 -11    1337.854    1330.523      35.014 o 
  15  10  -9    1232.634    1228.352      24.108 o 
  15  10  -7    2409.445    2381.510      54.530 o 
  15  10  -5    3117.192    3103.023      41.902 o 
  15  10  -3    3522.672    3524.336      29.274 o 
  15  10  -1    4062.219    4067.910      34.440 o 
  15  10   1    3276.008    3268.908      29.274 o 
  15  10   3    3744.015    3689.647      32.718 o 
  15  10   5    2531.916    2508.363      30.996 o 
  15  10   7    2808.475    2791.917      47.642 o 
  15  10   9    1113.162    1135.364      21.238 o 
  15  10  11    1584.194    1616.373      63.140 o 
  15  10  13     883.276     932.744      22.960 o 
  15  11 -14    1679.283    1638.185      55.104 o 
  15  11 -12     825.172     851.810      33.292 o 
  15  11 -10    2042.666    2031.946      41.328 o 
  15  11  -8    2227.252    2227.679      51.086 o 
  15  11  -6    4275.978    4292.917      74.619 o 
  15  11  -4    3240.789    3244.226      34.440 o 
  15  11  -2    4766.043    4768.760      40.180 o 
  15  11   0    4069.880    4082.260      40.180 o 
  15  11   2    4824.085    4820.419      46.494 o 
  15  11   4    3235.744    3221.266      41.902 o 
  15  11   6    3933.112    3923.837      63.140 o 
  15  11   8    2072.477    2089.346      36.736 o 
  15  11  10    2328.713    2248.343      63.140 o 
  15  11  12     728.301     734.715      40.180 o 
  15  12 -15     760.442     749.065      35.014 o 
  15  12 -13    1233.451    1200.800      48.790 o 
  15  12 -11    1556.896    1474.022      43.050 o 
  15  12  -9    1836.110    1849.416      30.996 o 
  15  12  -7    2416.936    2397.582      54.530 o 
  15  12  -5    2723.922    2746.571      36.736 o 
  15  12  -3    2882.712    2957.802      32.718 o 
  15  12  -1    3173.163    3146.073      34.440 o 
  15  12   1    2402.169    2412.506      28.700 o 
  15  12   3    2876.690    2904.420      41.902 o 
  15  12   5    2144.246    2176.019      36.736 o 
  15  12   7    2749.956    2770.105      47.642 o 
  15  12   9    1203.942    1242.702      25.830 o 
  15  12  11    1530.553    1521.090      26.978 o 
  15  12  13    1139.000    1247.294      42.476 o 
  15  13 -14    1218.898    1258.199      47.642 o 
  15  13 -12    1096.715    1046.969      25.256 o 
  15  13 -10    2456.365    2425.708      63.140 o 
  15  13  -8    1552.637    1521.090      28.126 o 
  15  13  -6    3182.021    3156.979      45.346 o 
  15  13  -4    3308.356    3334.917      38.458 o 
  15  13  -2    4683.466    4617.799      39.606 o 
  15  13   0    3592.386    3598.956      38.458 o 
  15  13   2    4552.752    4523.663      43.624 o 
  15  13   4    3299.781    3263.742      37.884 o 
  15  13   6    3654.720    3631.099      80.359 o 
  15  13   8    1850.084    1842.527      25.830 o 
  15  13  10    2209.351    2236.289      52.808 o 
  15  13  12    1016.414    1010.807      28.700 o 
  15  14 -13     994.366    1014.251      42.476 o 
  15  14 -11    1535.612    1511.906      39.606 o 
  15  14  -9    2223.381    2229.975      51.660 o 
  15  14  -7    2299.879    2294.262      53.956 o 
  15  14  -5    2490.851    2468.757      41.328 o 
  15  14  -3    3345.673    3347.545      38.458 o 
  15  14  -1    2759.500    2771.827      32.718 o 
  15  14   1    2642.948    2640.382      36.736 o 
  15  14   3    4119.438    4108.090      48.790 o 
  15  14   5    1972.268    1984.878      30.422 o 
  15  14   7    2374.197    2414.802      80.359 o 
  15  14   9    1980.646    1969.955      34.440 o 
  15  14  11    1831.744    1813.254      56.826 o 
  15  14  13     909.650     941.928      36.162 o 
  15  15 -14     940.489     928.726      37.884 o 
  15  15 -12    1055.193    1035.489      33.292 o 
  15  15 -10    2684.211    2666.212      80.359 o 
  15  15  -8    1366.466    1390.219      28.126 o 
  15  15  -6    2097.231    2114.028      57.400 o 
  15  15  -4    1904.850    1961.919      32.718 o 
  15  15  -2    2766.186    2760.347      41.902 o 
  15  15   0    2242.151    2263.267      42.476 o 
  15  15   2    3400.853    3391.743      63.140 o 
  15  15   4    1839.370    1875.245      21.238 o 
  15  15   6    1738.562    1740.930      34.440 o 
  15  15   8    1497.050    1479.762      32.718 o 
  15  15  10    2907.036    2850.465     114.799 o 
  15  15  12    1028.130    1049.265      63.140 o 
  15  16 -13     786.442     800.725      37.310 o 
  15  16 -11     918.235     889.120      28.700 o 
  15  16  -9    1442.325    1390.219      33.292 o 
  15  16  -7    2247.137    2312.630      48.790 o 
  15  16  -5    1589.260    1565.287      56.252 o 
  15  16  -3    1601.985    1564.713      31.570 o 
  15  16  -1    2813.083    2839.559      50.512 o 
  15  16   1    2753.094    2704.096      44.772 o 
  15  16   3    2522.566    2520.417      51.086 o 
  15  16   5    1551.074    1552.085      24.682 o 
  15  16   7    2562.776    2637.512      63.140 o 
  15  16   9    1240.520    1220.316      21.812 o 
  15  16  11    1286.948    1249.589      30.996 o 
  15  16  13     851.927     860.420      32.718 o 
  15  17 -12     860.543     863.864      26.978 o 
  15  17 -10    1721.302    1708.786      34.440 o 
  15  17  -8    1475.750    1525.108      48.790 o 
  15  17  -6    1983.644    1985.453      36.162 o 
  15  17  -4    1125.286    1104.369      36.736 o 
  15  17  -2    2190.100    2079.588      51.660 o 
  15  17   0    2003.400    2022.762      63.140 o 
  15  17   2    1969.987    1912.555      45.920 o 
  15  17   4    1314.762    1319.043      26.404 o 
  15  17   6    2062.952    2045.148      46.494 o 
  15  17   8    1359.333    1386.775      34.440 o 
  15  17  10    1921.218    1886.151      39.606 o 
  15  17  12     933.397     964.313      56.826 o 
  15  18 -11    1544.531    1626.705      63.140 o 
  15  18  -9    1740.750    1672.625      39.606 o 
  15  18  -7    2315.872    2357.976      41.328 o 
  15  18  -5    2560.271    2597.332      74.619 o 
  15  18  -3    2901.658    2923.362      51.660 o 
  15  18  -1    3035.943    3029.551      57.400 o 
  15  18   1    2375.767    2366.586      54.530 o 
  15  18   3    3106.092    3111.059      49.938 o 
  15  18   5    2876.936    2814.303      68.880 o 
  15  18   7    2794.170    2778.141      63.140 o 
  15  18   9    1337.651    1333.393      24.682 o 
  15  18  11    1744.079    1744.948      39.606 o 
  15  19 -12     983.931     970.053      25.830 o 
  15  19 -10    1307.156    1307.563      25.830 o 
  15  19  -8     809.324     795.559      17.794 o 
  15  19  -6    2232.635    2212.181      91.839 o 
  15  19  -4    2013.095    2044.000      52.808 o 
  15  19  -2    2144.788    2189.795      57.400 o 
  15  19   0    1655.754    1638.759      21.812 o 
  15  19   2    2343.413    2399.878      53.956 o 
  15  19   4    2041.928    2021.040      28.126 o 
  15  19   6    2372.178    2249.491      68.880 o 
  15  19   8    1176.470    1182.432      17.220 o 
  15  19  10    1495.839    1519.942      33.292 o 
  15  19  12     901.224     932.744      24.682 o 
  15  20 -11     822.945     828.850      24.108 o 
  15  20  -9    1329.138    1366.685      39.606 o 
  15  20  -7    1679.075    1662.293      56.252 o 
  15  20  -5    1376.179    1378.739      25.256 o 
  15  20  -3    1375.116    1408.012      31.570 o 
  15  20  -1    1777.694    1759.872      33.292 o 
  15  20   1    1459.225    1465.412      21.238 o 
  15  20   3    1540.471    1518.794      28.126 o 
  15  20   5    1029.590    1033.767      20.090 o 
  15  20   7    1926.891    1972.825      41.328 o 
  15  20   9    1289.076    1351.187      51.660 o 
  15  20  11     938.946     973.497      21.238 o 
  15  21 -10    1091.245    1071.077      49.938 o 
  15  21  -8     860.766     887.398      33.292 o 
  15  21  -6    1590.879    1616.373      63.140 o 
  15  21  -4    1606.012    1656.553      43.050 o 
  15  21  -2    1907.054    1928.627      43.050 o 
  15  21   0    1234.627    1206.540      20.090 o 
  15  21   2    1901.452    1909.111      23.534 o 
  15  21   4    1700.563    1655.979      22.386 o 
  15  21   6    1784.818    1781.684      49.938 o 
  15  21   8     949.712     939.632      16.072 o 
  15  21  10    1125.615    1207.114      27.552 o 
  15  22  -9     648.320     648.616      18.368 o 
  15  22  -7     682.754     707.737      19.516 o 
  15  22  -5    1106.353    1166.360      25.256 o 
  15  22  -3    1222.098    1276.567      25.256 o 
  15  22  -1    1144.050    1123.310      21.238 o 
  15  22   1     862.588     843.774      25.830 o 
  15  22   3    1202.229    1189.320      25.256 o 
  15  22   5     821.908     836.312      21.812 o 
  15  22   7    1248.462    1244.998      28.126 o 
  15  22   9     610.351     597.530      17.794 o 
  15  23  -8     593.164     565.271      24.108 o 
  15  23  -6    1179.644    1195.060      68.880 o 
  15  23  -4    1051.964    1052.709      21.812 o 
  15  23  -2    1013.629    1015.973      21.238 o 
  15  23   0     615.183     608.436      21.238 o 
  15  23   2    1159.095    1175.544      38.458 o 
  15  23   4     953.175     884.528      19.516 o 
  15  23   6     915.166     924.708      17.220 o 
  15  23   8     481.499     494.957      28.700 o 
  15  24  -7     686.516     668.131      18.368 o 
  15  24  -5     795.496     798.429      40.754 o 
  15  24  -3    1151.508    1145.122      28.126 o 
  15  24  -1    1450.019    1438.434      25.256 o 
  15  24   1    1174.399    1164.064      28.126 o 
  15  24   3    1329.052    1304.119      34.440 o 
  15  24   5     711.672     698.553      20.664 o 
  15  24   7     809.454     804.743      20.664 o 
  15  25  -6    1495.883    1456.802      56.826 o 
  15  25  -4     736.688     761.119      16.072 o 
  15  25  -2    1362.678    1401.698      28.126 o 
  15  25   0    1777.800    1750.114      39.606 o 
  15  25   2    1408.788    1389.645      28.700 o 
  15  25   4     767.510     750.213      18.942 o 
  15  25   6    1334.780    1352.335      46.494 o 
  15  26  -5    1033.582    1032.045      25.830 o 
  15  26  -3     944.274     927.578      27.552 o 
  15  26  -1    1542.075    1590.543      32.718 o 
  15  26   1    1446.407    1439.008      56.252 o 
  15  26   3    1174.926    1156.602      22.960 o 
  15  26   5     706.613     711.181      16.072 o 
  15  27  -4     778.730     797.855      16.072 o 
  15  27  -2    1181.414    1264.513      33.292 o 
  15  27   0     795.327     821.962      13.202 o 
  15  27   2    1030.079    1042.377      19.516 o 
  15  27   4     852.972     852.958      18.368 o 
  15  28  -1     799.327     825.406      28.126 o 
  15  28   1     702.299     722.661      28.700 o 
  16   0 -16     640.677     676.741      29.848 o 
  16   0 -14     971.803     937.910      30.996 o 
  16   0 -12    1277.959    1294.361      46.494 o 
  16   0 -10     737.097     759.971      28.700 o 
  16   0  -8    2759.914    2770.679      63.140 o 
  16   0  -6    3082.712    3047.919      34.440 o 
  16   0  -4    4167.301    4191.320      26.978 o 
  16   0  -2    1922.101    1942.977      16.646 o 
  16   0   0    8113.939    8185.185      32.718 o 
  16   0   2    3152.506    3190.270      20.090 o 
  16   0   4    4455.613    4444.452      28.700 o 
  16   0   6    2301.344    2298.280      26.978 o 
  16   0   8    2440.087    2475.645      43.624 o 
  16   0  10    1154.999    1150.862      36.162 o 
  16   0  12    1564.957    1586.525      33.866 o 
  16   0  14     927.127     920.116      26.978 o 
  16   1 -15     715.888     737.585      33.866 o 
  16   1 -13    1054.969    1053.283      23.534 o 
  16   1 -11    3071.919    3190.844     114.799 o 
  16   1  -9    2516.625    2535.341      48.790 o 
  16   1  -7    3190.069    3150.091      34.440 o 
  16   1  -5    2344.751    2352.236      26.978 o 
  16   1  -3    5753.625    5797.361      36.162 o 
  16   1  -1    4306.252    4317.599      21.812 o 
  16   1   1    4272.846    4256.181      18.942 o 
  16   1   3    4358.155    4406.568      32.144 o 
  16   1   5    2858.542    2817.747      32.718 o 
  16   1   7    2456.651    2410.210      28.126 o 
  16   1   9    2205.507    2181.185      39.606 o 
  16   1  11    2476.656    2508.937      97.579 o 
  16   1  13    1405.545    1431.546      44.772 o 
  16   1  15     675.418     692.813      28.700 o 
  16   2 -14    1020.008    1026.879      26.978 o 
  16   2 -12    1491.881    1469.430      97.579 o 
  16   2 -10    1686.288    1618.669      57.400 o 
  16   2  -8    2982.405    2977.892      43.624 o 
  16   2  -6    2429.341    2445.223      38.458 o 
  16   2  -4    7328.985    7347.150      44.772 o 
  16   2  -2    3376.185    3416.425      20.090 o 
  16   2   0    6207.960    6216.378      25.830 o 
  16   2   2    3630.050    3687.351      21.238 o 
  16   2   4    7469.198    7450.469      53.382 o 
  16   2   6    2070.370    2045.722      30.996 o 
  16   2   8    2534.967    2531.897      34.440 o 
  16   2  10    1756.866    1801.200      43.050 o 
  16   2  12    1706.663    1836.214      37.884 o 
  16   2  14     982.182    1079.687      38.458 o 
  16   3 -15    1117.207    1059.023      35.014 o 
  16   3 -13     859.552     828.276      33.866 o 
  16   3 -11    1796.816    1720.266      29.274 o 
  16   3  -9    2303.268    2243.177      54.530 o 
  16   3  -7    4769.201    4746.948      53.956 o 
  16   3  -5    2601.528    2609.386      28.700 o 
  16   3  -3    4533.582    4560.973      29.848 o 
  16   3  -1    6489.540    6572.255      31.570 o 
  16   3   1    7309.748    7335.670      29.848 o 
  16   3   3    3745.731    3771.728      22.960 o 
  16   3   5    2739.467    2688.598      25.830 o 
  16   3   7    4499.798    4520.219      41.902 o 
  16   3   9    2631.074    2541.081      45.920 o 
  16   3  11    1166.456    1251.885      30.422 o 
  16   3  13    1230.175    1244.998      48.790 o 
  16   3  15    1120.586    1150.288      36.736 o 
  16   4 -14    1271.390    1250.737      30.422 o 
  16   4 -12    2228.448    2158.799      80.359 o 
  16   4 -10    2636.108    2544.525      57.400 o 
  16   4  -8    3688.062    3632.247      68.880 o 
  16   4  -6    3223.430    3272.352      36.736 o 
  16   4  -4    8234.864    8213.885      51.086 o 
  16   4  -2    3806.213    3823.962      21.238 o 
  16   4   0    6757.202    6767.414      32.144 o 
  16   4   2    3920.057    3930.725      23.534 o 
  16   4   4    7513.374    7502.129      63.140 o 
  16   4   6    2507.850    2530.175      25.830 o 
  16   4   8    3570.169    3636.265      68.880 o 
  16   4  10    2494.093    2372.326     223.858 o 
  16   4  12    1933.247    2003.820      40.754 o 
  16   4  14    1155.714    1243.849      31.570 o 
  16   5 -15    1270.606    1308.711      41.328 o 
  16   5 -13    1166.655    1140.530      30.996 o 
  16   5 -11    2124.181    2097.382      68.880 o 
  16   5  -9    2075.102    2065.238      45.920 o 
  16   5  -7    3935.553    3886.528      49.364 o 
  16   5  -5    4838.831    4810.087      40.180 o 
  16   5  -3    8268.504    8305.724      53.956 o 
  16   5  -1    5037.796    5064.942      25.256 o 
  16   5   1    5615.548    5671.082      28.700 o 
  16   5   3    7735.825    7714.508      44.198 o 
  16   5   5    5417.829    5377.770      41.328 o 
  16   5   7    3661.503    3681.037      49.364 o 
  16   5   9    2642.017    2562.893      47.068 o 
  16   5  11    1791.601    1786.850      74.619 o 
  16   5  13    1220.774    1277.141      32.718 o 
  16   6 -14    1727.624    1751.262      55.678 o 
  16   6 -12    3097.845    3003.148      97.579 o 
  16   6 -10    2457.168    2449.815      51.660 o 
  16   6  -8    4141.021    4130.476      63.140 o 
  16   6  -6    4502.705    4450.766      44.772 o 
  16   6  -4    8589.038    8604.201      54.530 o 
  16   6  -2    4870.661    4923.739      35.014 o 
  16   6   0    9599.704    9602.955      43.624 o 
  16   6   2    4371.032    4400.828      32.144 o 
  16   6   4    8068.415    8035.945      54.530 o 
  16   6   6    4647.615    4628.705      50.512 o 
  16   6   8    4558.823    4638.462      63.140 o 
  16   6  10    2368.534    2324.110      57.400 o 
  16   6  12    2663.109    2638.660      91.839 o 
  16   6  14    1651.668    1684.679      52.808 o 
  16   7 -15    1215.775    1215.724      29.848 o 
  16   7 -13    1592.843    1585.377      38.458 o 
  16   7 -11    1991.642    1963.641      57.400 o 
  16   7  -9    1589.393    1569.879      38.458 o 
  16   7  -7    4143.090    4128.754      68.880 o 
  16   7  -5    3695.356    3655.207      36.162 o 
  16   7  -3    4583.532    4551.789      29.274 o 
  16   7  -1    3573.425    3575.422      32.718 o 
  16   7   1    3495.151    3484.730      26.978 o 
  16   7   3    3631.404    3625.359      28.126 o 
  16   7   5    4751.961    4728.580      45.920 o 
  16   7   7    3752.314    3725.235      52.234 o 
  16   7   9    1326.374    1309.859      31.570 o 
  16   7  11    1665.433    1686.401      91.839 o 
  16   7  13    2055.298    1960.771      51.660 o 
  16   8 -14     993.684     973.497      41.328 o 
  16   8 -12    1137.524    1142.252      28.700 o 
  16   8 -10    1326.039    1366.685      24.108 o 
  16   8  -8    2903.847    2926.232      57.400 o 
  16   8  -6    1464.198    1447.618      31.570 o 
  16   8  -4    3146.633    3124.835      30.996 o 
  16   8  -2    2396.330    2382.084      22.386 o 
  16   8   0    6465.430    6445.976      41.328 o 
  16   8   2    2034.218    2039.982      23.534 o 
  16   8   4    3658.363    3590.346      43.624 o 
  16   8   6    2027.326    2000.376      30.996 o 
  16   8   8    3016.235    3025.533      51.660 o 
  16   8  10    1680.559    1651.961      28.700 o 
  16   8  12    1246.992    1127.328      43.050 o 
  16   8  14     725.103     657.800      34.440 o 
  16   9 -15    1235.276    1249.016      43.624 o 
  16   9 -13    1443.301    1362.667      49.364 o 
  16   9 -11    2103.159    2103.122      44.772 o 
  16   9  -9    1978.839    2010.708      45.920 o 
  16   9  -7    4147.760    4160.324      63.140 o 
  16   9  -5    2739.779    2767.809      39.606 o 
  16   9  -3    3151.186    3169.032      28.126 o 
  16   9  -1    3077.887    3051.363      27.552 o 
  16   9   1    4343.390    4304.397      36.162 o 
  16   9   3    3388.874    3400.353      28.700 o 
  16   9   5    2631.562    2600.776      39.032 o 
  16   9   7    3192.073    3229.876      57.400 o 
  16   9   9    2529.942    2604.220      86.099 o 
  16   9  11    2111.218    2111.732      43.050 o 
  16   9  13    1517.858    1505.592      29.274 o 
  16  10 -14     695.435     657.226      25.830 o 
  16  10 -12    1465.376    1409.160      36.162 o 
  16  10 -10    1774.488    1750.114      33.292 o 
  16  10  -8    2238.773    2198.979      44.772 o 
  16  10  -6    1178.931    1173.822      16.646 o 
  16  10  -4    3159.649    3149.517      34.440 o 
  16  10  -2    1609.174    1609.485      22.386 o 
  16  10   0    4271.789    4215.428      33.292 o 
  16  10   2    1796.039    1818.994      21.238 o 
  16  10   4    3288.945    3299.330      39.606 o 
  16  10   6    1564.661    1514.202      25.830 o 
  16  10   8    2500.020    2530.749      45.346 o 
  16  10  10    1632.462    1635.889      48.790 o 
  16  10  12    1519.618    1479.762      48.790 o 
  16  11 -15     918.946     867.882      36.162 o 
  16  11 -13     922.761     931.596      41.902 o 
  16  11 -11    1916.644    1926.331      40.754 o 
  16  11  -9    1798.598    1859.747      43.050 o 
  16  11  -7    2201.830    2112.880      48.790 o 
  16  11  -5    1946.348    1971.677      43.624 o 
  16  11  -3    3901.768    3914.080      40.754 o 
  16  11  -1    2554.083    2511.233      26.978 o 
  16  11   1    3124.265    3117.373      45.346 o 
  16  11   3    3813.878    3829.702      37.884 o 
  16  11   5    2784.970    2733.943      38.458 o 
  16  11   7    2082.909    2114.028      34.440 o 
  16  11   9    2151.392    2152.485      37.310 o 
  16  11  11    1835.991    1770.204      34.440 o 
  16  11  13    1275.674    1295.509      32.718 o 
  16  12 -14     989.112     972.349      41.328 o 
  16  12 -12    1309.267    1304.693      28.126 o 
  16  12 -10    1862.845    1907.963      34.440 o 
  16  12  -8    3105.000    3147.221      63.140 o 
  16  12  -6    1659.894    1623.835      45.920 o 
  16  12  -4    2879.018    2856.205      34.440 o 
  16  12  -2    1534.811    1567.583      25.830 o 
  16  12   0    4112.612    4084.556      40.180 o 
  16  12   2    1801.824    1796.608      25.256 o 
  16  12   4    2880.840    2878.591      38.458 o 
  16  12   6    1562.433    1573.897      43.624 o 
  16  12   8    2994.980    3085.803      63.140 o 
  16  12  10    1732.284    1728.876      34.440 o 
  16  12  12    1380.800    1378.165      45.920 o 
  16  13 -13     963.938     901.174      41.328 o 
  16  13 -11    1927.712    1902.223      36.736 o 
  16  13  -9    1370.575    1362.667      31.570 o 
  16  13  -7    2075.560    1986.601      56.252 o 
  16  13  -5    2052.199    2000.950      43.050 o 
  16  13  -3    3134.833    3171.329      38.458 o 
  16  13  -1    2636.860    2630.624      36.736 o 
  16  13   1    3579.431    3597.808      47.642 o 
  16  13   3    3204.994    3227.006      37.884 o 
  16  13   5    2268.345    2250.639      38.458 o 
  16  13   7    2011.088    1990.618      53.956 o 
  16  13   9    2198.824    2207.589      40.180 o 
  16  13  11    1856.627    1899.353      39.606 o 
  16  13  13    1028.216    1058.449      35.588 o 
  16  14 -14     918.905     894.860      37.884 o 
  16  14 -12     987.046    1021.713      30.422 o 
  16  14 -10     992.745     985.551      21.238 o 
  16  14  -8    2229.043    2251.787      56.252 o 
  16  14  -6    1660.896    1679.513      37.310 o 
  16  14  -4    2838.621    2843.003      41.328 o 
  16  14  -2    1436.612    1456.802      32.718 o 
  16  14   0    3256.884    3225.284      40.754 o 
  16  14   2    1494.773    1496.982      28.700 o 
  16  14   4    3081.645    3028.403      44.772 o 
  16  14   6    1682.304    1635.889      33.292 o 
  16  14   8    2143.759    2186.925      41.328 o 
  16  14  10    1170.957    1221.464      43.050 o 
  16  14  12    1077.103    1158.898      28.126 o 
  16  15 -13     880.120     823.684      36.162 o 
  16  15 -11    1084.316    1041.803      30.422 o 
  16  15  -9     731.612     743.899      16.072 o 
  16  15  -7    1656.123    1619.817      33.292 o 
  16  15  -5    1036.392    1072.799      16.072 o 
  16  15  -3    1907.878    1942.403      34.440 o 
  16  15  -1    1462.176    1448.192      30.422 o 
  16  15   1    1337.735    1333.967      28.126 o 
  16  15   3    1065.278    1081.983      21.238 o 
  16  15   5    1519.927    1544.624      32.718 o 
  16  15   7    1474.374    1479.762      28.126 o 
  16  15   9     939.304     914.376      17.794 o 
  16  15  11     865.164     834.016      26.404 o 
  16  15  13     861.148     913.802      35.014 o 
  16  16 -12    1134.510    1130.772      25.256 o 
  16  16 -10     862.407     869.604      21.812 o 
  16  16  -8    1589.944    1581.933      28.700 o 
  16  16  -6    1985.281    2064.664      41.328 o 
  16  16  -4    3494.226    3488.748      53.956 o 
  16  16  -2    2043.973    2015.300      39.606 o 
  16  16   0    3492.624    3390.021      47.642 o 
  16  16   2    1518.094    1517.072      19.516 o 
  16  16   4    3635.753    3579.440      50.512 o 
  16  16   6    2629.270    2718.446      63.140 o 
  16  16   8    1670.315    1676.643      26.404 o 
  16  16  10     634.730     656.652      16.646 o 
  16  16  12    1232.984    1239.258      28.126 o 
  16  17 -11    1446.813    1415.474      33.866 o 
  16  17  -9    1177.755    1168.656      21.812 o 
  16  17  -7    2108.070    2130.100      68.880 o 
  16  17  -5    2050.911    2095.660      49.938 o 
  16  17  -3    3102.623    3082.359      46.494 o 
  16  17  -1    2143.304    2120.342      57.400 o 
  16  17   1    2341.480    2240.881      47.068 o 
  16  17   3    2539.394    2605.368      49.364 o 
  16  17   5    2085.320    2105.992      31.570 o 
  16  17   7    1789.877    1739.208      43.050 o 
  16  17   9    1440.999    1495.834      28.126 o 
  16  17  11    1191.441    1185.302      24.108 o 
  16  18 -12     858.881     873.622      37.884 o 
  16  18 -10    1068.379    1068.781      24.108 o 
  16  18  -8    1874.683    1825.882      68.880 o 
  16  18  -6    1494.894    1497.556      36.736 o 
  16  18  -4    2768.912    2748.867      57.400 o 
  16  18  -2    1619.013    1637.037      25.256 o 
  16  18   0    2988.351    2964.116      40.180 o 
  16  18   2    1898.752    1951.587      43.624 o 
  16  18   4    2573.661    2574.947      48.790 o 
  16  18   6    1070.427    1064.189      26.404 o 
  16  18   8    1825.824    1792.590      57.400 o 
  16  18  10    1182.926    1237.536      52.808 o 
  16  18  12     755.650     817.944      34.440 o 
  16  19 -11    1251.290    1274.845      32.718 o 
  16  19  -9    1296.593    1339.707      80.359 o 
  16  19  -7    2118.263    2085.328      51.660 o 
  16  19  -5    2005.500    1994.063      46.494 o 
  16  19  -3    3013.689    3069.157      68.880 o 
  16  19  -1    2915.494    2998.556      63.140 o 
  16  19   1    3303.273    3248.818      63.140 o 
  16  19   3    2780.457    2832.097      56.252 o 
  16  19   5    2145.769    2122.064      43.624 o 
  16  19   7    1957.001    1978.565      36.162 o 
  16  19   9    1385.563    1391.941      45.920 o 
  16  19  11    1007.150     999.327      28.700 o 
  16  20 -10    1173.829    1123.310      27.552 o 
  16  20  -8    1595.814    1638.185      57.400 o 
  16  20  -6    1176.157    1147.992      28.126 o 
  16  20  -4    2334.490    2361.994      74.619 o 
  16  20  -2    1561.953    1568.731      32.718 o 
  16  20   0    2632.230    2596.758      51.086 o 
  16  20   2    1441.185    1456.802      24.682 o 
  16  20   4    2071.541    2057.776      63.140 o 
  16  20   6     985.221     991.865      25.830 o 
  16  20   8    1455.943    1501.574      37.310 o 
  16  20  10     991.942     981.533      27.552 o 
  16  21  -9     892.180     914.376      18.942 o 
  16  21  -7    1452.840    1417.196      30.996 o 
  16  21  -5    1130.371    1145.696      29.848 o 
  16  21  -3    1850.744    1883.281      37.310 o 
  16  21  -1    1526.456    1541.754      32.144 o 
  16  21   1    1810.098    1719.692      36.162 o 
  16  21   3    1772.358    1712.804      37.310 o 
  16  21   5    1340.224    1354.057      37.310 o 
  16  21   7    1002.503     989.569      17.220 o 
  16  21   9     883.109     882.806      20.664 o 
  16  22  -8     855.982     877.066      20.664 o 
  16  22  -6     717.641     744.473      24.682 o 
  16  22  -4    1315.377    1355.205      28.126 o 
  16  22  -2     830.499     836.312      16.646 o 
  16  22   0    1828.715    1793.164      37.310 o 
  16  22   2     949.916     976.367      28.126 o 
  16  22   4    1262.660    1236.388      27.552 o 
  16  22   6     543.275     497.712      20.090 o 
  16  22   8     797.870     804.169      17.220 o 
  16  23  -9     735.931     737.011      31.570 o 
  16  23  -7    1564.232    1668.607      74.619 o 
  16  23  -5     755.370     772.599      24.682 o 
  16  23  -3     889.456     912.080      43.050 o 
  16  23  -1    1214.411    1210.558      22.960 o 
  16  23   1    1410.362    1355.205      21.812 o 
  16  23   3     732.216     748.491      22.386 o 
  16  23   5     864.837     860.420      26.404 o 
  16  23   7    1122.499    1138.808      23.534 o 
  16  23   9     697.878     723.235      29.274 o 
  16  24  -8    1144.549    1126.754      44.772 o 
  16  24  -6     886.532     882.232      56.826 o 
  16  24  -4    1421.497    1451.062      28.700 o 
  16  24  -2    1162.957    1150.288      25.256 o 
  16  24   0    2031.506    1936.663      68.880 o 
  16  24   2    1042.994    1035.489      25.830 o 
  16  24   4    1523.688    1505.592      22.960 o 
  16  24   6     961.424     978.089      21.238 o 
  16  24   8    1119.057    1103.795      32.144 o 
  16  25  -5     839.107     839.756      26.978 o 
  16  25  -3    1274.935    1348.317      40.180 o 
  16  25  -1     731.613     782.931      16.072 o 
  16  25   1     736.512     738.733      40.180 o 
  16  25   3     912.238     914.950      23.534 o 
  16  25   5    1113.926    1166.934      39.606 o 
  16  26  -4    1434.738    1420.640      52.808 o 
  16  26  -2     622.274     652.060      14.350 o 
  16  26   0     844.521     840.904      14.350 o 
  16  26   2     691.954     693.961      28.126 o 
  16  26   4    1301.157    1285.751      30.422 o 
  16  27  -3     941.196     929.874      18.368 o 
  16  27  -1     769.158     799.577      19.516 o 
  16  27   1     935.784     950.538      22.386 o 
  16  27   3     836.028     861.568      17.794 o 
  17   0 -15     843.887     869.604      36.736 o 
  17   0 -13    1607.151    1689.271      40.180 o 
  17   0 -11    1536.852    1520.516      28.700 o 
  17   0  -9    1144.062    1164.064      18.368 o 
  17   0  -7    2626.531    2554.857      43.624 o 
  17   0  -5    4811.909    4803.199      43.624 o 
  17   0  -3    5052.068    5031.076      37.884 o 
  17   0  -1    3046.415    3116.799      23.534 o 
  17   0   1    3163.128    3189.122      33.292 o 
  17   0   3    6124.867    6136.019      41.328 o 
  17   0   5    3827.969    3799.280      34.440 o 
  17   0   7    3266.239    3220.118      38.458 o 
  17   0   9    1377.260    1350.039      30.996 o 
  17   0  11    1727.766    1713.952      31.570 o 
  17   0  13    1199.234    1247.294      25.830 o 
  17   0  15    1012.044    1023.435      31.570 o 
  17   1 -14    1567.209    1515.350      52.808 o 
  17   1 -12     942.713     998.753      30.996 o 
  17   1 -10    2456.680    2486.551      56.252 o 
  17   1  -8    1865.958    1917.721      38.458 o 
  17   1  -6    3151.253    3130.001      34.440 o 
  17   1  -4    2039.464    2018.744      20.090 o 
  17   1  -2    3154.984    3144.925      26.404 o 
  17   1   0    2694.641    2755.755      30.996 o 
  17   1   2    2965.644    2950.914      20.090 o 
  17   1   4    1486.324    1461.968      30.422 o 
  17   1   6    3246.443    3258.576      34.440 o 
  17   1   8    2267.548    2193.813      32.718 o 
  17   1  10    2188.071    2224.235      63.140 o 
  17   1  12     646.707     684.777      40.754 o 
  17   1  14    1709.438    1775.944      63.140 o 
  17   2 -15    1059.670    1063.041      38.458 o 
  17   2 -13    1188.938    1213.428      30.422 o 
  17   2 -11    1667.477    1687.549      29.274 o 
  17   2  -9    2178.383    2188.073      57.400 o 
  17   2  -7    2236.901    2229.401      34.440 o 
  17   2  -5    2618.183    2618.570      32.718 o 
  17   2  -3    4191.612    4199.355      34.440 o 
  17   2  -1    3190.752    3208.638      25.256 o 
  17   2   1    2294.891    2285.653      28.126 o 
  17   2   3    4618.987    4632.148      29.848 o 
  17   2   5    2530.221    2534.767      29.274 o 
  17   2   7    2919.596    2855.631      34.440 o 
  17   2   9    1891.266    2037.112      57.400 o 
  17   2  11    2017.495    2023.336      91.839 o 
  17   2  13     913.387     953.982      29.848 o 
  17   2  15    1054.539    1064.763      24.108 o 
  17   3 -14    1516.175    1463.116      63.140 o 
  17   3 -12     951.500     960.296      45.920 o 
  17   3 -10    1765.701    1791.442      57.400 o 
  17   3  -8    1186.292    1203.096      25.830 o 
  17   3  -6    3340.288    3337.787      36.162 o 
  17   3  -4    2426.661    2412.506      27.552 o 
  17   3  -2    3017.089    3041.605      25.256 o 
  17   3   0    2347.239    2347.644      20.664 o 
  17   3   2    3594.211    3564.516      25.256 o 
  17   3   4    2603.759    2527.879      28.700 o 
  17   3   6    3450.069    3418.147      34.440 o 
  17   3   8    1654.607    1624.983      30.996 o 
  17   3  10    2038.266    2026.780      41.328 o 
  17   3  12     811.797     851.236      30.422 o 
  17   3  14    1478.724    1470.004      45.920 o 
  17   4 -15     902.438     856.402      32.144 o 
  17   4 -13    2277.624    2194.961      97.579 o 
  17   4 -11    3178.243    3223.562     126.279 o 
  17   4  -9    2647.282    2666.786      53.956 o 
  17   4  -7    3804.148    3764.841      44.772 o 
  17   4  -5    3915.736    3928.429      40.754 o 
  17   4  -3    4096.767    4073.650      29.848 o 
  17   4  -1    5013.385    5002.376      29.848 o 
  17   4   1    4302.715    4280.289      27.552 o 
  17   4   3    4395.836    4372.702      31.570 o 
  17   4   5    3360.445    3337.787      34.440 o 
  17   4   7    4511.299    4515.627      52.234 o 
  17   4   9    2451.599    2382.658      68.880 o 
  17   4  11    3183.611    3112.207      80.359 o 
  17   4  13    1953.993    2092.216      97.579 o 
  17   4  15    1200.029    1191.042      37.884 o 
  17   5 -14    1879.437    1754.132      80.359 o 
  17   5 -12    1406.530    1414.326      24.108 o 
  17   5 -10    3071.060    3124.261      63.140 o 
  17   5  -8    2528.939    2499.179      57.400 o 
  17   5  -6    4741.463    4706.194      48.790 o 
  17   5  -4    4535.831    4517.350      40.180 o 
  17   5  -2    5922.142    5837.541      37.884 o 
  17   5   0    4172.694    4113.830      30.996 o 
  17   5   2    5843.168    5814.581      39.606 o 
  17   5   4    5589.077    5550.542      49.938 o 
  17   5   6    5305.803    5339.312      56.826 o 
  17   5   8    1986.549    1966.511      36.162 o 
  17   5  10    3296.153    3340.083      86.099 o 
  17   5  12    2051.422    2099.104      68.880 o 
  17   5  14    1832.358    1851.711      68.880 o 
  17   6 -15     928.923     937.336      35.588 o 
  17   6 -13    1162.795    1092.889      42.476 o 
  17   6 -11    1543.738    1483.780      57.400 o 
  17   6  -9    2893.608    2841.855      63.140 o 
  17   6  -7    3810.198    3772.302      68.880 o 
  17   6  -5    1479.558    1444.748      29.274 o 
  17   6  -3    1957.508    1937.237      24.682 o 
  17   6  -1    6108.119    6084.359      38.458 o 
  17   6   1    5399.006    5365.142      35.014 o 
  17   6   3    2592.468    2545.673      26.978 o 
  17   6   5    1455.774    1449.914      17.220 o 
  17   6   7    4316.216    4322.191      68.880 o 
  17   6   9    2621.660    2615.700      63.140 o 
  17   6  11    2038.233    2054.906      40.754 o 
  17   6  15     987.518    1014.825      36.736 o 
  17   7 -14    1883.615    1938.959     132.019 o 
  17   7 -12    1425.654    1448.192      28.700 o 
  17   7 -10    2765.585    2745.997      56.252 o 
  17   7  -8    2406.960    2358.550      63.140 o 
  17   7  -6    4925.088    4929.479      68.880 o 
  17   7  -4    2943.467    2935.990      30.422 o 
  17   7  -2    3975.874    3958.851      30.996 o 
  17   7   0    3908.911    3891.120      30.996 o 
  17   7   2    5299.235    5306.594      41.328 o 
  17   7   4    2963.895    2995.112      38.458 o 
  17   7   6    4040.751    4015.103      45.920 o 
  17   7   8    2240.838    2263.841      42.476 o 
  17   7  10    3088.564    3087.525      63.140 o 
  17   7  12    1576.375    1604.893      30.422 o 
  17   7  14    1850.356    1804.070      91.839 o 
  17   8 -15     625.753     545.296      30.422 o 
  17   8 -13     863.705     879.936      40.754 o 
  17   8 -11    1958.968    1952.735      52.808 o 
  17   8  -9    2298.334    2247.195      47.068 o 
  17   8  -7    1850.034    1798.904      56.252 o 
  17   8  -5    2401.049    2432.021      34.440 o 
  17   8  -3    4755.073    4786.554      44.772 o 
  17   8  -1    4026.199    3990.421      38.458 o 
  17   8   1    3336.552    3307.366      28.126 o 
  17   8   3    5189.453    5124.063      45.346 o 
  17   8   5    2455.539    2412.506      32.718 o 
  17   8   7    2806.902    2725.333      42.476 o 
  17   8   9    2111.328    2097.382      36.162 o 
  17   8  11    2135.636    2176.019      86.099 o 
  17   8  13     825.111     849.514      40.180 o 
  17   9 -14    1467.144    1507.888      51.660 o 
  17   9 -12    1136.706    1056.727      45.920 o 
  17   9 -10    2442.042    2387.824      56.252 o 
  17   9  -8    1420.365    1476.318      37.310 o 
  17   9  -6    3143.744    3177.642      53.956 o 
  17   9  -4    3515.638    3529.502      34.440 o 
  17   9  -2    3692.746    3618.472      32.718 o 
  17   9   0    1924.539    1924.035      30.996 o 
  17   9   2    3870.899    3825.110      31.570 o 
  17   9   4    3270.996    3214.952      40.754 o 
  17   9   6    2893.254    2894.088      42.476 o 
  17   9   8    1467.749    1464.264      28.126 o 
  17   9  10    2443.849    2510.659     109.059 o 
  17   9  12    1062.425    1107.813      41.902 o 
  17   9  14    1524.675    1621.539      36.736 o 
  17  10 -13    1152.115    1099.203      45.346 o 
  17  10 -11    1343.141    1270.253      74.619 o 
  17  10  -9    1878.225    1876.967      45.920 o 
  17  10  -7    3081.356    3154.109      68.880 o 
  17  10  -5    2876.809    2870.555      34.440 o 
  17  10  -3    2862.847    2875.146      36.736 o 
  17  10  -1    4032.846    4051.839      37.884 o 
  17  10   1    3501.893    3490.470      31.570 o 
  17  10   3    2968.748    2944.600      36.736 o 
  17  10   5    2276.130    2233.993      34.440 o 
  17  10   7    3626.858    3652.337      57.400 o 
  17  10   9    1466.715    1513.628      53.956 o 
  17  10  11    1196.876    1269.679      68.880 o 
  17  10  13    1047.021    1106.090      48.790 o 
  17  11 -14    1193.455    1200.226      43.624 o 
  17  11 -12     902.999     870.178      42.476 o 
  17  11 -10    2013.478    2114.602      48.790 o 
  17  11  -8    1389.594    1401.698      33.292 o 
  17  11  -6    3097.897    3032.421      56.252 o 
  17  11  -4    3391.135    3387.725      38.458 o 
  17  11  -2    4594.767    4575.323      39.606 o 
  17  11   0    3244.451    3251.688      32.718 o 
  17  11   2    4371.090    4341.707      45.920 o 
  17  11   4    3353.855    3334.917      45.346 o 
  17  11   6    3219.412    3243.078      68.880 o 
  17  11   8    1556.917    1550.938      28.126 o 
  17  11  10    2223.876    2245.473      52.808 o 
  17  11  12     839.701     793.837      33.866 o 
  17  12 -13    1455.593    1412.030      49.938 o 
  17  12 -11    1409.825    1390.793      31.570 o 
  17  12  -9    1876.178    1895.335      33.292 o 
  17  12  -7    3248.911    3256.854      68.880 o 
  17  12  -5    3760.705    3703.423      57.400 o 
  17  12  -3    3704.702    3687.925      42.476 o 
  17  12  -1    3519.912    3477.268      36.162 o 
  17  12   1    2979.239    2987.076      44.772 o 
  17  12   3    3941.861    3915.802      45.920 o 
  17  12   5    3039.071    3031.273      44.198 o 
  17  12   7    3020.781    3011.758      53.956 o 
  17  12   9    1496.057    1527.978      28.126 o 
  17  12  11    1636.564    1602.023      48.790 o 
  17  12  13    1110.162    1165.212      28.126 o 
  17  13 -14     905.708     874.196      36.736 o 
  17  13 -12     801.750     832.868      28.126 o 
  17  13 -10    1182.906    1157.750      18.368 o 
  17  13  -8     819.602     844.922      24.108 o 
  17  13  -6    2211.160    2168.557      48.790 o 
  17  13  -4    1590.547    1623.835      26.404 o 
  17  13  -2    2685.959    2644.400      29.274 o 
  17  13   0    2537.486    2542.803      41.328 o 
  17  13   2    2173.219    2192.091      32.718 o 
  17  13   4    1300.608    1304.693      21.812 o 
  17  13   6    2399.158    2321.240      51.086 o 
  17  13   8     956.236     954.556      25.830 o 
  17  13  10    1027.492    1032.045      26.978 o 
  17  13  12     573.698     519.868      34.440 o 
  17  14 -13     749.469     699.701      24.682 o 
  17  14 -11     819.240     809.335      36.736 o 
  17  14  -9    1231.803    1204.818      25.830 o 
  17  14  -7    1575.267    1599.153      43.050 o 
  17  14  -5    1964.580    1928.627      37.310 o 
  17  14  -3    2318.153    2293.115      46.494 o 
  17  14  -1    2431.437    2402.174      36.736 o 
  17  14   1    1664.167    1705.343      28.126 o 
  17  14   3    2458.282    2459.573      49.938 o 
  17  14   5    2014.578    2038.834      34.440 o 
  17  14   7    1755.827    1744.374      31.570 o 
  17  14   9     538.073     556.030      22.960 o 
  17  14  11    1040.092     999.327      22.386 o 
  17  14  13     879.492     860.994      17.794 o 
  17  15 -12     606.583     625.656      28.126 o 
  17  15 -10    1849.384    1844.249      56.252 o 
  17  15  -8    1567.130    1542.901      25.830 o 
  17  15  -6    1785.816    1771.926      68.880 o 
  17  15  -4    1336.674    1345.447      25.830 o 
  17  15  -2    2555.042    2546.247      41.328 o 
  17  15   0    2254.710    2181.759      41.902 o 
  17  15   2    2328.753    2328.128      38.458 o 
  17  15   4    1108.916    1121.588      20.664 o 
  17  15   6    1499.984    1491.816      23.534 o 
  17  15   8    1242.276    1296.657      26.978 o 
  17  15  10    1716.029    1680.087      31.570 o 
  17  15  12     548.491     583.180      21.238 o 
  17  16 -11     795.440     805.317      25.830 o 
  17  16  -9     955.543     958.573      20.090 o 
  17  16  -7    1311.837    1304.693      46.494 o 
  17  16  -5    1825.894    1797.756      36.162 o 
  17  16  -3    1739.426    1842.527      45.920 o 
  17  16  -1    1820.695    1780.536      53.956 o 
  17  16   1    2254.393    2224.235      45.920 o 
  17  16   3    2717.021    2695.486      47.642 o 
  17  16   5     995.319    1005.067      25.830 o 
  17  16   7    1268.600    1232.944      31.570 o 
  17  16   9    1035.105    1066.485      31.570 o 
  17  16  11    1084.637    1136.512      44.772 o 
  17  17 -12     666.928     608.436      31.570 o 
  17  17 -10    1907.409    1955.605      68.880 o 
  17  17  -8    1322.216    1321.339      28.700 o 
  17  17  -6    1796.244    1752.984      40.180 o 
  17  17  -4    1682.384    1672.625      30.422 o 
  17  17  -2    2488.607    2485.403      53.956 o 
  17  17   0    2068.102    2088.198      37.310 o 
  17  17   2    2616.862    2655.306      51.660 o 
  17  17   4    1570.017    1581.933      48.790 o 
  17  17   6    1683.890    1678.939      25.830 o 
  17  17   8    1236.268    1222.038      30.422 o 
  17  17  10    1726.283    1711.656      36.736 o 
  17  17  12     671.162     684.777      21.812 o 
  17  18 -11    1208.448    1186.450      24.682 o 
  17  18  -9    1519.654    1519.368      48.790 o 
  17  18  -7    1534.836    1486.650      74.619 o 
  17  18  -5    1695.752    1798.904      40.180 o 
  17  18  -3    2194.250    2255.231      53.956 o 
  17  18  -1    2165.031    2146.745      63.140 o 
  17  18   1    1798.767    1858.026      25.830 o 
  17  18   3    2415.125    2456.703      51.660 o 
  17  18   5    1461.650    1439.008      21.238 o 
  17  18   7    1640.972    1653.683      26.404 o 
  17  18   9    1234.715    1223.760      28.700 o 
  17  18  11    1342.075    1368.981      30.422 o 
  17  19 -10    1296.272    1327.653      39.606 o 
  17  19  -8    1221.197    1205.966      34.440 o 
  17  19  -6    2205.726    2358.550      91.839 o 
  17  19  -4    1651.216    1669.755      36.736 o 
  17  19  -2    2410.822    2550.839      68.880 o 
  17  19   0    2300.493    2270.729      44.772 o 
  17  19   2    2427.302    2462.443      56.252 o 
  17  19   4    1882.396    1852.286      35.014 o 
  17  19   6    2517.620    2574.947     120.539 o 
  17  19   8    1291.167    1315.025      43.624 o 
  17  19  10    1291.942    1321.913      34.440 o 
  17  20  -9     917.911     900.600      18.942 o 
  17  20  -7    1178.921    1147.418      26.404 o 
  17  20  -5    1450.303    1444.174      44.772 o 
  17  20  -3    1348.032    1349.465      31.570 o 
  17  20  -1    1458.403    1524.534      30.996 o 
  17  20   1    1184.390    1194.486      23.534 o 
  17  20   3    1513.418    1441.878      34.440 o 
  17  20   5    1151.623    1122.736      21.812 o 
  17  20   7    1388.480    1358.075      30.996 o 
  17  20   9     886.621     880.510      20.090 o 
  17  21 -10     704.787     735.289      32.144 o 
  17  21  -8     779.533     827.702      35.014 o 
  17  21  -6    1296.297    1369.555      49.938 o 
  17  21  -4     761.163     749.639      39.606 o 
  17  21  -2    1089.103    1121.014      36.736 o 
  17  21   0     915.498     889.694      20.664 o 
  17  21   2    1126.527    1141.678      18.942 o 
  17  21   4     968.934     980.959      28.700 o 
  17  21   6    1368.536    1391.367      30.996 o 
  17  21   8     778.050     758.823      25.830 o 
  17  21  10     883.483     898.878      24.108 o 
  17  22  -9     828.788     825.406      33.866 o 
  17  22  -7    1199.412    1250.737      32.144 o 
  17  22  -5    1201.145    1243.276      25.256 o 
  17  22  -3    1317.755    1307.563      43.050 o 
  17  22  -1    1691.721    1627.279      33.292 o 
  17  22   1    1333.942    1285.751      25.256 o 
  17  22   3    1411.873    1394.811      28.126 o 
  17  22   5    1270.555    1278.289      23.534 o 
  17  22   7    1693.778    1638.759      34.440 o 
  17  22   9     845.997     866.160      32.718 o 
  17  23  -8     578.042     603.270      28.700 o 
  17  23  -6    1147.319    1167.508      21.812 o 
  17  23  -4    1065.258    1056.153      26.978 o 
  17  23  -2    1122.225    1168.082      30.996 o 
  17  23   0     632.953     601.548      24.108 o 
  17  23   2     915.306     891.990      30.422 o 
  17  23   4    1001.524     979.237      21.812 o 
  17  23   6    1362.580    1333.967      33.292 o 
  17  23   8     632.114     620.490      16.646 o 
  17  24  -7     710.914     698.553      30.996 o 
  17  24  -5     988.196     957.426      24.682 o 
  17  24  -3    1211.885    1235.240      68.880 o 
  17  24  -1    1024.797    1047.543      20.664 o 
  17  24   1     926.456     947.094      34.440 o 
  17  24   3    1473.424    1461.394      25.830 o 
  17  24   5     873.313     879.362      29.274 o 
  17  24   7    1005.366    1027.453      35.588 o 
  17  25  -4     914.397     955.130      26.978 o 
  17  25  -2    1202.696    1184.154      63.140 o 
  17  25   0    1037.115    1042.377      25.256 o 
  17  25   2    1491.028    1478.040      43.624 o 
  17  25   4     922.746     940.206      20.090 o 
  17  26  -3     609.743     603.270      20.090 o 
  17  26  -1     923.059     928.152      18.368 o 
  17  26   1     857.137     854.106      32.718 o 
  17  26   3     841.358     821.388      56.826 o 
  18   0 -14     984.549     968.331      19.516 o 
  18   0 -12    1297.844    1338.559      30.996 o 
  18   0 -10    1891.952    1902.223      33.292 o 
  18   0  -8    3464.246    3407.815      68.880 o 
  18   0  -6    1929.482    1965.363      30.422 o 
  18   0  -4    4352.162    4324.487      40.180 o 
  18   0  -2    2857.906    2883.756      29.274 o 
  18   0   0    6902.765    6813.334      49.938 o 
  18   0   2    3030.332    3023.812      28.700 o 
  18   0   4    4896.677    4856.007      43.624 o 
  18   0   6    2441.792    2428.578      31.570 o 
  18   0   8    3614.718    3679.315      63.140 o 
  18   0  10    2076.909    2142.727      57.400 o 
  18   0  12    1583.309    1609.485      35.588 o 
  18   0  14    1045.112    1014.825      35.014 o 
  18   1 -15     813.576     865.012      35.014 o 
  18   1 -13    1145.568    1130.198      28.700 o 
  18   1 -11    1471.921    1488.372      27.552 o 
  18   1  -9     967.554     986.699      17.220 o 
  18   1  -7    3046.626    3019.793      43.624 o 
  18   1  -5    1576.866    1583.655      25.830 o 
  18   1  -3    1599.665    1576.193      21.238 o 
  18   1  -1    2107.374    2050.314      30.422 o 
  18   1   1    3211.448    3200.028      23.534 o 
  18   1   3    1572.655    1560.695      21.812 o 
  18   1   5    1600.894    1578.489      30.996 o 
  18   1   7    2327.726    2325.832      29.274 o 
  18   1   9    1407.746    1447.044      34.440 o 
  18   1  11    1264.373    1270.827      26.404 o 
  18   1  13    1388.630    1390.219      44.198 o 
  18   1  15     718.741     682.481      27.552 o 
  18   2 -14     658.698     631.970      36.736 o 
  18   2 -12    1521.399    1530.848      28.700 o 
  18   2 -10    1902.411    1814.402      36.736 o 
  18   2  -8    2405.339    2375.770      54.530 o 
  18   2  -6    1069.437    1104.943      17.794 o 
  18   2  -4    3343.664    3361.895      41.902 o 
  18   2  -2    2248.698    2228.827      28.700 o 
  18   2   0    4704.693    4674.050      36.162 o 
  18   2   2    1608.085    1623.835      20.664 o 
  18   2   4    3559.060    3523.188      47.068 o 
  18   2   6    1467.091    1474.022      26.978 o 
  18   2   8    2163.781    2146.171      39.032 o 
  18   2  10    1785.316    1821.864      49.938 o 
  18   2  12    1618.443    1607.763      35.588 o 
  18   2  14     704.853     653.208      22.386 o 
  18   3 -15    1050.359    1022.861      74.619 o 
  18   3 -13    1196.525    1154.306      29.848 o 
  18   3 -11    1925.112    2000.950      74.619 o 
  18   3  -9    1525.956    1553.234      34.440 o 
  18   3  -7    3519.283    3503.672      41.902 o 
  18   3  -5    3678.726    3705.145      40.180 o 
  18   3  -3    5422.906    5419.097      50.512 o 
  18   3  -1    3699.498    3712.607      36.162 o 
  18   3   1    4352.958    4323.913      29.848 o 
  18   3   3    5571.136    5572.354      45.346 o 
  18   3   5    4483.875    4516.775      39.606 o 
  18   3   7    2577.171    2549.691      28.126 o 
  18   3   9    1685.995    1674.347      36.162 o 
  18   3  11    2269.952    2158.799      97.579 o 
  18   3  13    1567.875    1657.701      37.884 o 
  18   3  15     637.681     662.392      29.848 o 
  18   4 -14     977.861     985.551      26.978 o 
  18   4 -12    1243.280    1298.953      43.050 o 
  18   4 -10    1445.948    1455.080      57.400 o 
  18   4  -8    3932.522    3947.945      63.140 o 
  18   4  -6    2111.239    2095.086      49.938 o 
  18   4  -4    2042.083    2038.834      28.126 o 
  18   4  -2    1925.488    1944.699      24.682 o 
  18   4   0    8769.143    8730.480      57.400 o 
  18   4   2    1666.508    1639.333      24.108 o 
  18   4   4    1475.673    1444.748      21.812 o 
  18   4   6    1882.323    1849.989      32.718 o 
  18   4   8    3926.823    3868.160      63.140 o 
  18   4  10    1233.667    1254.182      28.700 o 
  18   4  12    1034.673    1128.476      68.880 o 
  18   4  14    1036.761    1188.172      41.328 o 
  18   5 -15    1178.736    1185.302      36.736 o 
  18   5 -13    1044.871    1027.453      28.126 o 
  18   5 -11    1483.726    1463.116      35.014 o 
  18   5  -9    1441.338    1444.748      25.256 o 
  18   5  -7    3484.538    3446.847      46.494 o 
  18   5  -5    3533.140    3519.170      38.458 o 
  18   5  -3    5143.715    5069.534      46.494 o 
  18   5  -1    3395.601    3356.155      30.996 o 
  18   5   1    4143.046    4109.238      33.292 o 
  18   5   3    4960.521    4964.493      41.902 o 
  18   5   5    3746.050    3734.418      36.736 o 
  18   5   7    2714.858    2677.692      53.956 o 
  18   5   9    1686.259    1689.844      34.440 o 
  18   5  11    1439.671    1432.694      48.790 o 
  18   5  13    1287.707    1281.733      32.718 o 
  18   5  15     880.225     889.120      34.440 o 
  18   6 -14     683.417     662.392      33.866 o 
  18   6 -12    1392.613    1396.533      24.682 o 
  18   6 -10    2009.258    1975.695      53.956 o 
  18   6  -8    2202.285    2238.585      57.400 o 
  18   6  -6    1422.699    1451.636      25.830 o 
  18   6  -4    6155.747    6153.238      57.400 o 
  18   6  -2    3640.241    3633.969      40.754 o 
  18   6   0    4305.921    4269.383      37.884 o 
  18   6   2    2807.191    2779.289      41.902 o 
  18   6   4    5744.337    5659.028      51.086 o 
  18   6   6    1868.291    1861.469      29.274 o 
  18   6   8    2472.308    2419.968      47.068 o 
  18   6  10    1668.451    1651.961      28.126 o 
  18   6  12    1098.410    1099.203      49.938 o 
  18   6  14     794.667     826.554      39.032 o 
  18   7 -15     853.919     782.931      29.848 o 
  18   7 -13    1349.849    1337.411      48.790 o 
  18   7 -11    2054.099    1964.789      52.808 o 
  18   7  -9    1038.251    1013.103      19.516 o 
  18   7  -7    2814.552    2817.173      68.880 o 
  18   7  -5    3778.922    3771.155      42.476 o 
  18   7  -3    4469.646    4482.336      46.494 o 
  18   7  -1    2222.241    2187.499      27.552 o 
  18   7   1    3110.930    3111.633      26.978 o 
  18   7   3    3823.643    3780.912      37.884 o 
  18   7   5    3143.600    3118.521      36.162 o 
  18   7   7    2361.243    2390.120      48.790 o 
  18   7   9    1542.651    1546.920      25.256 o 
  18   7  11    1382.822    1406.865      27.552 o 
  18   7  13    1346.263    1445.322      48.790 o 
  18   7  15     968.776     960.869      25.830 o 
  18   8 -14     805.998     823.110      36.162 o 
  18   8 -12    1081.665    1089.445      44.772 o 
  18   8 -10    1210.043    1240.980      19.516 o 
  18   8  -8    2381.323    2379.788      53.956 o 
  18   8  -6    1976.948    1971.677      30.422 o 
  18   8  -4    4410.587    4421.492      46.494 o 
  18   8  -2    2781.787    2779.863      30.996 o 
  18   8   0    5443.323    5359.402      47.068 o 
  18   8   2    2419.630    2432.021      29.274 o 
  18   8   4    4301.152    4316.451      47.642 o 
  18   8   6    2240.472    2167.983      32.718 o 
  18   8   8    2436.157    2413.654      68.880 o 
  18   8  10    1032.167    1017.695      20.090 o 
  18   8  12     990.262     988.995      24.108 o 
  18   8  14     840.190     887.972      28.126 o 
  18   9 -13     797.149     747.917      37.884 o 
  18   9 -11    1483.369    1534.292      97.579 o 
  18   9  -9    1722.350    1716.822      23.534 o 
  18   9  -7    2805.708    2759.199      63.140 o 
  18   9  -5    1841.375    1900.501      32.718 o 
  18   9  -3    3665.774    3717.199      43.624 o 
  18   9  -1    3344.041    3416.999      33.292 o 
  18   9   1    3252.413    3257.428      32.718 o 
  18   9   3    2869.654    2898.680      32.718 o 
  18   9   5    2429.280    2457.277      38.458 o 
  18   9   7    2229.167    2225.383      41.902 o 
  18   9   9    1699.164    1699.028      43.050 o 
  18   9  11    1366.356    1432.694      26.404 o 
  18   9  13     926.110     924.134      48.790 o 
  18  10 -14    1371.167    1339.133      44.198 o 
  18  10 -12    1915.214    1844.249      57.400 o 
  18  10 -10    1528.996    1536.014      38.458 o 
  18  10  -8    3505.389    3454.883      54.530 o 
  18  10  -6    3875.020    3735.567      74.619 o 
  18  10  -4    4802.303    4796.312      52.808 o 
  18  10  -2    2790.173    2807.415      34.440 o 
  18  10   0    6894.309    6870.733      68.880 o 
  18  10   2    3359.301    3298.181      45.346 o 
  18  10   4    4715.274    4670.606      57.400 o 
  18  10   6    3202.686    3149.517      47.642 o 
  18  10   8    3226.830    3172.477      63.140 o 
  18  10  10    1679.643    1704.194      33.292 o 
  18  10  12    1887.834    1903.371      74.619 o 
  18  10  14    1271.410    1289.769      44.772 o 
  18  11 -13     962.551     956.278      41.328 o 
  18  11 -11    1975.770    1938.385      36.736 o 
  18  11  -9    1637.095    1643.925      43.624 o 
  18  11  -7    2611.649    2655.306      56.252 o 
  18  11  -5    2190.413    2245.473      51.086 o 
  18  11  -3    3785.972    3778.616      44.772 o 
  18  11  -1    4322.150    4374.424      48.790 o 
  18  11   1    4512.934    4543.179      52.808 o 
  18  11   3    3304.955    3290.146      56.826 o 
  18  11   5    2864.267    2871.129      41.902 o 
  18  11   7    2618.621    2603.646      57.400 o 
  18  11   9    1905.300    1896.483      32.718 o 
  18  11  11    1700.360    1683.531      39.606 o 
  18  11  13    1120.185    1153.158      31.570 o 
  18  12 -12    1292.402    1295.509      48.216 o 
  18  12 -10    1469.466    1475.744      36.736 o 
  18  12  -8    2294.373    2401.600      68.880 o 
  18  12  -6    1500.401    1511.332      25.256 o 
  18  12  -4    3579.260    3597.234      44.772 o 
  18  12  -2    1675.071    1682.957      24.682 o 
  18  12   0    2526.095    2530.749      44.772 o 
  18  12   2    1601.465    1593.413      26.404 o 
  18  12   4    3935.152    3974.923      54.530 o 
  18  12   6    1443.811    1464.264      17.794 o 
  18  12   8    1624.129    1611.781      23.534 o 
  18  12  10    1398.145    1383.331      27.552 o 
  18  12  12    1684.916    1669.755      49.938 o 
  18  13 -13     723.514     733.567      34.440 o 
  18  13 -11    1446.449    1392.515      35.014 o 
  18  13  -9    1911.125    1869.505      37.310 o 
  18  13  -7    2664.060    2648.992      68.880 o 
  18  13  -5    1089.761    1075.669      23.534 o 
  18  13  -3    1976.799    1952.735      30.422 o 
  18  13  -1    3446.040    3406.667      57.400 o 
  18  13   1    3909.293    3890.546      53.956 o 
  18  13   3    1702.297    1708.212      20.090 o 
  18  13   5    1409.920    1397.681      19.516 o 
  18  13   7    2601.846    2658.750      53.956 o 
  18  13   9    2202.183    2212.755      51.660 o 
  18  13  11    1157.805    1178.414      74.619 o 
  18  13  13     898.819     935.040      56.826 o 
  18  14 -12     858.408     932.744      41.328 o 
  18  14 -10     806.593     794.411      33.292 o 
  18  14  -8    1307.849    1304.119      37.310 o 
  18  14  -6    1194.068    1195.634      36.736 o 
  18  14  -4    2278.787    2248.343      36.736 o 
  18  14  -2     885.927     906.914      13.202 o 
  18  14   0    2174.197    2132.396      56.252 o 
  18  14   2    1921.457    1926.331      41.902 o 
  18  14   4    2424.789    2402.174      40.180 o 
  18  14   6     883.352     886.250      17.794 o 
  18  14   8    1586.069    1615.225      31.570 o 
  18  14  10    1176.571    1183.580      56.252 o 
  18  14  12     936.758     933.892      24.108 o 
  18  15 -11    1442.961    1417.196      34.440 o 
  18  15  -9    1227.808    1261.643      36.162 o 
  18  15  -7    1209.413    1195.634      28.700 o 
  18  15  -5    1002.930     987.273      30.996 o 
  18  15  -3    2174.566    2199.553      37.310 o 
  18  15  -1     966.326     953.408      18.942 o 
  18  15   1    1131.929    1134.216      15.498 o 
  18  15   3    1686.527    1709.360      38.458 o 
  18  15   5    1345.046    1361.519      28.126 o 
  18  15   7    1110.371    1184.728      22.386 o 
  18  15   9    1418.439    1468.282      28.126 o 
  18  15  11    1145.350    1178.414      39.606 o 
  18  16 -12     997.840     996.457      37.884 o 
  18  16 -10     676.910     668.705      21.812 o 
  18  16  -8    1042.629    1011.955      32.718 o 
  18  16  -6    1003.539     961.443      28.126 o 
  18  16  -4    2178.200    2173.149      48.790 o 
  18  16  -2     953.618     970.053      18.942 o 
  18  16   0    1812.925    1893.613      38.458 o 
  18  16   2     995.802    1033.193      18.942 o 
  18  16   4    2240.378    2208.163      45.920 o 
  18  16   6    1276.607    1239.258      18.368 o 
  18  16   8    1401.059    1387.349      20.664 o 
  18  16  10     780.360     806.465      25.256 o 
  18  16  12     866.664     912.654      22.960 o 
  18  17 -11    1056.566    1071.077      28.126 o 
  18  17  -9     852.167     889.694      20.090 o 
  18  17  -7    1975.555    1938.959      56.826 o 
  18  17  -5    1638.001    1622.113      33.292 o 
  18  17  -3    1921.731    1975.695      43.624 o 
  18  17  -1    1766.384    1773.648      30.422 o 
  18  17   1    1815.383    1774.222      35.014 o 
  18  17   3    1505.733    1509.036      37.310 o 
  18  17   5    2238.586    2247.195      54.530 o 
  18  17   7    2117.742    2117.472      43.050 o 
  18  17   9    1030.233    1053.283      20.090 o 
  18  17  11     870.540     872.474      20.664 o 
  18  18 -10    1055.205    1066.485      36.736 o 
  18  18  -8    1599.230    1537.736      52.808 o 
  18  18  -6    1169.831    1165.786      27.552 o 
  18  18  -4    2155.521    2111.158      51.086 o 
  18  18  -2    1469.532    1515.350      24.682 o 
  18  18   0    2219.202    2194.961      57.400 o 
  18  18   2    1068.926    1085.427      24.108 o 
  18  18   4    2170.809    2198.979      47.068 o 
  18  18   6    1312.764    1297.231      20.664 o 
  18  18   8    1558.107    1607.189      32.718 o 
  18  18  10    1124.028    1181.284      23.534 o 
  18  19  -9     504.209     489.332      16.072 o 
  18  19  -7    1351.043    1298.379      23.534 o 
  18  19  -5    1034.646    1076.817      21.812 o 
  18  19  -3    1210.257    1224.334      21.812 o 
  18  19  -1    1071.474    1098.629      48.790 o 
  18  19   1    1542.552    1524.534      31.570 o 
  18  19   3    1339.710    1343.151      37.310 o 
  18  19   5    1280.573    1329.949      26.404 o 
  18  19   7    1108.214    1067.059      36.736 o 
  18  19   9     907.329     874.196      20.090 o 
  18  20 -10     853.793     825.406      33.866 o 
  18  20  -8    1233.610    1216.872      48.790 o 
  18  20  -6     909.410     937.336      24.108 o 
  18  20  -4    1526.267    1571.027      86.099 o 
  18  20  -2    1089.061    1081.983      26.978 o 
  18  20   0    2219.975    2121.490      80.359 o 
  18  20   2     946.510     946.520      17.220 o 
  18  20   4    1363.048    1364.389      33.292 o 
  18  20   6    1001.581    1018.843      20.090 o 
  18  20   8    1356.047    1360.371      39.606 o 
  18  20  10     771.022     750.787      25.830 o 
  18  21  -9     761.155     785.801      21.238 o 
  18  21  -7    1063.434    1168.656      37.884 o 
  18  21  -5     993.514    1024.009      25.256 o 
  18  21  -3    1646.174    1638.185      36.736 o 
  18  21  -1     977.777     980.959      26.404 o 
  18  21   1    1112.893    1072.799      22.960 o 
  18  21   3    1430.828    1452.784      45.920 o 
  18  21   5    1267.814    1228.352      23.534 o 
  18  21   7     798.349     794.411      18.368 o 
  18  21   9     670.968     688.795      22.960 o 
  18  22  -8    1028.140    1046.395      30.422 o 
  18  22  -6     604.886     587.198      15.498 o 
  18  22  -4    1236.144    1225.482      22.386 o 
  18  22  -2     996.642     985.551      24.108 o 
  18  22   0    1914.958    2092.790      80.359 o 
  18  22   2    1103.284    1116.996      36.162 o 
  18  22   4    1246.729    1224.334      24.108 o 
  18  22   6     598.493     638.858      39.606 o 
  18  22   8    1058.270    1055.005      30.996 o 
  18  23  -7    1316.005    1263.939      39.032 o 
  18  23  -5    1179.389    1138.234      29.274 o 
  18  23  -3    1346.877    1356.353      28.700 o 
  18  23  -1    1200.670    1219.168      27.552 o 
  18  23   1    1706.325    1659.423      43.050 o 
  18  23   3    1365.502    1392.515      24.682 o 
  18  23   5     870.480     830.572      17.220 o 
  18  23   7     848.944     831.146     103.319 o 
  18  24  -6     861.678     816.797      31.570 o 
  18  24  -4    1391.265    1479.188      49.938 o 
  18  24  -2    1117.400    1103.220      30.422 o 
  18  24   0    1937.458    1942.977      74.619 o 
  18  24   2    1124.155    1087.723      34.440 o 
  18  24   4    1403.315    1422.362      49.938 o 
  18  24   6     792.499     812.204      18.942 o 
  18  25  -3    1393.422    1431.546      49.938 o 
  18  25  -1    1366.934    1317.321      91.839 o 
  18  25   1    1373.416    1348.317     109.059 o 
  18  25   3    1137.797    1137.086      20.664 o 
  18  26  -2     622.712     652.634      30.422 o 
  18  26   0     899.609     920.116      35.588 o 
  18  26   2     396.878     384.061      27.552 o 
  19   0 -15     488.203     521.762      28.700 o 
  19   0 -13     765.674     754.231      36.736 o 
  19   0 -11    1343.306    1307.563     126.279 o 
  19   0  -9    1932.426    1956.179      32.718 o 
  19   0  -7    1849.024    1843.676      32.718 o 
  19   0  -5    2067.916    2085.902      28.700 o 
  19   0  -3    3992.154    3961.147      33.292 o 
  19   0  -1    4883.746    4876.671      36.736 o 
  19   0   1    3341.679    3312.531      34.440 o 
  19   0   3    3724.224    3714.903      31.570 o 
  19   0   5    2536.718    2552.561      29.274 o 
  19   0   7    2522.695    2520.991      29.274 o 
  19   0   9    1187.358    1176.692      18.942 o 
  19   0  11    1546.665    1562.991      33.866 o 
  19   0  13     697.481     699.127      44.772 o 
  19   1 -14    1689.126    1702.473      74.619 o 
  19   1 -12    1363.064    1322.487      32.144 o 
  19   1 -10    1806.674    1850.563      28.126 o 
  19   1  -8    1521.926    1527.978      30.422 o 
  19   1  -6    5129.944    5151.615      63.140 o 
  19   1  -4    4260.361    4228.629      44.198 o 
  19   1  -2    4040.264    4021.991      40.180 o 
  19   1   0    2999.157    2926.806      29.848 o 
  19   1   2    4514.732    4485.206      44.198 o 
  19   1   4    3976.905    3990.421      41.902 o 
  19   1   6    4380.424    4341.132      53.382 o 
  19   1   8    1286.247    1244.424      18.368 o 
  19   1  10    1921.226    1910.259     103.319 o 
  19   1  12    1291.853    1316.173      26.404 o 
  19   1  14    1561.474    1518.220      74.619 o 
  19   2 -15     828.229     891.416      34.440 o 
  19   2 -13    1222.715    1207.688      29.848 o 
  19   2 -11    1247.923    1296.083      32.718 o 
  19   2  -9    2009.062    1967.085      52.808 o 
  19   2  -7    3195.804    3171.902      45.346 o 
  19   2  -5    2413.417    2401.600      30.996 o 
  19   2  -3    2454.996    2376.918      57.400 o 
  19   2  -1    4716.530    4702.176      48.790 o 
  19   2   1    4019.953    4011.085      33.292 o 
  19   2   3    2335.087    2325.258      34.440 o 
  19   2   5    1531.327    1544.050      21.238 o 
  19   2   7    3687.876    3681.611      41.902 o 
  19   2   9    1830.548    1816.124      36.162 o 
  19   2  11    1126.909    1147.418      30.996 o 
  19   2  13     751.388     769.155      36.736 o 
  19   2  15    1065.444    1075.669      32.144 o 
  19   3 -14    1393.460    1364.389      24.108 o 
  19   3 -12     603.406     607.288      27.552 o 
  19   3 -10    1870.490    1843.102      39.606 o 
  19   3  -8    1490.008    1498.130      44.772 o 
  19   3  -6    3280.745    3263.742      38.458 o 
  19   3  -4    4188.658    4200.503      44.772 o 
  19   3  -2    4637.070    4601.727      41.902 o 
  19   3   0    2235.747    2174.297      44.772 o 
  19   3   2    4453.614    4434.694      37.884 o 
  19   3   4    4464.004    4387.052      50.512 o 
  19   3   6    3520.478    3547.870      40.180 o 
  19   3   8    1265.732    1257.052      17.220 o 
  19   3  10    1876.679    1878.689      40.180 o 
  19   3  12     829.257     871.326      29.274 o 
  19   3  14    1328.676    1304.119      43.050 o 
  19   4 -13    1309.387    1306.989      26.404 o 
  19   4 -11    2073.219    2121.490      97.579 o 
  19   4  -9    1993.240    1977.417      51.660 o 
  19   4  -7    2232.802    2174.297      32.718 o 
  19   4  -5    2934.066    2969.282      38.458 o 
  19   4  -3    3615.292    3664.391      37.884 o 
  19   4  -1    3335.214    3313.679      30.996 o 
  19   4   1    2619.825    2593.888      29.848 o 
  19   4   3    3362.198    3270.056      30.996 o 
  19   4   5    2154.967    2101.400      32.718 o 
  19   4   7    2999.357    2966.986      40.180 o 
  19   4   9    1638.354    1642.777      23.534 o 
  19   4  11    1641.386    1684.679      36.736 o 
  19   4  13    1022.680    1100.350      41.902 o 
  19   4  15    1073.550    1009.085      32.718 o 
  19   5 -14    1275.558    1335.115      42.476 o 
  19   5 -12    1116.705    1144.548      25.256 o 
  19   5 -10    1949.941    1976.843      57.400 o 
  19   5  -8    1174.834    1177.840      34.440 o 
  19   5  -6    3267.338    3192.566      44.772 o 
  19   5  -4    2983.593    2985.928      34.440 o 
  19   5  -2    3169.407    3180.512      36.162 o 
  19   5   0    2242.065    2227.679      28.700 o 
  19   5   2    3903.417    3864.142      37.884 o 
  19   5   4    2780.650    2805.119      34.440 o 
  19   5   6    2944.381    2970.430      51.086 o 
  19   5   8    1532.103    1523.386      28.126 o 
  19   5  10    2039.398    2051.462      43.050 o 
  19   5  12     893.705     887.972      37.884 o 
  19   5  14    1374.796    1379.887      44.198 o 
  19   6 -13     904.584     934.466      26.978 o 
  19   6 -11    1603.781    1604.319      37.884 o 
  19   6  -9    1953.998    1851.137      33.292 o 
  19   6  -7    1801.028    1789.146      41.328 o 
  19   6  -5    2058.829    2058.350      34.440 o 
  19   6  -3    3461.553    3479.564      38.458 o 
  19   6  -1    3107.869    3042.179      30.996 o 
  19   6   1    2556.715    2568.633      25.256 o 
  19   6   3    4162.903    4129.328      37.884 o 
  19   6   5    2145.198    2120.342      30.996 o 
  19   6   7    2055.633    2052.610      47.642 o 
  19   6   9    1654.015    1634.741      37.310 o 
  19   6  11    2139.605    2022.188      97.579 o 
  19   6  13     785.097     842.052      27.552 o 
  19   7 -14    1027.939    1003.919      37.310 o 
  19   7 -12     577.405     586.050      22.386 o 
  19   7 -10    1720.694    1696.733      28.126 o 
  19   7  -8    1697.081    1743.226      31.570 o 
  19   7  -6    1807.727    1810.958      36.736 o 
  19   7  -4     446.250     457.704      12.628 o 
  19   7  -2    1692.357    1639.333      28.126 o 
  19   7   0    2425.564    2433.743      30.422 o 
  19   7   2    1544.353    1543.475      21.812 o 
  19   7   4     600.256     582.606      10.332 o 
  19   7   6    1811.658    1773.074      22.960 o 
  19   7   8    1335.727    1332.819      28.126 o 
  19   7  10    1653.701    1629.001      28.700 o 
  19   7  12     740.456     743.899      27.552 o 
  19   7  14    1019.822    1012.529      28.126 o 
  19   8 -13    1360.508    1275.419      56.826 o 
  19   8 -11    1172.988    1227.778      86.099 o 
  19   8  -9    1299.124    1263.939      28.126 o 
  19   8  -7    2994.169    2917.048      56.252 o 
  19   8  -5    2430.180    2457.277      39.032 o 
  19   8  -3    1968.254    1933.219      25.830 o 
  19   8  -1    3309.463    3286.128      40.754 o 
  19   8   1    3479.772    3495.063      37.884 o 
  19   8   3    3250.181    3243.652      32.144 o 
  19   8   5    2089.925    2121.490      39.032 o 
  19   8   7    3088.052    3100.727      63.140 o 
  19   8   9    1330.559    1317.895      20.664 o 
  19   8  11    1764.759    1781.684      28.126 o 
  19   8  13    1231.575    1242.128      32.718 o 
  19   9 -14    1078.101    1101.499      39.606 o 
  19   9 -12    1124.377    1024.583      43.624 o 
  19   9 -10    3033.309    2894.088      80.359 o 
  19   9  -8    1744.902    1717.396      30.996 o 
  19   9  -6    2202.430    2156.503      41.328 o 
  19   9  -4    2375.977    2402.748      34.440 o 
  19   9  -2    4186.150    4186.728      44.198 o 
  19   9   0    2783.375    2806.267      41.328 o 
  19   9   2    3511.679    3526.058      35.014 o 
  19   9   4    2682.303    2607.090      38.458 o 
  19   9   6    2919.145    2927.380      44.772 o 
  19   9   8    1754.153    1719.118      30.422 o 
  19   9  10    2948.889    2894.662      74.619 o 
  19   9  12    1203.730    1205.966      25.830 o 
  19   9  14    1095.384    1138.234      29.274 o 
  19  10 -13    1360.270    1350.039      33.292 o 
  19  10 -11    1646.648    1595.135      54.530 o 
  19  10  -9    1478.224    1434.990      51.660 o 
  19  10  -7    1983.022    1875.819      45.920 o 
  19  10  -5    2940.279    2923.936      45.346 o 
  19  10  -3    3013.781    3015.201      40.180 o 
  19  10  -1    1715.870    1762.742      28.126 o 
  19  10   1    1577.552    1553.807      30.422 o 
  19  10   3    3739.083    3734.993      45.920 o 
  19  10   5    2540.777    2546.247      45.346 o 
  19  10   7    2045.709    2062.368      34.440 o 
  19  10   9    1216.547    1215.150      46.494 o 
  19  10  11    2010.588    1919.443     120.539 o 
  19  10  13    1324.193    1365.537      33.866 o 
  19  11 -12     895.776     852.384      27.552 o 
  19  11 -10    2088.919    2062.942      63.140 o 
  19  11  -8    2328.194    2402.174      63.140 o 
  19  11  -6    3084.361    3023.238      68.880 o 
  19  11  -4    1785.690    1783.980      28.700 o 
  19  11  -2    3794.127    3805.020      46.494 o 
  19  11   0    4991.859    4964.493      51.086 o 
  19  11   2    3923.419    3916.375      45.346 o 
  19  11   4    1662.677    1666.311      30.422 o 
  19  11   6    3513.933    3491.618      63.140 o 
  19  11   8    3042.223    3050.789      74.619 o 
  19  11  10    2120.450    2069.256      48.790 o 
  19  11  12     667.109     669.279      20.090 o 
  19  12 -13    1048.471    1055.579      40.180 o 
  19  12 -11    1268.294    1332.819      46.494 o 
  19  12  -9    1563.957    1556.677      68.880 o 
  19  12  -7    1895.168    1961.919      51.660 o 
  19  12  -5    2611.854    2637.512      51.086 o 
  19  12  -3    3070.412    3058.825      38.458 o 
  19  12  -1    1877.010    1914.851      30.422 o 
  19  12   1    1621.347    1633.593      30.422 o 
  19  12   3    3552.578    3532.372      45.346 o 
  19  12   5    2241.386    2286.226      38.458 o 
  19  12   7    2053.772    1995.785      32.718 o 
  19  12   9    1423.712    1434.990      28.126 o 
  19  12  11    1603.123    1563.565      68.880 o 
  19  12  13     933.711     955.130      26.978 o 
  19  13 -12     896.590     918.968      39.032 o 
  19  13 -10    1832.924    1865.487      33.292 o 
  19  13  -8    1009.974    1022.861      18.942 o 
  19  13  -6    1931.434    1976.269      80.359 o 
  19  13  -4    2320.063    2298.280      45.920 o 
  19  13  -2    2730.122    2728.777      38.458 o 
  19  13   0    1492.653    1488.372      30.996 o 
  19  13   2    2419.913    2437.761      40.754 o 
  19  13   4    2113.946    2095.660      36.736 o 
  19  13   6    2168.415    2118.620      34.440 o 
  19  13   8    1300.434    1317.895      24.108 o 
  19  13  10    1772.271    1780.536      37.310 o 
  19  13  12     692.230     698.553      24.682 o 
  19  14 -11     842.010     822.536      18.942 o 
  19  14  -9     613.529     623.360      17.794 o 
  19  14  -7    1354.086    1444.748      28.700 o 
  19  14  -5    2005.267    1932.645      68.880 o 
  19  14  -3    1735.029    1766.760      28.126 o 
  19  14  -1    1812.998    1863.191      57.400 o 
  19  14   1    1646.254    1599.153      53.956 o 
  19  14   3    2062.906    2096.234      38.458 o 
  19  14   5    1588.932    1562.417      36.736 o 
  19  14   7    1872.630    1879.263      45.920 o 
  19  14   9     700.767     711.181      17.794 o 
  19  14  11     857.458     882.232      28.700 o 
  19  15 -12     598.687     608.436      32.144 o 
  19  15 -10    1272.756    1267.957      28.700 o 
  19  15  -8    1144.095    1082.557      28.700 o 
  19  15  -6    1766.558    1764.464      68.880 o 
  19  15  -4    1380.963    1403.421      24.108 o 
  19  15  -2    2074.612    2084.180      36.736 o 
  19  15   0    1344.122    1387.349      44.772 o 
  19  15   2    1552.064    1573.323      25.830 o 
  19  15   4    1408.676    1377.017      25.830 o 
  19  15   6    1835.987    1788.572      33.292 o 
  19  15   8     735.383     741.029      36.736 o 
  19  15  10    1115.058    1197.930      39.606 o 
  19  15  12     741.300     768.007      21.812 o 
  19  16 -11     964.393     998.753      26.978 o 
  19  16  -9    1632.614    1641.629      38.458 o 
  19  16  -7    1933.547    2038.834      57.400 o 
  19  16  -5    1473.834    1496.982      39.606 o 
  19  16  -3    2036.813    2056.054      41.902 o 
  19  16  -1    3452.746    3392.891      97.579 o 
  19  16   1    2865.060    2839.559      52.234 o 
  19  16   3    2139.682    2128.377      35.014 o 
  19  16   5    1458.786    1444.748      23.534 o 
  19  16   7    2014.776    1978.565      37.310 o 
  19  16   9    1252.673    1249.016      22.960 o 
  19  16  11    1210.307    1186.450      28.126 o 
  19  17 -10     804.313     829.424      17.220 o 
  19  17  -8     947.302     909.210      25.256 o 
  19  17  -6    2134.908    2171.427      63.140 o 
  19  17  -4    1138.042    1121.588      25.830 o 
  19  17  -2    1594.919    1599.727      32.718 o 
  19  17   0    1940.311    1977.991      80.359 o 
  19  17   2    2333.222    2314.352      45.346 o 
  19  17   4    1123.017    1125.606      30.996 o 
  19  17   6    1537.907    1565.861      25.830 o 
  19  17   8     799.790     770.877      20.664 o 
  19  17  10    1016.386    1015.399      25.830 o 
  19  18  -9    1347.437    1372.425      39.606 o 
  19  18  -7    1046.822    1080.835      27.552 o 
  19  18  -5    1166.796    1107.813      29.848 o 
  19  18  -3    1606.205    1620.391      40.180 o 
  19  18  -1    1930.168    1928.627     114.799 o 
  19  18   1    1520.583    1509.036      56.252 o 
  19  18   3    1550.352    1572.175      35.014 o 
  19  18   5     789.406     834.590      24.108 o 
  19  18   7    1139.689    1112.978      36.736 o 
  19  18   9     975.143     995.883      32.718 o 
  19  19 -10    1016.281    1046.969      39.032 o 
  19  19  -8     733.088     696.257      56.252 o 
  19  19  -6    1258.762    1257.052      29.274 o 
  19  19  -4    1615.854    1683.531      52.808 o 
  19  19  -2    1812.512    1813.828      43.050 o 
  19  19   0    1023.140    1029.175      26.978 o 
  19  19   2    1919.766    1886.151      33.292 o 
  19  19   4    1735.318    1732.894      28.700 o 
  19  19   6    1207.825    1205.966      25.256 o 
  19  19   8     511.985     485.543      18.942 o 
  19  19  10     957.558    1028.027      56.826 o 
  19  20  -9     833.960     830.572      24.108 o 
  19  20  -7     930.581     975.793      36.736 o 
  19  20  -5     870.416     834.590      22.960 o 
  19  20  -3     811.419     795.559      16.072 o 
  19  20  -1    1466.966    1422.362      45.346 o 
  19  20   1    1285.367    1204.818      57.400 o 
  19  20   3     883.089     871.326      17.794 o 
  19  20   5     485.762     493.579      28.126 o 
  19  20   7    1182.072    1172.100      36.736 o 
  19  20   9     687.517     703.719      18.942 o 
  19  21  -8     605.470     580.310      15.498 o 
  19  21  -6    1214.606    1220.316      40.754 o 
  19  21  -4    1027.101    1027.453      39.032 o 
  19  21  -2    1039.872    1042.377      20.664 o 
  19  21   0     759.437     735.289      37.310 o 
  19  21   2    1259.568    1249.016      20.664 o 
  19  21   4     897.361     839.182      20.664 o 
  19  21   6     883.758     873.048      18.368 o 
  19  21   8     519.901     513.095      27.552 o 
  19  22  -7     772.327     762.267      31.570 o 
  19  22  -5     976.850     995.883      22.960 o 
  19  22  -3    1217.706    1223.760      34.440 o 
  19  22  -1    1238.882    1200.800      68.880 o 
  19  22   1     942.351     889.120      33.292 o 
  19  22   3    1350.241    1356.927      25.830 o 
  19  22   5     955.041     927.578      24.682 o 
  19  22   7    1001.671     993.587      21.812 o 
  19  23  -6    1498.630    1528.552      91.839 o 
  19  23  -4    1143.351    1126.754      24.108 o 
  19  23  -2    1437.907    1462.542      80.359 o 
  19  23   0    1239.268    1200.800      41.902 o 
  19  23   2    1237.964    1211.706      34.440 o 
  19  23   4    1032.134     994.161      34.440 o 
  19  23   6    1569.299    1541.180      39.606 o 
  19  24  -5    1110.529    1046.395      29.848 o 
  19  24  -3    1078.631    1124.458      46.494 o 
  19  24  -1    1204.318    1120.440      63.140 o 
  19  24   1     867.034     901.174      40.754 o 
  19  24   3    1112.187    1047.543      18.942 o 
  19  24   5    1179.686    1143.974      31.570 o 
  19  25  -2    1046.832    1037.211      35.588 o 
  19  25   0     767.184     726.105      22.960 o 
  19  25   2     924.596     899.452      35.588 o 
  20   0 -14     916.056     862.716      40.754 o 
  20   0 -12    1217.408    1273.697      30.996 o 
  20   0 -10    1759.416    1762.742      48.790 o 
  20   0  -8    2807.738    2806.267      52.234 o 
  20   0  -6    1417.486    1416.622      28.126 o 
  20   0  -4    3673.768    3651.763      44.198 o 
  20   0  -2    2491.746    2509.511      34.440 o 
  20   0   0    5097.718    5059.776      50.512 o 
  20   0   2    2576.458    2570.354      39.032 o 
  20   0   4    3786.385    3755.656      44.198 o 
  20   0   6    1644.894    1667.459      21.812 o 
  20   0   8    3224.792    3265.464      53.956 o 
  20   0  10    2071.537    2149.042      68.880 o 
  20   0  12    1082.326    1083.705      24.108 o 
  20   0  14     704.504     763.989      29.848 o 
  20   1 -13    1020.303    1066.485      44.772 o 
  20   1 -11    1818.797    1856.877      48.790 o 
  20   1  -9    1755.692    1774.796      23.534 o 
  20   1  -7    2721.105    2713.280      49.364 o 
  20   1  -5    2580.382    2602.498      44.772 o 
  20   1  -3    3932.393    3912.357      41.902 o 
  20   1  -1    2437.441    2459.573      32.718 o 
  20   1   1    3066.462    3014.628      36.736 o 
  20   1   3    3852.053    3835.442      40.180 o 
  20   1   5    3219.929    3138.037      38.458 o 
  20   1   7    2455.868    2412.506      32.718 o 
  20   1   9    1910.033    1893.039      49.938 o 
  20   1  11    1720.573    1783.406      54.530 o 
  20   1  13    1502.298    1559.547      47.642 o 
  20   2 -14    1024.317    1060.745      25.830 o 
  20   2 -12    1956.209    1940.681     114.799 o 
  20   2 -10    2057.455    2052.036      54.530 o 
  20   2  -8    2864.144    2777.567      68.880 o 
  20   2  -6    1854.837    1831.048      26.404 o 
  20   2  -4    3321.448    3350.415      40.180 o 
  20   2  -2    1914.598    1913.129      41.328 o 
  20   2   0    5067.539    5055.184      48.790 o 
  20   2   2    2099.970    2064.090      25.830 o 
  20   2   4    2999.735    2934.842      36.162 o 
  20   2   6    1882.369    1863.191      23.534 o 
  20   2   8    3215.342    3275.796      57.400 o 
  20   2  10    1847.070    1876.967      40.180 o 
  20   2  12    1708.262    1738.060      37.884 o 
  20   2  14    1188.447    1221.464      40.754 o 
  20   3 -13     827.062     794.411      20.090 o 
  20   3 -11    1751.987    1763.890      63.140 o 
  20   3  -9    1849.113    1937.811      56.252 o 
  20   3  -7    2520.815    2489.995      43.624 o 
  20   3  -5    2189.110    2185.203      32.718 o 
  20   3  -3    3881.947    3909.487      53.956 o 
  20   3  -1    3043.278    3000.852      41.328 o 
  20   3   1    3735.468    3697.683      31.570 o 
  20   3   3    4071.312    4055.856      46.494 o 
  20   3   5    3014.156    2966.986      45.920 o 
  20   3   7    2318.876    2302.298      40.180 o 
  20   3   9    2277.000    2252.935      47.068 o 
  20   3  11    1791.887    1901.649      49.938 o 
  20   3  13    1165.635    1088.871      40.754 o 
  20   4 -14    1007.295     961.443      25.830 o 
  20   4 -12    2047.865    2017.022      80.359 o 
  20   4 -10    2387.826    2410.210      68.880 o 
  20   4  -8    2832.135    2801.101      74.619 o 
  20   4  -6    2051.373    2038.260      30.422 o 
  20   4  -4    4698.501    4653.387      68.880 o 
  20   4  -2    2466.467    2435.465      34.440 o 
  20   4   0    4436.906    4354.909      46.494 o 
  20   4   2    2786.740    2762.643      26.978 o 
  20   4   4    4962.653    4894.465      53.382 o 
  20   4   6    1842.500    1864.913      24.108 o 
  20   4   8    2612.283    2610.534      56.252 o 
  20   4  10    2683.126    2572.651      80.359 o 
  20   4  12    2259.754    2244.325     103.319 o 
  20   4  14     870.666     877.066      34.440 o 
  20   5 -13     846.610     807.612      22.386 o 
  20   5 -11    1128.241    1192.764      39.606 o 
  20   5  -9    1215.471    1193.912      22.960 o 
  20   5  -7    2975.296    2932.546      49.938 o 
  20   5  -5     971.583     951.686      21.812 o 
  20   5  -3    1211.948    1217.446      24.108 o 
  20   5  -1    2845.856    2860.223      41.328 o 
  20   5   1    3351.496    3347.545      34.440 o 
  20   5   3     933.163     919.542      12.054 o 
  20   5   5    1364.802    1319.043      15.498 o 
  20   5   7    2706.802    2700.652      51.660 o 
  20   5   9    1558.400    1585.951      28.700 o 
  20   5  11     946.833     988.995      24.682 o 
  20   5  13    1039.698    1031.471      40.180 o 
  20   6 -14     929.934     924.708      34.440 o 
  20   6 -12     859.528     883.380      22.960 o 
  20   6 -10     554.298     590.068      36.736 o 
  20   6  -8    1697.474    1700.750      28.126 o 
  20   6  -6    1449.659    1433.268      20.090 o 
  20   6  -4    2529.636    2546.821      48.790 o 
  20   6  -2    1204.206    1204.244      16.072 o 
  20   6   0    3168.356    3150.665      30.422 o 
  20   6   2    1317.530    1289.769      12.628 o 
  20   6   4    3018.087    3006.592      36.162 o 
  20   6   6    1608.651    1620.391      28.126 o 
  20   6   8    1588.063    1612.355      25.830 o 
  20   6  10     920.608     919.542      15.498 o 
  20   6  12    1135.244    1185.302      36.736 o 
  20   6  14     766.120     788.097      25.256 o 
  20   7 -13     832.230     800.725      36.162 o 
  20   7 -11    1928.504    1922.313      37.310 o 
  20   7  -9    1529.987    1511.906      30.422 o 
  20   7  -7    1680.617    1690.993      33.292 o 
  20   7  -5    1548.178    1549.215      41.328 o 
  20   7  -3    3717.922    3713.181      57.400 o 
  20   7  -1    2148.150    2152.485      30.422 o 
  20   7   1    1648.339    1632.445      25.256 o 
  20   7   3    2402.594    2448.094      34.440 o 
  20   7   5    2312.595    2296.558      36.162 o 
  20   7   7    1756.546    1735.190      24.108 o 
  20   7   9    1392.140    1389.071      24.682 o 
  20   7  11    1416.571    1432.120      57.400 o 
  20   7  13    1036.040    1118.144      30.422 o 
  20   8 -12    1169.691    1175.544      45.920 o 
  20   8 -10     571.632     604.418      26.978 o 
  20   8  -8    1030.295    1044.099      17.794 o 
  20   8  -6    1801.953    1775.944      52.234 o 
  20   8  -4    3805.423    3822.240      50.512 o 
  20   8  -2    1014.508    1032.619      14.924 o 
  20   8   0    2083.533    2054.906      30.996 o 
  20   8   2    1696.220    1697.880      22.960 o 
  20   8   4    3548.756    3524.910      48.790 o 
  20   8   6    1453.547    1473.448      19.516 o 
  20   8   8    1364.567    1356.927      22.960 o 
  20   8  10     709.804     692.813      26.404 o 
  20   8  12    1021.356    1028.601      29.848 o 
  20   9 -13     696.404     744.473      35.588 o 
  20   9 -11    1383.236    1377.017      31.570 o 
  20   9  -9    1556.263    1571.601      28.126 o 
  20   9  -7    2256.143    2264.415      53.956 o 
  20   9  -5    1634.359    1670.903      30.422 o 
  20   9  -3    3235.415    3251.114      47.642 o 
  20   9  -1    3180.848    3177.068      36.162 o 
  20   9   1    3459.802    3477.268      36.162 o 
  20   9   3    2557.944    2531.897      32.718 o 
  20   9   5    1735.394    1727.728      30.996 o 
  20   9   7    2295.298    2265.563      39.032 o 
  20   9   9    2021.745    1993.488      38.458 o 
  20   9  11     940.299     970.053      21.812 o 
  20   9  13     655.354     681.333      24.108 o 
  20  10 -12     985.616    1038.359      42.476 o 
  20  10 -10    1364.523    1414.326      28.126 o 
  20  10  -8    2266.110    2300.576      44.772 o 
  20  10  -6    1676.332    1669.181      40.180 o 
  20  10  -4    3890.255    3820.518      50.512 o 
  20  10  -2    1986.703    2013.578      34.440 o 
  20  10   0    2650.490    2665.638      36.162 o 
  20  10   2    1750.555    1766.186      29.274 o 
  20  10   4    3756.809    3753.935      51.660 o 
  20  10   6    1427.495    1419.492      19.516 o 
  20  10   8    1757.750    1757.002      37.310 o 
  20  10  10    1177.094    1168.656      21.812 o 
  20  10  12    1113.200    1085.427      63.140 o 
  20  11 -13     854.932     821.962      35.014 o 
  20  11 -11    1521.097    1534.866      44.772 o 
  20  11  -9    1180.836    1183.580      33.292 o 
  20  11  -7    2369.940    2384.954      86.099 o 
  20  11  -5    2299.619    2205.293      43.624 o 
  20  11  -3    3323.512    3317.124      80.359 o 
  20  11  -1    3554.115    3594.364      46.494 o 
  20  11   1    4007.055    3971.479      55.678 o 
  20  11   3    2950.244    2927.380      45.346 o 
  20  11   5    2376.334    2311.482      34.440 o 
  20  11   7    2338.089    2384.380      51.660 o 
  20  11   9    1588.632    1601.449      25.830 o 
  20  11  11    1153.524    1143.400      39.606 o 
  20  11  13     955.822     933.318      37.310 o 
  20  12 -12    1138.391    1223.760      44.772 o 
  20  12 -10    1093.011    1107.813      28.126 o 
  20  12  -8    1823.954    1878.689      49.364 o 
  20  12  -6    1654.780    1668.607      43.050 o 
  20  12  -4    2927.746    2962.968      56.252 o 
  20  12  -2    1746.060    1779.962      30.422 o 
  20  12   0    3493.906    3476.695      63.140 o 
  20  12   2    1774.940    1800.626      27.552 o 
  20  12   4    2800.710    2799.953      49.938 o 
  20  12   6    1381.859    1362.667      30.996 o 
  20  12   8    1610.462    1638.759      37.310 o 
  20  12  10    1025.219    1018.269      21.812 o 
  20  12  12    1076.744    1150.862      24.682 o 
  20  13 -11    1095.069    1091.167      44.772 o 
  20  13  -9    1056.764    1042.951      24.108 o 
  20  13  -7    1689.736    1683.531      54.530 o 
  20  13  -5    1167.629    1176.118      22.386 o 
  20  13  -3    2176.220    2226.531      39.606 o 
  20  13  -1    1500.199    1498.130      21.812 o 
  20  13   1    1549.400    1537.736      21.812 o 
  20  13   3    1859.839    1901.649      32.718 o 
  20  13   5    1580.461    1551.511      22.386 o 
  20  13   7     909.754     915.524      18.942 o 
  20  13   9     832.579     826.554      14.350 o 
  20  13  11    1160.912    1153.158      23.534 o 
  20  14 -12     793.026     809.335      34.440 o 
  20  14 -10    1024.391    1019.417      30.996 o 
  20  14  -8    2457.481    2414.228      97.579 o 
  20  14  -6    1576.958    1548.068      57.400 o 
  20  14  -4    1687.641    1693.289      86.099 o 
  20  14  -2    2008.111    1967.659      43.624 o 
  20  14   0    5890.256    5889.200      91.839 o 
  20  14   2    1989.990    2022.762      39.606 o 
  20  14   4    1788.908    1746.670      22.960 o 
  20  14   6    1687.964    1673.773      28.126 o 
  20  14   8    2396.371    2464.165      80.359 o 
  20  14  10    1001.382     961.443      26.404 o 
  20  14  12     871.975     948.816      27.552 o 
  20  15 -11     963.552     952.260      36.162 o 
  20  15  -9     971.205     951.112      31.570 o 
  20  15  -7    2366.448    2302.298      91.839 o 
  20  15  -5    1691.411    1741.504      57.400 o 
  20  15  -3    1702.511    1704.194      28.126 o 
  20  15  -1    1700.675    1701.898      48.790 o 
  20  15   1    2370.178    2320.666      53.956 o 
  20  15   3    1813.052    1793.738      35.014 o 
  20  15   5    1484.828    1436.138      22.386 o 
  20  15   7    1635.643    1682.957      34.440 o 
  20  15   9    1143.769    1162.342      30.422 o 
  20  15  11     952.150     934.466      26.404 o 
  20  16 -10    1368.797    1364.389      26.978 o 
  20  16  -8    1376.205    1339.707      24.682 o 
  20  16  -6     686.738     688.795      36.736 o 
  20  16  -4    2439.585    2406.192      57.400 o 
  20  16  -2    1816.402    1744.374      45.920 o 
  20  16   0    2063.450    2132.396      51.086 o 
  20  16   2    1337.248    1309.285      25.830 o 
  20  16   4    2373.653    2303.446      48.790 o 
  20  16   6    1041.196    1027.453      20.090 o 
  20  16   8    1450.810    1429.250      27.552 o 
  20  16  10    1187.721    1201.374      30.422 o 
  20  17  -9     698.672     705.441      14.350 o 
  20  17  -7    1423.609    1301.823      39.606 o 
  20  17  -5    2049.768    1997.506     103.319 o 
  20  17  -3    2482.533    2519.843      53.956 o 
  20  17  -1    1220.584    1247.294      26.978 o 
  20  17   1    1729.081    1712.804      40.180 o 
  20  17   3    2477.524    2469.331      57.400 o 
  20  17   5    2152.689    2133.544      51.660 o 
  20  17   7    1357.808    1335.115      27.552 o 
  20  17   9    1016.223    1012.529      28.700 o 
  20  18 -10     810.083     875.918      33.866 o 
  20  18  -8    1350.583    1366.685      32.718 o 
  20  18  -6     876.172     875.918      33.866 o 
  20  18  -4    1321.596    1357.501      34.440 o 
  20  18  -2     908.432     908.636      26.404 o 
  20  18   0    1967.906    1971.103      97.579 o 
  20  18   2     733.047     743.899      20.090 o 
  20  18   4    1062.562    1083.131      30.996 o 
  20  18   6    1004.924     980.959      21.812 o 
  20  18   8    1622.698    1658.275      35.588 o 
  20  18  10     708.443     710.033      23.534 o 
  20  19  -9     580.731     598.678      31.570 o 
  20  19  -7     969.002    1064.189      37.884 o 
  20  19  -5     894.973     939.632      22.386 o 
  20  19  -3    1383.513    1408.586      68.880 o 
  20  19  -1     789.322     794.985      48.790 o 
  20  19   1     940.379     972.923      30.996 o 
  20  19   3    1295.938    1307.563      38.458 o 
  20  19   5    1334.595    1308.137      29.848 o 
  20  19   7     858.546     813.927      26.404 o 
  20  19   9     794.880     761.693      19.516 o 
  20  20  -8     638.533     677.889      30.996 o 
  20  20  -6     534.563     573.652      28.700 o 
  20  20  -4     919.228     885.676      21.238 o 
  20  20  -2     460.646     475.039      15.498 o 
  20  20   0     970.818     925.282      24.108 o 
  20  20   2     484.530     452.194      30.996 o 
  20  20   4     963.263     971.201      21.812 o 
  20  20   6     636.916     665.836      25.256 o 
  20  20   8     800.281     777.765      24.108 o 
  20  21  -7     980.933    1046.969      35.014 o 
  20  21  -5     711.171     705.441      29.848 o 
  20  21  -3     859.915     868.456      24.682 o 
  20  21  -1     796.951     790.967      25.256 o 
  20  21   1     959.343     930.448      63.140 o 
  20  21   3     645.340     649.190      20.664 o 
  20  21   5     881.324     859.846      28.126 o 
  20  21   7     934.496     867.308      20.090 o 
  20  22  -6     671.335     634.840      28.126 o 
  20  22  -4    1365.565    1454.506      63.140 o 
  20  22  -2     934.114     920.116      18.942 o 
  20  22   0    1296.785    1236.962      41.902 o 
  20  22   2     833.450     782.357      24.108 o 
  20  22   4    1676.488    1591.691      40.180 o 
  20  22   6     929.001     920.690      39.606 o 
  20  23  -3     812.404     848.940      22.386 o 
  20  23  -1    1009.382     963.165      36.162 o 
  20  23   1    1114.397    1061.893      23.534 o 
  20  23   3     637.807     627.952      20.090 o 
  20  23   5     655.118     666.409      56.252 o 
  20  24  -2     593.830     600.974      29.848 o 
  20  24   0    1320.644    1330.523      41.328 o 
  20  24   2    1148.566    1078.539      37.884 o 
  21   0 -13    1063.659    1096.333      44.772 o 
  21   0 -11    1464.285    1466.560      63.140 o 
  21   0  -9    1716.052    1665.163      25.830 o 
  21   0  -7    1952.908    1945.847      30.422 o 
  21   0  -5    2033.062    2044.574      32.718 o 
  21   0  -3    2792.446    2770.105      32.718 o 
  21   0  -1    3303.506    3302.774      45.346 o 
  21   0   1    2953.583    2869.980      54.530 o 
  21   0   3    3227.002    3187.975      40.754 o 
  21   0   5    1685.144    1668.607      28.126 o 
  21   0   7    2443.421    2444.075      36.162 o 
  21   0   9    1654.063    1642.203      28.126 o 
  21   0  11    1634.302    1713.952      53.382 o 
  21   0  13     859.070     848.366      35.588 o 
  21   1 -14     989.989    1035.489      37.884 o 
  21   1 -12     551.566     561.770      25.256 o 
  21   1 -10    1847.376    1880.985      43.624 o 
  21   1  -8    1503.485    1533.144      18.368 o 
  21   1  -6    2301.397    2266.711      39.032 o
[truncated: 88,922 more chars]
