# Supplementary material for: Charge densities in actinide compounds: strategies for data reduction and model building
Source: IUCrJ. 2019 Aug 7;6(Pt 5):895–908. doi: 10.1107/S2052252519010248 (PMC6760433; doi:10.1107/S2052252519010248)
Supplement: Supplementary file 3 [file m-06-00895-1csup3.hkl]

#
# fcf, LIST 4 option, 
# 
data_mol
_shelx_title ' written by MoPro v18'
_shelx_refln_list_code        4
_shelx_F_calc_maximum      151.45
_exptl_crystal_F_000      1600.00
_reflns_d_resolution_high  0.3848

loop_
 _symmetry_equiv_pos_as_xyz
'x, y, z'
'-x, -y, z'
'y, -x, -z'
'-y, x, -z'
'x+1/2, y+1/2, z+1/2'
'-x+1/2, -y+1/2, z+1/2'
'y+1/2, -x+1/2, -z+1/2'
'-y+1/2, x+1/2, -z+1/2'

_cell_length_a    12.2518
_cell_length_b    12.2518
_cell_length_c     7.2893
_cell_angle_alpha  90.000
_cell_angle_beta   90.000
_cell_angle_gamma  90.000


_shelx_F_squared_multiplier     1.000

loop_ 
 _refln_index_h 
 _refln_index_k 
 _refln_index_l 
 _refln_F_squared_calc 
 _refln_F_squared_meas 
 _refln_F_squared_sigma 
 _refln_observed_status 
   0   0   2   40750.289   39687.953     332.896 o 
   0   0   4   25177.379   25147.740     118.488 o 
   0   0   6   16046.782   16063.634      62.065 o 
   0   0   8   19595.207   19336.170     157.984 o 
   0   0  10    5123.057    5165.527      62.065 o 
   1   0 -11    5060.038    5183.019      41.189 o 
   1   0  -9    4317.156    4351.343      24.262 o 
   1   0  -7   11263.062   11301.531      43.446 o 
   1   0  -5   13414.640   13428.679      37.803 o 
   1   0  -3   31532.662   31196.289     107.204 o 
   1   0  -1   26336.367   26484.967     242.619 o 
   1   0   1   24496.846   24244.973     225.692 o 
   1   0   3   32072.904   31613.818     129.773 o 
   1   0   5   12960.214   12960.368      45.138 o 
   1   0   7   14261.604   14286.309      62.065 o 
   1   0   9    4560.901    4567.443      27.083 o 
   1   0  11    4832.867    4867.050      45.138 o 
   1   1 -12    3399.663    3426.006      90.277 o 
   1   1 -10    7372.224    7391.416      51.909 o 
   1   1  -8    5155.598    5136.752      22.005 o 
   1   1  -6   16321.636   16379.603      44.574 o 
   1   1  -4   24762.107   24696.355      90.277 o 
   1   1  -2   22447.348   22343.516     124.131 o 
   1   1   0   14097.252   14286.309     135.415 o 
   1   1   2   25231.570   25260.586     135.415 o 
   1   1   4   23606.252   23624.318      67.708 o 
   1   1   6   15965.053   15945.146      42.317 o 
   1   1   8    6408.372    6375.801      23.133 o 
   1   1  10    7521.856    7662.246      56.423 o 
   1   2 -11    5064.155    5127.724     118.488 o 
   1   2  -9    6451.090    6432.225      30.468 o 
   1   2  -7    7989.522    7983.857      25.390 o 
   1   2  -5    9331.609    9332.367      27.083 o 
   1   2  -3   25661.555   25587.840      90.277 o 
   1   2  -1   10991.772   11030.700      55.859 o 
   1   2   1    8241.241    8203.907      37.803 o 
   1   2   3   26740.787   26761.439      78.992 o 
   1   2   5    9067.703    9067.180      24.262 o 
   1   2   7    9335.057    9349.295      33.854 o 
   1   2   9    5923.925    5896.206      33.854 o 
   1   2  11    5796.999    5873.637      62.065 o 
   1   3 -12    1629.199    1693.819      73.350 o 
   1   3 -10    6451.246    6573.282      44.574 o 
   1   3  -8    6699.608    6691.771      27.647 o 
   1   3  -6   12362.835   12362.284      36.111 o 
   1   3  -4    7792.982    7803.304      28.212 o 
   1   3  -2   20157.891   20289.719      84.635 o 
   1   3   0   42242.773   42125.426     349.823 o 
   1   3   2   20710.537   20667.752      67.708 o 
   1   3   4    8774.450    8801.991      25.955 o 
   1   3   6   13570.248   13524.598      51.909 o 
   1   3   8    7623.831    7634.035      45.138 o 
   1   3  10    6632.685    6708.697      46.831 o 
   1   3  12    1733.236    1665.608      40.060 o 
   1   4 -13    3626.273    3602.610     124.131 o 
   1   4 -11    3844.938    3901.652      67.708 o 
   1   4  -9    3307.518    3302.439      23.698 o 
   1   4  -7    9397.207    9360.579      27.647 o 
   1   4  -5    8717.080    8672.219      24.826 o 
   1   4  -3    9811.776    9744.256      35.547 o 
   1   4  -1    7389.893    7323.708      27.083 o 
   1   4   1    8622.821    8598.868      28.776 o 
   1   4   3   12602.704   12582.334      40.060 o 
   1   4   5    6804.460    6810.259      22.569 o 
   1   4   7    9414.473    9405.718      41.189 o 
   1   4   9    3020.625    3016.375      24.826 o 
   1   4  11    4641.973    4714.708      62.065 o 
   1   5 -14    2361.128    2343.248      84.635 o 
   1   5 -12    2606.105    2814.945     101.561 o 
   1   5 -10    9027.145    9134.887      73.350 o 
   1   5  -8    4781.501    4794.264      24.826 o 
   1   5  -6    8942.794    8914.837      24.262 o 
   1   5  -4   12901.935   12909.587      32.725 o 
   1   5  -2   22786.920   22811.828      67.708 o 
   1   5   0   21892.963   21846.994      62.065 o 
   1   5   2   19885.188   19827.049      51.909 o 
   1   5   4   13956.517   13947.771      37.239 o 
   1   5   6   10593.746   10613.170      41.189 o 
   1   5   8    4493.878    4523.998      24.262 o 
   1   5  10    8842.364    8920.479      67.708 o 
   1   5  12    2901.914    2866.290      62.065 o 
   1   6 -13    3500.867    3572.141     112.846 o 
   1   6 -11    4841.797    4924.037      56.423 o 
   1   6  -9    4926.853    4931.372      45.703 o 
   1   6  -7   11205.483   11081.481      51.909 o 
   1   6  -5   13157.224   13197.345      45.703 o 
   1   6  -3   22696.180   22665.127      62.065 o 
   1   6  -1   23819.152   23833.084      55.295 o 
   1   6   1   23253.719   23285.781      62.065 o 
   1   6   3   25901.229   25948.947      62.065 o 
   1   6   5   12653.751   12650.041      40.625 o 
   1   6   7   11195.759   11216.896      50.781 o 
   1   6   9    4142.355    4103.646      33.854 o 
   1   6  11    6161.300    6172.679     118.488 o 
   1   6  13    3506.462    3526.439     112.846 o 
   1   7 -14    2562.173    2617.464     129.773 o 
   1   7 -12    1332.081    1346.253      27.647 o 
   1   7 -10    4991.112    4976.510      53.038 o 
   1   7  -8    5967.116    5935.702      29.340 o 
   1   7  -6    8086.771    8068.492      23.133 o 
   1   7  -4    2190.848    2194.291      11.285 o 
   1   7  -2    7737.162    7729.954      24.262 o 
   1   7   0   25846.582   25813.531      62.065 o 
   1   7   2    7540.153    7571.969      22.005 o 
   1   7   4    1332.821    1348.510      10.720 o 
   1   7   6    7647.417    7611.465      25.955 o 
   1   7   8    5881.792    5913.133      31.033 o 
   1   7  10    4672.114    4669.569      46.267 o 
   1   7  12    1098.252    1132.974      78.992 o 
   1   7  14    2669.269    2653.575      73.350 o 
   1   8 -15    1356.293    1395.341      44.010 o 
   1   8 -13    1546.606    1609.749      45.703 o 
   1   8 -11    2827.140    2796.889      67.708 o 
   1   8  -9    3522.889    3506.127      47.960 o 
   1   8  -7    4825.586    4785.801      17.491 o 
   1   8  -5    6764.552    6765.120      22.569 o 
   1   8  -3   14322.157   14320.163      40.060 o 
   1   8  -1    7578.738    7605.823      22.569 o 
   1   8   1    7050.771    7058.520      19.184 o 
   1   8   3   16171.547   16187.765      41.753 o 
   1   8   5    5937.568    5941.344      23.133 o 
   1   8   7    4882.181    4887.926      29.904 o 
   1   8   9    2843.206    2845.413      26.519 o 
   1   8  11    3834.472    3820.967      84.635 o 
   1   8  13    1346.680    1285.316      39.496 o 
   1   9 -14    1678.333    1736.701      50.216 o 
   1   9 -12    1558.734    1576.459      35.547 o 
   1   9 -10    5101.172    5059.452      67.708 o 
   1   9  -8    1979.985    2000.196      23.698 o 
   1   9  -6    5071.778    5070.737      19.748 o 
   1   9  -4    7353.157    7368.847      24.262 o 
   1   9  -2    8390.427    8367.534      22.005 o 
   1   9   0    4749.798    4747.433      15.798 o 
   1   9   2    8032.801    8028.996      27.083 o 
   1   9   4    6650.998    6652.274      19.184 o 
   1   9   6    5017.938    4996.823      19.748 o 
   1   9   8    2481.134    2502.361      19.184 o 
   1   9  10    4771.871    4735.584      67.708 o 
   1   9  12    1085.522    1075.423      26.519 o 
   1   9  14    1872.518    1875.501      73.350 o 
   1  10 -15    1138.429    1199.553      44.574 o 
   1  10 -13    2263.902    2141.818     124.131 o 
   1  10 -11    2560.193    2509.696      51.909 o 
   1  10  -9    2094.359    2080.881      27.647 o 
   1  10  -7    4765.021    4766.617      21.441 o 
   1  10  -5    7176.053    7182.650      23.698 o 
   1  10  -3    6789.802    6770.763      19.748 o 
   1  10  -1    5416.980    5405.890      16.927 o 
   1  10   1    4823.195    4810.063      14.106 o 
   1  10   3    6988.584    7007.739      22.569 o 
   1  10   5    4829.595    4824.168      19.184 o 
   1  10   7    5612.655    5607.884      29.340 o 
   1  10   9    1700.313    1675.764      62.065 o 
   1  10  11    2058.718    2093.858      51.909 o 
   1  10  13    1756.063    1700.026     101.561 o 
   1  11 -16     826.221     934.929      39.496 o 
   1  11 -14    2058.012    2034.614     129.773 o 
   1  11 -12     877.182     932.108      27.083 o 
   1  11 -10    3181.908    3252.787      45.138 o 
   1  11  -8    2479.550    2483.741      40.625 o 
   1  11  -6    6707.247    6703.055      27.647 o 
   1  11  -4    7578.778    7566.327      26.519 o 
   1  11  -2   10312.445   10285.917      27.647 o 
   1  11   0    7192.504    7193.935      23.133 o 
   1  11   2    9209.737    9219.521      26.519 o 
   1  11   4    7719.373    7718.669      27.083 o 
   1  11   6    7406.388    7408.343      32.725 o 
   1  11   8    2210.387    2211.218      37.803 o 
   1  11  10    2870.794    2926.662      73.350 o 
   1  11  12     996.299    1013.357      22.569 o 
   1  11  14    2034.590    1980.448     112.846 o 
   1  12 -15    1302.391    1321.427      47.960 o 
   1  12 -13    1859.568    1855.753      47.960 o 
   1  12 -11    2375.914    2372.588      62.065 o 
   1  12  -9    3883.392    3911.808      50.216 o 
   1  12  -7    6148.767    6178.321      53.602 o 
   1  12  -5    5181.666    5164.399      23.698 o 
   1  12  -3    7745.501    7679.173      32.161 o 
   1  12  -1   10544.099   10596.243      31.597 o 
   1  12   1    8839.037    8801.991      25.390 o 
   1  12   3    7541.934    7549.400      27.083 o 
   1  12   5    4394.990    4402.124      18.620 o 
   1  12   7    6452.021    6522.501      46.267 o 
   1  12   9    3085.676    3103.830      53.602 o 
   1  12  11    2692.986    2627.620      67.708 o 
   1  12  13    1372.891    1323.120      29.904 o 
   1  12  15    1447.732    1377.850      42.317 o 
   1  13 -14    3161.073    3255.044     129.773 o 
   1  13 -12    2367.042    2366.946      67.708 o 
   1  13 -10    3495.909    3484.122      56.423 o 
   1  13  -8    3941.152    4005.470      48.524 o 
   1  13  -6   12369.817   12446.918      56.423 o 
   1  13  -4    8494.088    8497.307      28.776 o 
   1  13  -2   10752.670   10748.586      32.725 o 
   1  13   0   11545.606   11572.361      41.189 o 
   1  13   2   11942.771   11967.322      44.574 o 
   1  13   4    8148.599    8186.980      28.212 o 
   1  13   6   10973.159   11047.628      49.088 o 
   1  13   8    3754.541    3677.088      73.350 o 
   1  13  10    3896.215    3802.912     101.561 o 
   1  13  12    2207.663    2285.697      78.992 o 
   1  13  14    2920.657    2947.539     152.342 o 
   1  14 -13    1449.395    1464.177      31.033 o 
   1  14 -11    2702.614    2736.517      67.708 o 
   1  14  -9    3350.188    3388.202      50.216 o 
   1  14  -7    4189.017    4132.422      32.161 o 
   1  14  -5    4286.197    4307.897      25.955 o 
   1  14  -3    7836.754    7887.938      35.547 o 
   1  14  -1   10153.164   10144.859      32.161 o 
   1  14   1    8427.501    8435.241      31.033 o 
   1  14   3    7739.024    7792.019      29.904 o 
   1  14   5    4536.739    4549.953      25.390 o 
   1  14   7    5211.262    5194.868      46.831 o 
   1  14   9    2617.554    2589.817      47.960 o 
   1  14  11    2860.563    2823.972      67.708 o 
   1  14  13    1258.516    1151.594      47.960 o 
   1  14  15     980.658     973.297      36.675 o 
   1  15 -14    1889.349    1925.718      55.859 o 
   1  15 -12    1263.868    1259.926      31.033 o 
   1  15 -10    3284.958    3280.435      67.708 o 
   1  15  -8    2567.087    2643.983      38.932 o 
   1  15  -6    4612.417    4600.169      37.803 o 
   1  15  -4    4380.575    4383.504      19.748 o 
   1  15  -2    5337.604    5317.306      22.005 o 
   1  15   0    3123.793    3117.936      17.491 o 
   1  15   2    5099.442    5136.752      23.133 o 
   1  15   4    4660.691    4675.776      22.569 o 
   1  15   6    4317.513    4304.512      30.468 o 
   1  15   8    1586.373    1601.285      32.161 o 
   1  15  10    3086.832    3082.390      50.781 o 
   1  15  12    1738.966    1749.114      38.932 o 
   1  15  14    1996.527    1845.597     124.131 o 
   1  15  16     581.252     587.928      28.212 o 
   1  16 -13    1408.917    1412.268      27.083 o 
   1  16 -11    2185.224    2350.583      90.277 o 
   1  16  -9    3490.962    3533.210      62.065 o 
   1  16  -7    5073.274    5027.291      37.239 o 
   1  16  -5    3268.935    3240.374      28.776 o 
   1  16  -3    4028.034    4032.553      34.982 o 
   1  16  -1    8467.811    8457.811      31.033 o 
   1  16   1    8367.426    8412.673      33.854 o 
   1  16   3    4920.887    4926.294      25.955 o 
   1  16   5    2439.751    2442.552      23.698 o 
   1  16   7    5804.127    5805.929      62.065 o 
   1  16   9    3391.472    3280.999      56.423 o 
   1  16  11    2270.049    2300.367      55.295 o 
   1  16  13    1242.727    1192.783      73.350 o 
   1  16  15    1302.122    1347.946      31.597 o 
   1  17 -14    1288.471    1236.228      78.992 o 
   1  17 -12    1023.176    1026.899      29.904 o 
   1  17 -10    3159.731    3037.251      67.708 o 
   1  17  -8    1663.398    1705.104      34.418 o 
   1  17  -6    3414.648    3361.119      35.547 o 
   1  17  -4    3522.396    3461.552      27.083 o 
   1  17  -2    4638.548    4669.569      32.725 o 
   1  17   0    2859.972    2949.795      31.597 o 
   1  17   2    6061.223    6065.475      45.138 o 
   1  17   4    3731.874    3709.814      32.161 o 
   1  17   6    2752.576    2717.897      36.111 o 
   1  17   8    1804.116    1832.620      36.675 o 
   1  17  10    3651.315    3631.385      62.065 o 
   1  17  12    1176.141    1165.135      24.826 o 
   1  17  14    1231.205    1248.077      73.350 o 
   1  17  16     550.690     560.676      25.390 o 
   1  18 -15    1032.444    1020.128      44.010 o 
   1  18 -13    1234.193    1221.558      24.262 o 
   1  18 -11    2302.959    2362.432      95.919 o 
   1  18  -9    3051.910    3092.546      62.065 o 
   1  18  -7    2532.108    2495.590      41.753 o 
   1  18  -5    2649.643    2637.776      36.111 o 
   1  18  -3    4128.526    4092.926      47.395 o 
   1  18  -1    3341.381    3306.953      36.111 o 
   1  18   1    2796.786    2758.521      32.161 o 
   1  18   3    4612.256    4575.343      39.496 o 
   1  18   5    2206.700    2181.314      33.854 o 
   1  18   7    2811.276    2848.234      56.423 o 
   1  18   9    2610.530    2673.887      55.295 o 
   1  18  11    2505.572    2457.223      78.992 o 
   1  18  13    1071.264    1028.027      26.519 o 
   1  18  15    1190.243    1144.259      38.932 o 
   1  19 -14    1606.512    1594.515      51.909 o 
   1  19 -12    1209.253    1253.155      49.088 o 
   1  19 -10    2094.383    2015.995      73.350 o 
   1  19  -8    1701.168    1610.313      35.547 o 
   1  19  -6    3762.487    3782.599      45.138 o 
   1  19  -4    2546.091    2492.769      39.496 o 
   1  19  -2    3963.064    3952.997      34.418 o 
   1  19   0    3993.100    3918.015      42.881 o 
   1  19   2    4012.829    4007.727      31.597 o 
   1  19   4    2698.507    2687.428      36.111 o 
   1  19   6    4330.562    4300.563      67.708 o 
   1  19   8    2268.104    2300.931      40.060 o 
   1  19  10    2121.353    2123.198      48.524 o 
   1  19  12    1125.806    1103.634      28.212 o 
   1  19  14    1656.015    1742.343      73.350 o 
   1  20 -13    1623.677    1573.074      62.065 o 
   1  20 -11    1597.826    1537.527      40.060 o 
   1  20  -9    1691.428    1714.696      39.496 o 
   1  20  -7    3012.782    2940.203      46.267 o 
   1  20  -5    3184.579    3178.873      42.881 o 
   1  20  -3    3117.585    3116.243      35.547 o 
   1  20  -1    3217.042    3205.956      33.854 o 
   1  20   1    2412.021    2410.956      24.826 o 
   1  20   3    3351.581    3372.968      37.803 o 
   1  20   5    3396.598    3457.603      49.088 o 
   1  20   7    3626.964    3551.829      53.602 o 
   1  20   9    1285.968    1242.435      16.363 o 
   1  20  11    1866.739    1900.891      73.350 o 
   1  20  13    1628.020    1712.439      45.703 o 
   1  21 -14    1390.776    1382.928      47.960 o 
   1  21 -12    1004.563    1021.257      24.826 o 
   1  21 -10    1989.593    1986.655      67.708 o 
   1  21  -8    1335.514    1294.344      20.877 o 
   1  21  -6    2195.116    2165.515      37.239 o 
   1  21  -4    1759.920    1760.398      23.133 o 
   1  21  -2    2797.864    2763.600      40.060 o 
   1  21   0    1767.022    1761.527      25.955 o 
   1  21   2    2231.311    2211.782      27.083 o 
   1  21   4    1852.531    1890.171      26.519 o 
   1  21   6    2472.094    2441.424      37.803 o 
   1  21   8    1407.671    1415.089      18.055 o 
   1  21  10    2137.658    2132.790      47.960 o 
   1  21  12     877.737     839.575      16.927 o 
   1  21  14    1081.737    1113.790      38.932 o 
   1  22 -13     896.120     933.237      34.982 o 
   1  22 -11     539.690     572.694      24.826 o 
   1  22  -9     522.541     514.409      15.798 o 
   1  22  -7    1444.630    1389.135      18.055 o 
   1  22  -5    1631.748    1609.185      25.390 o 
   1  22  -3    1120.019    1107.020      19.748 o 
   1  22  -1    1238.370    1255.976      15.234 o 
   1  22   1    1356.232    1335.533      21.441 o 
   1  22   3    2017.064    2028.408      24.826 o 
   1  22   5    1265.013    1253.719      16.363 o 
   1  22   7    1772.899    1751.370      24.262 o 
   1  22   9     788.810     801.207      18.620 o 
   1  22  11     975.397     962.013      22.005 o 
   1  22  13     588.859     558.757      30.468 o 
   1  23 -12     792.087     822.083      23.698 o 
   1  23 -10    1672.381    1629.497      42.317 o 
   1  23  -8    1156.450    1149.337      22.005 o 
   1  23  -6    1790.907    1803.280      29.904 o 
   1  23  -4    1273.419    1279.674      19.184 o 
   1  23  -2    2197.831    2155.359      52.473 o 
   1  23   0    1786.113    1745.728      30.468 o 
   1  23   2    1696.232    1697.204      32.161 o 
   1  23   4    1105.535    1135.231      21.441 o 
   1  23   6    2146.967    2168.901      33.854 o 
   1  23   8    1357.722    1376.157      35.547 o 
   1  23  10    1456.706    1444.429      22.005 o 
   1  23  12     703.169     719.393      21.441 o 
   1  24 -11    1011.079    1021.821      26.519 o 
   1  24  -9    1195.707    1197.861      31.033 o 
   1  24  -7    1143.066    1142.002      27.647 o 
   1  24  -5    1694.976    1685.920      22.005 o 
   1  24  -3    2324.938    2309.958      56.423 o 
   1  24  -1    1549.778    1561.789      16.927 o 
   1  24   1    1152.587    1169.085      17.491 o 
   1  24   3    2585.951    2615.207      41.753 o 
   1  24   5    1657.772    1648.116      19.748 o 
   1  24   7    1364.849    1334.404      18.055 o 
   1  24   9     839.625     868.915      18.055 o 
   1  24  11    1187.169    1174.163      27.647 o 
   1  25 -10    1331.910    1255.412      38.932 o 
   1  25  -8     910.926     895.998      16.927 o 
   1  25  -6    1437.258    1423.553      27.647 o 
   1  25  -4    1283.897    1276.289      33.854 o 
   1  25  -2    1967.116    2014.866      40.625 o 
   1  25   0    1781.199    1812.872      40.625 o 
   1  25   2    2239.479    2242.251      40.625 o 
   1  25   4    1233.253    1250.334      21.441 o 
   1  25   6    1387.941    1407.754      40.625 o 
   1  25   8    1096.687    1105.891      33.854 o 
   1  25  10    1335.749    1348.510      42.317 o 
   1  26  -9    1366.575    1332.148      55.295 o 
   1  26  -7    1563.699    1617.084      40.625 o 
   1  26  -5    1949.516    1900.891      32.161 o 
   1  26  -3    1877.450    1865.345      44.010 o 
   1  26  -1    1945.093    1956.750      32.161 o 
   1  26   1    2114.906    2136.176      37.803 o 
   1  26   3    2323.723    2332.528      41.189 o 
   1  26   5    1221.472    1210.838      24.262 o 
   1  26   7    1406.396    1416.218      36.675 o 
   1  26   9    1255.062    1260.490      39.496 o 
   1  27 -10    1213.485    1209.710      41.753 o 
   1  27  -8    1298.555    1248.077      24.826 o 
   1  27  -6    1554.497    1583.794      25.390 o 
   1  27  -4    1171.117    1164.007      15.234 o 
   1  27  -2    2196.434    2260.306      44.574 o 
   1  27   0    2194.247    2206.140      42.881 o 
   1  27   2    2228.463    2307.137      56.423 o 
   1  27   4    1356.922    1365.437      27.083 o 
   1  27   6    1501.340    1495.774      25.390 o 
   1  27   8    1050.423    1023.514      27.647 o 
   1  27  10    1209.029    1209.710      24.826 o 
   1  28  -9     969.785     908.975      26.519 o 
   1  28  -7    1242.875    1222.687      45.703 o 
   1  28  -5    1135.382    1143.695      27.647 o 
   1  28  -3    1276.851    1254.284      19.748 o 
   1  28  -1    2001.324    2016.559      40.625 o 
   1  28   1    1676.242    1659.401      32.161 o 
   1  28   3    1340.766    1276.853      24.826 o 
   1  28   5     991.309     990.224      20.312 o 
   1  28   7    1282.620    1270.082      20.877 o 
   1  28   9     716.240     700.774      27.083 o 
   1  29  -6    1186.339    1173.599      19.184 o 
   1  29  -4     928.678     916.310      19.184 o 
   1  29  -2    1089.092    1083.886      23.133 o 
   1  29   0     797.625     806.849      12.977 o 
   1  29   2     917.677     893.741      18.055 o 
   1  29   4     845.340     858.194      37.803 o 
   1  29   6    1102.268    1090.657      47.960 o 
   1  30  -5     973.768     957.499      16.363 o 
   1  30  -3    1229.121    1234.536      29.904 o 
   1  30  -1    1240.212    1286.445      34.418 o 
   1  30   1     976.257     943.957      23.133 o 
   1  30   3    1257.689    1232.279      43.446 o 
   1  30   5     857.588     798.386      34.418 o 
   1  31  -4     968.768     977.811      22.569 o 
   1  31  -2    1163.218    1162.314      27.647 o 
   1  31   0     962.107     949.035      19.748 o 
   1  31   2    1188.885    1113.226      40.060 o 
   1  31   4     866.375     926.466      25.390 o 
   2   0 -12    3202.275    3211.034      62.065 o 
   2   0 -10    4848.646    4906.546      32.161 o 
   2   0  -8    6879.034    6844.112      37.239 o 
   2   0  -6    4738.350    4744.612      18.055 o 
   2   0  -4   25409.676   25463.709      73.350 o 
   2   0  -2   14429.414   14404.797      62.065 o 
   2   0   0   33629.523   34243.133     236.977 o 
   2   0   2   17856.832   17998.943      73.350 o 
   2   0   4   25930.719   25869.955      84.635 o 
   2   0   6    4418.519    4429.207      14.670 o 
   2   0   8    7166.138    7103.658      32.725 o 
   2   0  10    5447.061    5441.436      36.675 o 
   2   0  12    3428.882    3585.683      95.919 o 
   2   1 -13    2292.388    2291.339      78.992 o 
   2   1 -11    4197.691    4339.495     101.561 o 
   2   1  -9    6295.422    6223.459      36.111 o 
   2   1  -7   16092.287   16069.276      78.992 o 
   2   1  -5    6192.361    6183.963      18.055 o 
   2   1  -3   12279.167   12305.861      46.831 o 
   2   1  -1   49401.520   49268.582     282.115 o 
   2   1   1   51798.824   52614.469     417.530 o 
   2   1   3   11462.032   11408.734      34.418 o 
   2   1   5    6783.395    6798.974      19.184 o 
   2   1   7   15014.066   14997.239      55.859 o 
   2   1   9    6838.410    6821.543      36.111 o 
   2   1  11    3588.938    3538.852      49.088 o 
   2   2 -12    3194.502    3261.250      95.919 o 
   2   2 -10    3155.785    3183.387      29.904 o 
   2   2  -8    8278.766    8282.899      36.111 o 
   2   2  -6    6222.667    6223.459      16.363 o 
   2   2  -4   16651.813   16701.215      53.038 o 
   2   2  -2    4959.806    4993.438      22.005 o 
   2   2   0   29997.832   29718.006     174.911 o 
   2   2   2    4786.661    4770.002      22.005 o 
   2   2   4   17238.617   17316.225      50.781 o 
   2   2   6    5264.811    5258.625      15.798 o 
   2   2   8    6614.346    6578.924      37.239 o 
   2   2  10    3229.373    3261.250      30.468 o 
   2   3 -11    4464.980    4521.177      84.635 o 
   2   3  -9    3448.205    3472.273      25.390 o 
   2   3  -7    6832.346    6804.616      24.826 o 
   2   3  -5    7245.579    7250.358      19.184 o 
   2   3  -3   23283.619   23359.131      67.708 o 
   2   3  -1   22875.191   22715.908     112.846 o 
   2   3   1   20842.211   20707.248      67.708 o 
   2   3   3   20667.967   20543.621      67.708 o 
   2   3   5   10101.605   10133.574      25.390 o 
   2   3   7    6632.285    6607.136      25.955 o 
   2   3   9    3473.168    3473.966      20.312 o 
   2   3  11    3914.637    3921.400     124.131 o 
   2   4 -12    5263.138    5254.676     107.204 o 
   2   4 -10    3720.916    3712.071      37.803 o 
   2   4  -8    9857.501    9800.679      34.982 o 
   2   4  -6   14703.816   14732.051      40.060 o 
   2   4  -4   32609.754   32612.506      90.277 o 
   2   4  -2   15406.056   15420.411      45.703 o 
   2   4   0   54484.496   53472.098     366.750 o 
   2   4   2   17829.266   17784.537      48.524 o 
   2   4   4   31641.779   31579.965      78.992 o 
   2   4   6   12800.580   12836.237      34.418 o 
   2   4   8    9334.938    9360.579      38.932 o 
   2   4  10    3863.151    3852.564      33.854 o 
   2   4  12    5109.656    5056.067     124.131 o 
   2   5 -13    1947.092    2047.591      95.919 o 
   2   5 -11    4081.115    4115.495      78.992 o 
   2   5  -9    6145.076    6133.183      40.625 o 
   2   5  -7   12855.938   12774.172      54.730 o 
   2   5  -5    8783.084    8773.779      21.441 o 
   2   5  -3   22418.244   22456.363      67.708 o 
   2   5  -1   34049.156   34119.000     107.204 o 
   2   5   1   33981.246   33944.090     129.773 o 
   2   5   3   19903.555   19810.123      51.909 o 
   2   5   5    9398.740    9417.002      28.212 o 
   2   5   7   12119.136   12102.738      50.781 o 
   2   5   9    6692.258    6697.413      37.239 o 
   2   5  11    3273.515    3248.273      51.909 o 
   2   5  13    1926.386    1992.297      51.909 o 
   2   6 -14    1985.196    1967.471     107.204 o 
   2   6 -12    2340.626    2311.651      62.065 o 
   2   6 -10    3502.082    3534.902      42.317 o 
   2   6  -8    7672.975    7656.604      32.725 o 
   2   6  -6    7526.461    7532.473      33.290 o 
   2   6  -4   29259.408   29165.059      78.992 o 
   2   6  -2   16352.991   16368.318      39.496 o 
   2   6   0   28728.951   28826.521      73.350 o 
   2   6   2   15715.719   15758.950      46.267 o 
   2   6   4   29456.486   29452.816      84.635 o 
   2   6   6    7897.423    7916.150      29.340 o 
   2   6   8    7292.952    7318.066      39.496 o 
   2   6  10    3275.719    3304.132      41.189 o 
   2   6  12    2615.649    2575.147      90.277 o 
   2   6  14    2016.065    1965.778      78.992 o 
   2   7 -15    1603.431    1625.547      48.524 o 
   2   7 -13    2795.480    2834.128     129.773 o 
   2   7 -11    5658.871    5634.403      78.992 o 
   2   7  -9    3587.843    3551.265      34.418 o 
   2   7  -7    8568.778    8502.949      47.960 o 
   2   7  -5    9680.053    9637.052      25.955 o 
   2   7  -3   17635.205   17626.551      54.166 o 
   2   7  -1   11065.341   11064.555      30.468 o 
   2   7   1   12587.188   12604.903      32.161 o 
   2   7   3   15646.614   15663.030      42.317 o 
   2   7   5    8737.929    8689.146      27.083 o 
   2   7   7    8193.098    8254.688      28.776 o 
   2   7   9    4526.698    4520.048      44.010 o 
   2   7  11    4082.719    4044.967     118.488 o 
   2   7  13    2697.555    2643.418     101.561 o 
   2   8 -14    1546.688    1542.605      46.267 o 
   2   8 -12    2647.729    2625.927      50.781 o 
   2   8 -10    2641.092    2660.910      35.547 o 
   2   8  -8    4665.096    4678.033      24.826 o 
   2   8  -6    3998.941    3987.979      14.670 o 
   2   8  -4   15550.337   15538.900      46.831 o 
   2   8  -2    4742.014    4732.199      16.363 o 
   2   8   0   13469.842   13473.817      44.574 o 
   2   8   2    4875.525    4889.619      15.798 o 
   2   8   4   15064.798   15081.873      50.781 o 
   2   8   6    4145.322    4132.422      18.055 o 
   2   8   8    5304.558    5320.127      27.083 o 
   2   8  10    2541.348    2448.195      55.295 o 
   2   8  12    2227.091    2011.481      67.708 o 
   2   8  14    1694.438    1513.830      84.635 o 
   2   9 -15    1569.091    1599.593      50.216 o 
   2   9 -13    1442.661    1457.971      45.703 o 
   2   9 -11    3041.673    3099.881      47.960 o 
   2   9  -9    2694.352    2719.590      35.547 o 
   2   9  -7    5237.298    5194.868      34.982 o 
   2   9  -5    4849.020    4828.682      18.620 o 
   2   9  -3   10317.063   10319.771      34.418 o 
   2   9  -1    5209.955    5209.538      18.620 o 
   2   9   1    5705.449    5693.083      17.491 o 
   2   9   3    9364.021    9366.222      29.340 o 
   2   9   5    6610.007    6618.420      34.418 o 
   2   9   7    4222.575    4234.548      23.133 o 
   2   9   9    2826.671    2818.330      29.904 o 
   2   9  11    3089.811    3099.881     118.488 o 
   2   9  13    1896.316    1889.043     101.561 o 
   2  10 -16    1060.057    1062.446      41.189 o 
   2  10 -14    1418.928    1518.908      47.395 o 
   2  10 -12    1708.515    1763.219      45.138 o 
   2  10 -10    1880.613    1907.098      45.703 o 
   2  10  -8    6204.682    6313.736      56.423 o 
   2  10  -6    2728.559    2743.287      14.106 o 
   2  10  -4    2269.305    2278.926      13.542 o 
   2  10  -2    1453.450    1466.999      10.720 o 
   2  10   0   14359.485   14354.017      40.625 o 
   2  10   2    1150.306    1175.856      11.285 o 
   2  10   4    2090.193    2078.060      12.977 o 
   2  10   6    2610.598    2599.973      15.798 o 
   2  10   8    5899.625    5946.986      42.317 o 
   2  10  10    1687.340    1641.910      42.317 o 
   2  10  12    1741.450    1750.806     101.561 o 
   2  10  14    1435.099    1323.684      42.881 o 
   2  11 -15    1638.816    1677.456      54.730 o 
   2  11 -13    2232.317    2185.263     129.773 o 
   2  11 -11    2873.239    2889.423      56.423 o 
   2  11  -9    2461.153    2475.278      34.418 o 
   2  11  -7    7707.741    7758.166      37.803 o 
   2  11  -5    5885.163    5873.637      23.133 o 
   2  11  -3    7889.029    7848.442      29.904 o 
   2  11  -1    8501.317    8497.307      27.647 o 
   2  11   1   10523.397   10511.608      31.597 o 
   2  11   3    8804.210    8830.203      25.955 o 
   2  11   5    6757.529    6770.763      23.133 o 
   2  11   7    6447.630    6505.574      32.725 o 
   2  11   9    3446.777    3373.532      55.295 o 
   2  11  11    3397.273    3380.303      62.065 o 
   2  11  13    2517.157    2662.602     135.415 o 
   2  11  15    1120.969    1116.047      38.368 o 
   2  12 -16    1181.568    1183.755      43.446 o 
   2  12 -14    1173.570    1271.211      46.831 o 
   2  12 -12    3122.283    3157.432      73.350 o 
   2  12 -10    5016.625    5128.853      78.992 o 
   2  12  -8    5486.110    5480.368      37.239 o 
   2  12  -6    2351.995    2357.918      14.670 o 
   2  12  -4    9777.086    9761.183      34.418 o 
   2  12  -2    6050.800    6025.979      21.441 o 
   2  12   0   11653.925   11645.712      34.418 o 
   2  12   2    4741.733    4741.791      19.748 o 
   2  12   4   10302.987   10319.771      35.547 o 
   2  12   6    3384.304    3372.404      19.184 o 
   2  12   8    5282.214    5219.693      53.038 o 
   2  12  10    4774.124    4718.657     101.561 o 
   2  12  12    3293.772    3278.742      67.708 o 
   2  12  14    1243.066    1222.687      40.060 o 
   2  13 -15    1374.653    1391.392      49.652 o 
   2  13 -13    1941.214    1949.980      51.909 o 
   2  13 -11    2820.680    2815.509      67.708 o 
   2  13  -9    1839.657    1838.826      29.904 o 
   2  13  -7    4719.237    4716.400      40.060 o 
   2  13  -5    4019.047    4019.576      22.005 o 
   2  13  -3    5289.178    5228.157      28.776 o 
   2  13  -1    3593.092    3582.862      14.670 o 
   2  13   1    5209.859    5217.437      19.748 o 
   2  13   3    5382.979    5401.375      20.877 o 
   2  13   5    4417.742    4427.515      20.877 o 
   2  13   7    3902.718    3888.675      30.468 o 
   2  13   9    2343.774    2298.110      47.960 o 
   2  13  11    2626.910    2645.111      67.708 o 
   2  13  13    2423.784    2366.946      95.919 o 
   2  13  15    1180.325    1188.269      41.753 o 
   2  14 -14    1400.174    1457.407      36.111 o 
   2  14 -12    1811.930    1850.675      56.423 o 
   2  14 -10    2576.083    2573.454      73.350 o 
   2  14  -8    5913.555    5913.133      46.267 o 
   2  14  -6    3033.105    3002.833      29.340 o 
   2  14  -4    5339.593    5328.590      23.133 o 
   2  14  -2    4104.992    4058.508      18.055 o 
   2  14   0   13958.114   13942.129      49.088 o 
   2  14   2    4505.828    4478.295      19.748 o 
   2  14   4    5481.135    5494.474      24.826 o 
   2  14   6    3720.107    3674.831      35.547 o 
   2  14   8    6899.392    6894.893      73.350 o 
   2  14  10    2703.902    2639.469      46.267 o 
   2  14  12    1664.298    1693.819      47.960 o 
   2  14  14    1521.625    1466.999      37.239 o 
   2  14  16    1239.743    1186.576      84.635 o 
   2  15 -15    1589.147    1635.139      55.859 o 
   2  15 -13    1319.956    1328.762      25.955 o 
   2  15 -11    2724.994    2711.126      53.038 o 
   2  15  -9    2680.026    2755.136      42.881 o 
   2  15  -7    3530.268    3512.333      37.803 o 
   2  15  -5    3390.990    3401.744      23.133 o 
   2  15  -3    6459.908    6505.574      31.597 o 
   2  15  -1    2416.998    2421.676      12.977 o 
   2  15   1    3234.619    3248.273      18.055 o 
   2  15   3    6093.074    6116.255      28.776 o 
   2  15   5    3971.231    3949.612      25.955 o 
   2  15   7    2854.627    2826.229      29.904 o 
   2  15   9    3120.512    3111.166      44.574 o 
   2  15  11    2733.125    2624.235      73.350 o 
   2  15  13    1589.194    1605.799      44.010 o 
   2  15  15    1292.233    1248.077      42.317 o 
   2  16 -14    1286.654    1285.881      25.955 o 
   2  16 -12    2157.486    2053.234      78.992 o 
   2  16 -10    1862.367    1787.481      62.065 o 
   2  16  -8    2844.594    2822.844      36.111 o 
   2  16  -6    2509.238    2484.870      30.468 o 
   2  16  -4    6587.575    6618.420      49.088 o 
   2  16  -2    2463.741    2477.535      16.927 o 
   2  16   0    5478.501    5478.111      24.826 o 
   2  16   2    2770.110    2791.811      18.055 o 
   2  16   4    6336.293    6409.655      40.625 o 
   2  16   6    2588.552    2604.487      36.111 o 
   2  16   8    3562.076    3449.139      55.295 o 
   2  16  10    1992.093    1952.237      50.216 o 
   2  16  12    1795.588    1754.756      51.909 o 
   2  16  14    1233.855    1136.360      42.317 o 
   2  16  16    1083.069    1189.961      37.239 o 
   2  17 -15    1009.123    1048.340      44.010 o 
   2  17 -13    1551.420    1613.698      49.088 o 
   2  17 -11    2087.980    2092.166      53.602 o 
   2  17  -9    1345.244    1377.850      31.033 o 
   2  17  -7    3782.086    3796.705      44.010 o 
   2  17  -5    3582.267    3579.477      35.547 o 
   2  17  -3    4880.197    4880.027      29.340 o 
   2  17  -1    4287.868    4319.747      38.368 o 
   2  17   1    4665.893    4746.869      38.932 o 
   2  17   3    4006.350    3972.181      32.161 o 
   2  17   5    4293.365    4309.026      41.189 o 
   2  17   7    4165.841    4169.097      47.960 o 
   2  17   9    1992.857    2048.720      36.111 o 
   2  17  11    1527.117    1515.522      25.390 o 
   2  17  13    1629.891    1580.973      47.960 o 
   2  17  15    1016.790     990.788      26.519 o 
   2  18 -14    1562.787    1543.734      51.909 o 
   2  18 -12    2025.542    1960.700      90.277 o 
   2  18 -10    1922.718    1900.327      36.111 o 
   2  18  -8    3547.256    3539.416      53.038 o 
   2  18  -6    3085.433    3064.899      46.831 o 
   2  18  -4    6535.778    6505.574      53.602 o 
   2  18  -2    3604.185    3549.572      40.625 o 
   2  18   0    4886.717    4875.513      39.496 o 
   2  18   2    2496.963    2480.920      32.725 o 
   2  18   4    6781.506    6827.186      54.166 o 
   2  18   6    3449.453    3457.039      41.753 o 
   2  18   8    2877.828    2771.499      55.295 o 
   2  18  10    1711.936    1738.958      21.441 o 
   2  18  12    2332.055    2355.661      73.350 o 
   2  18  14    1531.875    1569.688      62.065 o 
   2  19 -15    1152.613    1174.727      44.574 o 
   2  19 -13    1309.157    1358.102      31.033 o 
   2  19 -11    2088.177    2142.946      67.708 o 
   2  19  -9    2549.357    2535.651      53.038 o 
   2  19  -7    4805.026    4860.843      62.065 o 
   2  19  -5    3193.859    3177.745      35.547 o 
   2  19  -3    4989.793    4991.180      46.831 o 
   2  19  -1    7174.962    7177.008      67.708 o 
   2  19   1    7316.080    7318.066      55.859 o 
   2  19   3    4299.098    4284.764      34.418 o 
   2  19   5    3844.282    3835.637      41.189 o 
   2  19   7    4614.449    4591.706      51.909 o 
   2  19   9    2849.378    2878.703      62.065 o 
   2  19  11    1886.305    1942.080      56.423 o 
   2  19  13    1329.752    1350.767      44.010 o 
   2  19  15     923.088     990.224      25.390 o 
   2  20 -14     902.471     903.897      30.468 o 
   2  20 -12    1267.009    1287.009      31.033 o 
   2  20 -10     873.654     862.144      19.184 o 
   2  20  -8    2162.734    2152.538      41.189 o 
   2  20  -6    2843.640    2838.078      35.547 o 
   2  20  -4    3671.739    3633.643      43.446 o 
   2  20  -2    1648.868    1624.983      21.441 o 
   2  20   0    4642.867    4641.357      46.831 o 
   2  20   2    2819.760    2826.793      27.083 o 
   2  20   4    3568.989    3578.912      38.932 o 
   2  20   6    1822.679    1852.932      29.904 o 
   2  20   8    2041.555    2103.450      38.932 o 
   2  20  10    1245.092    1242.999      20.877 o 
   2  20  12    1275.517    1302.807      32.161 o 
   2  20  14     785.195     701.338      32.725 o 
   2  21 -13     571.625     544.651      20.877 o 
   2  21 -11    1863.328    1905.406      67.708 o 
   2  21  -9    1957.937    1965.778      38.932 o 
   2  21  -7    1867.469    1834.877      34.418 o 
   2  21  -5    1255.433    1253.155      15.798 o 
   2  21  -3    3533.317    3530.388      43.446 o 
   2  21  -1    2722.363    2711.126      32.161 o 
   2  21   1    2681.125    2658.653      31.033 o 
   2  21   3    2642.259    2649.061      32.161 o 
   2  21   5    1611.001    1627.240      24.262 o 
   2  21   7    1478.870    1487.311      19.748 o 
   2  21   9    1786.048    1843.904      40.625 o 
   2  21  11    1458.098    1477.719      27.083 o 
   2  21  13     813.106     793.872      22.569 o 
   2  22 -12     859.395     868.915      18.055 o 
   2  22 -10    1067.084    1073.730      18.620 o 
   2  22  -8    1670.170    1683.099      41.189 o 
   2  22  -6    1369.315    1341.740      19.184 o 
   2  22  -4    3574.458    3558.600      49.088 o 
   2  22  -2    1938.637    1981.577      33.854 o 
   2  22   0    3263.463    3258.994      43.446 o 
   2  22   2    2191.417    2199.369      32.161 o 
   2  22   4    3709.931    3717.148      40.625 o 
   2  22   6    1256.550    1307.886      18.620 o 
   2  22   8    1431.351    1471.512      19.184 o 
   2  22  10     956.592     969.348      25.390 o 
   2  22  12    1057.264    1042.133      47.960 o 
   2  23 -13     488.714     465.490      24.262 o 
   2  23 -11    1108.776    1069.216      23.133 o 
   2  23  -9    1014.908     995.866      15.234 o 
   2  23  -7    1736.115    1747.421      35.547 o 
   2  23  -5    1005.238    1012.229      19.184 o 
   2  23  -3    1587.035    1583.794      27.647 o 
   2  23  -1    1940.548    1935.874      27.647 o 
   2  23   1    2444.337    2433.525      47.960 o 
   2  23   3    1152.239    1121.690      15.798 o 
   2  23   5     821.768     841.831      20.877 o 
   2  23   7    1401.097    1405.497      17.491 o 
   2  23   9    1124.089    1097.428      22.005 o 
   2  23  11     689.457     678.769      18.620 o 
   2  23  13     688.357     721.650      31.597 o 
   2  24 -12     845.807     830.547      18.055 o 
   2  24 -10     984.048     977.811      25.955 o 
   2  24  -8    1437.307    1373.901      62.065 o 
   2  24  -6    1181.612    1201.810      17.491 o 
   2  24  -4    2492.818    2521.545      67.708 o 
   2  24  -2    1285.261    1307.321      22.569 o 
   2  24   0    2185.111    2217.989      39.496 o 
   2  24   2    1516.149    1532.449      25.955 o 
   2  24   4    2402.143    2403.056      44.574 o 
   2  24   6     720.648     748.169      12.413 o 
   2  24   8    1198.531    1212.531      22.569 o 
   2  24  10    1047.990    1025.771      23.133 o 
   2  24  12     829.765     854.245      47.960 o 
   2  25 -11     842.318     841.267      34.982 o 
   2  25  -9     901.489     888.098      19.748 o 
   2  25  -7    1704.441    1738.393      32.725 o 
   2  25  -5    1424.586    1403.240      33.854 o 
   2  25  -3    2185.566    2170.594      40.625 o 
   2  25  -1    1965.101    1948.287      29.904 o 
   2  25   1    2207.612    2238.301      44.574 o 
   2  25   3    1993.478    1937.002      29.904 o 
   2  25   5    1723.349    1748.549      33.854 o 
   2  25   7    1438.606    1482.797      27.647 o 
   2  25   9    1105.696    1104.763      16.927 o 
   2  25  11     813.985     872.300      33.290 o 
   2  26 -10     854.411     866.658      62.065 o 
   2  26  -8    1590.590    1619.905      39.496 o 
   2  26  -6    1533.469    1507.623      23.698 o 
   2  26  -4    1957.144    2005.274      73.350 o 
   2  26  -2    1465.935    1482.233      19.748 o 
   2  26   0    2906.104    2966.158      49.088 o 
   2  26   2    1037.585    1061.881      15.798 o 
   2  26   4    1729.397    1735.572      32.161 o 
   2  26   6    1633.579    1645.295      27.647 o 
   2  26   8    1627.172    1628.368      32.161 o 
   2  26  10     686.122     699.645      22.569 o 
   2  27  -9     542.149     537.091      17.491 o 
   2  27  -7    1164.449    1131.846      20.312 o 
   2  27  -5    1335.039    1341.175      18.620 o 
   2  27  -3    1780.922    1775.633      36.675 o 
   2  27  -1    1048.395    1042.133      16.927 o 
   2  27   1     977.520     974.990      14.670 o 
   2  27   3    1395.497    1406.626      37.803 o 
   2  27   5    1834.212    1882.836      40.625 o 
   2  27   7    1082.423    1075.987      23.133 o 
   2  27   9     532.736     525.129      23.698 o 
   2  28  -8     800.259     784.280      36.111 o 
   2  28  -6     548.410     519.261      14.106 o 
   2  28  -4    1284.578    1274.596      25.390 o 
   2  28  -2     871.593     858.194      14.106 o 
   2  28   0    1278.539    1289.266      19.748 o 
   2  28   2     670.554     668.049      13.542 o 
   2  28   4    1300.048    1247.513      51.909 o 
   2  28   6     755.951     743.655      19.184 o 
   2  28   8    1015.451     987.967      25.955 o 
   2  29  -7    1252.457    1252.027      42.881 o 
   2  29  -5    1121.166    1128.460      25.390 o 
   2  29  -3    1070.668    1048.904      20.877 o 
   2  29  -1     807.845     802.900      19.184 o 
   2  29   1    1339.895    1369.951      25.390 o 
   2  29   3    1146.024    1172.470      24.262 o 
   2  29   5     961.499    1003.201      32.161 o 
   2  29   7     997.121     995.866      24.826 o 
   2  30  -6     482.144     519.430      20.877 o 
   2  30  -4     938.411     945.650      19.748 o 
   2  30  -2     767.944     745.348      20.877 o 
   2  30   0    1397.330    1417.346      37.803 o 
   2  30   2     751.521     688.925      34.418 o 
   2  30   4    1011.973     978.939      38.932 o 
   2  30   6     695.468     652.814      22.569 o 
   2  31  -3    1064.065    1060.188      21.441 o 
   2  31  -1     690.807     671.434      14.106 o 
   2  31   1     862.739     857.630      23.698 o 
   2  31   3    1015.500    1003.201      25.390 o 
   3   0 -11    3164.553    3172.102      36.675 o 
   3   0  -9    4288.830    4303.384      26.519 o 
   3   0  -7    9168.655    9157.456      34.982 o 
   3   0  -5   10221.145   10218.209      27.083 o 
   3   0  -3   22279.498   22371.729      73.350 o 
   3   0  -1   27409.541   27692.418      95.919 o 
   3   0   1   22564.545   22665.127      78.992 o 
   3   0   3   22610.713   22591.777      67.708 o 
   3   0   5   10519.671   10517.251      25.955 o 
   3   0   7    9619.011    9597.556      27.647 o 
   3   0   9    2763.686    2750.622      20.877 o 
   3   0  11    4072.178    4103.082      51.909 o 
   3   1 -12    1639.065    1722.595      67.708 o 
   3   1 -10    3550.095    3573.834      29.904 o 
   3   1  -8    1615.872    1607.492      11.849 o 
   3   1  -6    7314.361    7312.423      27.647 o 
   3   1  -4    5574.874    5594.907      20.312 o 
   3   1  -2    9696.825    9755.540      36.675 o 
   3   1   0    9514.412    9535.490      36.111 o 
   3   1   2    5016.525    5053.246      22.005 o 
   3   1   4    4886.884    4900.903      14.670 o 
   3   1   6    8669.926    8649.649      22.569 o 
   3   1   8    1928.418    1928.539      12.413 o 
   3   1  10    2763.871    2790.118      53.602 o 
   3   1  12    1349.777    1261.619      47.960 o 
   3   2 -13    3593.541    3583.426      78.992 o 
   3   2 -11    3396.507    3350.963      36.675 o 
   3   2  -9    3251.651    3254.480      26.519 o 
   3   2  -7    8976.128    8937.406      42.317 o 
   3   2  -5   11398.193   11431.304      33.854 o 
   3   2  -3   14518.630   14472.505      47.960 o 
   3   2  -1    6982.424    6951.316      26.519 o 
   3   2   1    6798.003    6810.259      25.390 o 
   3   2   3   15951.317   15928.219      49.652 o 
   3   2   5    8751.905    8756.853      21.441 o 
   3   2   7    9022.127    9005.114      27.647 o 
   3   2   9    2882.194    2862.904      18.055 o 
   3   2  11    3794.116    3820.403      56.423 o 
   3   3 -12    1535.748    1469.255      78.992 o 
   3   3 -10    6846.504    6928.747      49.652 o 
   3   3  -8    4358.145    4355.857      21.441 o 
   3   3  -6    8404.129    8401.388      25.390 o 
   3   3  -4   13244.947   13276.337      37.803 o 
   3   3  -2   20400.170   20363.068      54.166 o 
   3   3   0   21835.650   21734.148      73.350 o 
   3   3   2   19926.961   19804.480      62.065 o 
   3   3   4   13344.796   13304.548      35.547 o 
   3   3   6    9027.762    9044.610      22.569 o 
   3   3   8    5181.896    5177.941      22.569 o 
   3   3  10    7420.761    7436.554      78.992 o 
   3   3  12    1292.859    1326.505      62.065 o 
   3   4 -13    2678.906    2776.577      73.350 o 
   3   4 -11    3905.920    3986.286      53.602 o 
   3   4  -9    5511.807    5547.512      32.161 o 
   3   4  -7   10713.531   10754.228      40.625 o 
   3   4  -5   10702.927   10669.593      44.010 o 
   3   4  -3   18615.916   18653.451      47.395 o 
   3   4  -1   16809.264   16751.994      51.909 o 
   3   4   1   15359.844   15228.573      47.960 o 
   3   4   3   19864.566   19804.480      48.524 o 
   3   4   5    9492.390    9495.994      26.519 o 
   3   4   7   11879.573   11910.899      39.496 o 
   3   4   9    4533.895    4565.751      26.519 o 
   3   4  11    4087.096    4118.880      73.350 o 
   3   4  13    2858.551    2843.156      90.277 o 
   3   5 -14    3801.400    3817.582     107.204 o 
   3   5 -12    3326.938    3458.731     107.204 o 
   3   5 -10    7996.179    8102.346      95.919 o 
   3   5  -8    5883.298    5856.709      24.826 o 
   3   5  -6   13413.587   13428.679      40.060 o 
   3   5  -4   14940.635   14923.889      40.060 o 
   3   5  -2   22165.752   22196.816      54.166 o 
   3   5   0   26264.086   26326.982      56.423 o 
   3   5   2   23111.627   23184.219      56.423 o 
   3   5   4   14367.095   14337.090      37.239 o 
   3   5   6   13151.366   13236.841      40.060 o 
   3   5   8    6659.862    6680.486      37.239 o 
   3   5  10    7973.635    7910.507      73.350 o 
   3   5  12    2857.660    2759.086      62.065 o 
   3   6 -15    1639.412    1629.497      46.831 o 
   3   6 -13    2196.359    2335.913      78.992 o 
   3   6 -11    5035.907    5063.402      78.992 o 
   3   6  -9    6203.524    6229.102      39.496 o 
   3   6  -7    8067.714    8085.419      36.675 o 
   3   6  -5   10005.743    9919.167      39.496 o 
   3   6  -3   24585.121   24656.859      62.065 o 
   3   6  -1   18976.215   18991.988      45.703 o 
   3   6   1   17999.156   18021.514      50.781 o 
   3   6   3   26229.922   26129.502      84.635 o 
   3   6   5   10479.211   10404.405      29.340 o 
   3   6   7    9411.575    9501.637      38.932 o 
   3   6   9    5781.167    5755.148      37.239 o 
   3   6  11    5887.017    5851.067     157.984 o 
   3   6  13    2173.859    2142.946      90.277 o 
   3   7 -14    3394.990    3365.633     152.342 o 
   3   7 -12    3614.215    3647.184      90.277 o 
   3   7 -10    8032.658    8130.557      84.635 o 
   3   7  -8    5185.280    5163.271      24.826 o 
   3   7  -6   11629.624   11617.500      46.267 o 
   3   7  -4   10795.313   10765.513      34.418 o 
   3   7  -2   14322.126   14320.163      50.781 o 
   3   7   0   15832.531   15832.300      38.932 o 
   3   7   2   15487.285   15538.900      45.138 o 
   3   7   4   11238.119   11250.750      38.932 o 
   3   7   6   10978.023   11047.628      38.368 o 
   3   7   8    4756.584    4769.438      25.390 o 
   3   7  10    8440.138    8328.038      73.350 o 
   3   7  12    4012.742    3980.080     135.415 o 
   3   7  14    3262.552    3325.009     124.131 o 
   3   8 -15    1425.615    1376.157      44.010 o 
   3   8 -13    1923.051    2102.322     112.846 o 
   3   8 -11    1978.516    1943.773      56.423 o 
   3   8  -9    4036.419    4090.669      45.138 o 
   3   8  -7    8944.819    8982.545      36.675 o 
   3   8  -5    2517.453    2492.769      15.798 o 
   3   8  -3    2972.790    2957.695      12.413 o 
   3   8  -1   14644.711   14619.205      40.625 o 
   3   8   1   13715.096   13705.151      35.547 o 
   3   8   3    4598.329    4592.270      15.234 o 
   3   8   5    2132.780    2136.176      13.542 o 
   3   8   7    9812.924    9874.028      44.010 o 
   3   8   9    3635.584    3640.413      38.368 o 
   3   8  11    2682.979    2591.509     101.561 o 
   3   8  13    1668.526    1716.388      90.277 o 
   3   8  15    1547.180    1425.810      78.992 o 
   3   9 -16     954.504     991.917      38.368 o 
   3   9 -14    2729.018    2876.446     152.342 o 
   3   9 -12    1343.303    1359.231      31.033 o 
   3   9 -10    3812.866    3846.357      53.602 o 
   3   9  -8    3122.255    3155.175      19.184 o 
   3   9  -6    7027.104    7013.381      27.083 o 
   3   9  -4    5954.121    5924.417      21.441 o 
   3   9  -2    7697.630    7690.458      23.133 o 
   3   9   0    6402.050    6370.159      20.877 o 
   3   9   2    7995.826    8017.711      28.776 o 
   3   9   4    7403.805    7385.773      25.390 o 
   3   9   6    7369.664    7346.277      40.625 o 
   3   9   8    2524.979    2558.220      21.441 o 
   3   9  10    4499.659    4473.781      53.038 o 
   3   9  12    2141.379    2125.455     101.561 o 
   3  10 -15    1210.949    1233.971      32.161 o 
   3  10 -13    2696.344    2641.162      84.635 o 
   3  10 -11    5274.246    5399.683      73.350 o 
   3  10  -9    4820.913    4790.878      56.423 o 
   3  10  -7    5522.252    5546.947      27.083 o 
   3  10  -5    6411.994    6392.728      23.133 o 
   3  10  -3   10585.485   10551.104      38.368 o 
   3  10  -1    9520.317    9462.141      35.547 o 
   3  10   1    7498.839    7487.335      21.441 o 
   3  10   3   10280.133   10257.705      30.468 o 
   3  10   5    5955.119    5958.271      25.955 o 
   3  10   7    6852.298    6861.040      33.290 o 
   3  10   9    4012.329    4000.392      38.932 o 
   3  10  11    5081.872    5038.012      90.277 o 
   3  10  15    1648.071    1633.446      95.919 o 
   3  11 -16     686.539     647.736      37.239 o 
   3  11 -14    2451.484    2554.834     152.342 o 
   3  11 -12    1588.378    1599.028      67.708 o 
   3  11 -10    2585.021    2594.330      42.881 o 
   3  11  -8    1702.232    1746.857      18.055 o 
   3  11  -6    7635.791    7679.173      29.904 o 
   3  11  -4    7106.555    7064.162      25.955 o 
   3  11  -2    7065.655    7058.520      25.390 o 
   3  11   0    5597.093    5584.187      22.569 o 
   3  11   2    8598.503    8604.511      27.647 o 
   3  11   4    6881.250    6889.251      26.519 o 
   3  11   6    7224.384    7216.504      35.547 o 
   3  11   8    2550.336    2558.784      26.519 o 
   3  11  10    2851.587    2905.786      41.189 o 
   3  11  14    2552.369    2430.704     135.415 o 
   3  12 -15    1462.719    1483.361      51.909 o 
   3  12 -13    1630.498    1534.142      45.703 o 
   3  12 -11    2498.954    2531.701      62.065 o 
   3  12  -9    4050.034    4031.989      56.423 o 
   3  12  -7    4947.875    4976.510      29.340 o 
   3  12  -5    4643.718    4648.128      23.133 o 
   3  12  -3    8428.483    8384.461      32.161 o 
   3  12  -1    8610.642    8632.723      32.161 o 
   3  12   1    7245.870    7227.789      24.826 o 
   3  12   3    8475.287    8452.169      28.776 o 
   3  12   5    3936.214    3911.808      19.748 o 
   3  12   7    6017.684    6003.410      53.602 o 
   3  12   9    3742.637    3694.015      50.216 o 
   3  12  11    2575.449    2638.905     101.561 o 
   3  12  13    1104.482    1081.629      44.574 o 
   3  12  15    1671.491    1522.857      73.350 o 
   3  13 -16    1043.817    1001.509      42.317 o 
   3  13 -14    2131.701    2163.823     146.700 o 
   3  13 -12    1048.335    1027.463      42.317 o 
   3  13 -10    3593.183    3547.315      73.350 o 
   3  13  -8    2803.202    2833.000      34.418 o 
   3  13  -6    5562.469    5569.516      27.083 o 
   3  13  -4    5306.540    5276.117      21.441 o 
   3  13  -2    6572.924    6539.428      27.647 o 
   3  13   0    4027.292    3995.878      15.234 o 
   3  13   2    6092.523    6059.833      24.262 o 
   3  13   4    4944.074    4944.914      19.748 o 
   3  13   6    5408.255    5387.834      40.060 o 
   3  13   8    2414.991    2364.689      40.625 o 
   3  13  10    3214.673    3229.089      44.574 o 
   3  13  12    1113.771    1105.327      45.703 o 
   3  13  14    2217.859    2225.888     135.415 o 
   3  13  16     972.754    1017.871      35.547 o 
   3  14 -15     729.049     722.215      39.496 o 
   3  14 -13    1801.546    1738.393      47.960 o 
   3  14 -11    1776.892    1765.476      45.138 o 
   3  14  -9    1431.680    1448.379      21.441 o 
   3  14  -7    3853.543    3827.173      42.881 o 
   3  14  -5    5340.700    5330.283      25.390 o 
   3  14  -3    5503.286    5517.043      22.005 o 
   3  14  -1    5932.700    5913.133      22.569 o 
   3  14   1    5817.938    5834.140      23.133 o 
   3  14   3    6396.486    6409.655      24.262 o 
   3  14   5    4025.329    4052.302      25.955 o 
   3  14   7    4650.766    4621.045      35.547 o 
   3  14   9    1683.614    1699.461      25.390 o 
   3  14  11    1869.221    1861.395      36.675 o 
   3  14  13    1257.301    1191.090      45.138 o 
   3  14  15    1060.252    1048.340      39.496 o 
   3  15 -16     442.800     424.075      31.033 o 
   3  15 -14    1361.253    1355.845      50.781 o 
   3  15 -12    1064.057    1085.015      19.748 o 
   3  15 -10    2882.718    2893.373      56.423 o 
   3  15  -8    1849.510    1842.776      36.111 o 
   3  15  -6    3592.271    3556.907      26.519 o 
   3  15  -4    3382.287    3387.074      25.955 o 
   3  15  -2    5279.328    5252.983      27.083 o 
   3  15   0    3246.061    3269.714      17.491 o 
   3  15   2    4314.212    4342.880      22.569 o 
   3  15   4    3123.174    3174.923      27.647 o 
   3  15   6    3561.405    3524.746      32.161 o 
   3  15   8    1366.078    1356.974      16.363 o 
   3  15  10    2511.315    2450.452      46.267 o 
   3  15  12     953.917     921.952      44.010 o 
   3  15  14    1401.523    1420.732      33.854 o 
   3  15  16     611.523     666.920      29.904 o 
   3  16 -15     711.473     731.242      37.803 o 
   3  16 -13    1159.451    1218.173      29.340 o 
   3  16 -11    1594.870    1644.167      30.468 o 
   3  16  -9    2142.368    2173.415      42.881 o 
   3  16  -7    2691.139    2678.965      44.010 o 
   3  16  -5    3077.033    3069.976      23.698 o 
   3  16  -3    4104.770    4235.676      46.831 o 
   3  16  -1    4124.449    4156.684      20.877 o 
   3  16   1    3057.204    3081.825      17.491 o 
   3  16   3    4578.813    4634.022      34.982 o 
   3  16   5    2886.275    2861.776      28.776 o 
   3  16   7    2352.560    2337.606      38.932 o 
   3  16   9    1055.046    1070.345      20.877 o 
   3  16  11    2225.700    2221.375      56.423 o 
   3  16  13    1190.600    1175.292      44.574 o 
   3  16  15     678.202     715.444      34.418 o 
   3  17 -14    1557.799    1593.950      42.317 o 
   3  17 -12     986.507    1008.844      22.569 o 
   3  17 -10    2950.863    3029.916      67.708 o 
   3  17  -8    4105.276    4067.536      51.345 o 
   3  17  -6    5765.532    5738.221      50.781 o 
   3  17  -4    2242.563    2262.563      22.569 o 
   3  17  -2    7363.797    7385.773      50.781 o 
   3  17   0   12593.282   12587.976      62.065 o 
   3  17   2    7446.848    7447.839      45.138 o 
   3  17   4    2221.235    2216.860      24.826 o 
   3  17   6    5717.145    5698.725      49.088 o 
   3  17   8    4112.974    4065.843      56.423 o 
   3  17  10    2914.682    2957.695      49.088 o 
   3  17  12    1012.826     981.761      19.748 o 
   3  17  14    1623.907    1706.232     124.131 o 
   3  18 -13    1511.233    1476.591      55.295 o 
   3  18 -11    1994.576    1989.476      50.781 o 
   3  18  -9    2573.445    2604.487      56.423 o 
   3  18  -7    3978.267    3941.148      62.065 o 
   3  18  -5    4491.251    4503.686      41.189 o 
   3  18  -3    4803.687    4777.901      37.803 o 
   3  18  -1    4232.070    4222.135      37.239 o 
   3  18   1    4361.575    4309.026      34.418 o 
   3  18   3    5930.564    5879.279      40.625 o 
   3  18   5    3269.323    3263.508      33.854 o 
   3  18   7    3135.646    3139.941      46.831 o 
   3  18   9    2100.555    2126.584      47.960 o 
   3  18  11    2584.228    2589.252      78.992 o 
   3  18  13    1305.617    1375.029      47.395 o 
   3  18  15    1022.678     999.816      37.239 o 
   3  19 -14     886.377     927.594      25.390 o 
   3  19 -12    1036.942    1046.083      23.698 o 
   3  19 -10    3574.800    3609.381      62.065 o 
   3  19  -8    1659.329    1662.222      36.675 o 
   3  19  -6    2273.695    2230.966      28.776 o 
   3  19  -4    3648.075    3665.804      44.010 o 
   3  19  -2    5649.880    5647.944      52.473 o 
   3  19   0    3360.434    3370.147      30.468 o 
   3  19   2    5160.731    5157.628      42.317 o 
   3  19   4    3564.625    3580.605      34.418 o 
   3  19   6    2625.343    2641.726      32.161 o 
   3  19   8    1740.325    1762.091      32.161 o 
   3  19  10    3308.585    3370.147      73.350 o 
   3  19  12     938.260     915.746      26.519 o 
   3  19  14     986.792    1035.927      40.625 o 
   3  20 -13    1411.263    1479.412      67.708 o 
   3  20 -11    1655.965    1643.038      56.423 o 
   3  20  -9    1634.700    1684.791      42.881 o 
   3  20  -7    2959.021    2952.052      48.524 o 
   3  20  -5    4195.277    4197.309      46.267 o 
   3  20  -3    4309.924    4291.535      44.574 o 
   3  20  -1    3539.323    3489.200      44.010 o 
   3  20   1    3625.817    3569.320      41.189 o 
   3  20   3    4984.324    5004.722      44.010 o 
   3  20   5    3505.187    3472.273      43.446 o 
   3  20   7    3396.733    3455.346      62.065 o 
   3  20   9    1525.602    1487.311      20.312 o 
   3  20  11    1710.160    1777.889      42.317 o 
   3  20  13    1375.044    1376.722      47.395 o 
   3  21 -14    1266.159    1278.546      43.446 o 
   3  21 -12     859.001     879.071      51.909 o 
   3  21 -10    2022.477    2023.330      56.423 o 
   3  21  -8    1603.888    1588.308      29.904 o 
   3  21  -6    2325.011    2296.981      38.368 o 
   3  21  -4    1714.614    1695.512      34.418 o 
   3  21  -2    2798.137    2772.627      35.547 o 
   3  21   0    2268.927    2239.430      40.060 o 
   3  21   2    2402.474    2414.341      39.496 o 
   3  21   4    1440.782    1461.356      23.698 o 
   3  21   6    2460.659    2523.802      44.010 o 
   3  21   8    1743.045    1775.068      29.904 o 
   3  21  10    1822.728    1810.615      40.625 o 
   3  21  12     696.798     682.719      17.491 o 
   3  21  14    1318.452    1340.611     101.561 o 
   3  22 -13     860.466     833.932      23.698 o 
   3  22 -11     954.289     955.242      25.955 o 
   3  22  -9    1217.530    1224.944      19.748 o 
   3  22  -7    1473.950    1494.082      48.524 o 
   3  22  -5    1801.780    1820.771      24.262 o 
   3  22  -3    2468.634    2464.557      37.803 o 
   3  22  -1    2060.142    2098.936      32.161 o 
   3  22   1    1565.094    1542.605      23.133 o 
   3  22   3    2868.166    2877.010      41.189 o 
   3  22   5    1893.030    1930.796      33.854 o 
   3  22   7    1872.139    1895.249      29.904 o 
   3  22   9    1087.385    1073.166      17.491 o 
   3  22  11    1333.347    1279.674      24.262 o 
   3  22  13     632.628     637.580      31.597 o 
   3  23 -12     824.638     841.831      23.698 o 
   3  23 -10    1051.320    1048.904      18.055 o 
   3  23  -8     821.582     796.693      14.670 o 
   3  23  -6    2244.801    2240.558      36.111 o 
   3  23  -4    1366.931    1400.419      18.620 o 
   3  23  -2    1464.941    1473.205      26.519 o 
   3  23   0    1366.333    1385.185      28.776 o 
   3  23   2    1756.353    1749.114      25.955 o 
   3  23   4    1303.999    1307.886      22.005 o 
   3  23   6    2116.188    2096.679      43.446 o 
   3  23   8    1121.072    1132.410      19.184 o 
   3  23  10    1287.366    1272.903      27.647 o 
   3  23  12     691.674     709.802      15.798 o 
   3  24 -11    1188.144    1126.203      24.826 o 
   3  24  -9    1274.599    1248.077      25.390 o 
   3  24  -7    1869.425    1827.542      47.960 o 
   3  24  -5    1624.230    1598.464      22.569 o 
   3  24  -3    1687.615    1733.879      32.161 o 
   3  24  -1    2346.787    2383.873      35.547 o 
   3  24   1    1727.944    1712.439      35.547 o 
   3  24   3    1640.783    1672.943      32.161 o 
   3  24   5    1666.387    1678.021      23.133 o 
   3  24   7    2423.065    2407.006      41.753 o 
   3  24   9    1097.902    1047.776      16.927 o 
   3  24  11    1212.928    1173.599      17.491 o 
   3  25 -10    1278.621    1262.183      33.854 o 
   3  25  -8     966.697     928.723      21.441 o 
   3  25  -6    1830.739    1859.139      37.803 o 
   3  25  -4    1934.041    1955.622      32.161 o 
   3  25  -2    2268.929    2369.203      44.010 o 
   3  25   0    1248.032    1262.183      15.234 o 
   3  25   2    2004.034    1995.682      33.854 o 
   3  25   4    2415.671    2485.434      42.881 o 
   3  25   6    2297.908    2277.233      40.625 o 
   3  25   8     828.559     815.313      18.620 o 
   3  25  10    1307.664    1327.634      35.547 o 
   3  26  -9    1050.326    1046.083      20.877 o 
   3  26  -7    1094.008    1118.869      21.441 o 
   3  26  -5     793.799     815.877      15.234 o 
   3  26  -3     720.265     706.416      23.698 o 
   3  26  -1    1441.353    1454.021      24.262 o 
   3  26   1    1257.890    1266.133      14.106 o 
   3  26   3     920.141     890.919      25.390 o 
   3  26   5     539.140     508.936      21.441 o 
   3  26   7    1411.804    1384.057      32.161 o 
   3  26   9     980.664    1015.050      32.725 o 
   3  27  -8     738.901     750.990      18.055 o 
   3  27  -6    1490.510    1481.104      32.725 o 
   3  27  -4     991.613    1000.380      17.491 o 
   3  27  -2    1167.144    1161.186      17.491 o 
   3  27   0    1024.781     989.660      12.977 o 
   3  27   2    2036.418    2062.826      40.060 o 
   3  27   4    1083.720    1081.629      20.312 o 
   3  27   6    1024.188    1019.000      22.569 o 
   3  27   8     802.206     789.358      15.798 o 
   3  28  -7     636.738     646.608      15.234 o 
   3  28  -5     625.691     591.878      12.977 o 
   3  28  -3    1141.330    1125.639      29.904 o 
   3  28  -1    1299.720    1276.289      16.927 o 
   3  28   1    1068.619    1074.859      23.698 o 
   3  28   3    1345.387    1343.432      31.033 o 
   3  28   5     649.386     647.736      14.670 o 
   3  28   7     937.616     942.829      18.055 o 
   3  29  -6     917.229     891.484      22.569 o 
   3  29  -4     686.754     723.907      12.413 o 
   3  29  -2     835.799     835.625      12.977 o 
   3  29   0     646.839     631.938      12.413 o 
   3  29   2     892.834     914.617      27.647 o 
   3  29   4     669.929     627.424      21.441 o 
   3  29   6     827.416     837.882      19.748 o 
   3  30  -5     889.111     897.690      18.620 o 
   3  30  -3     892.899     875.121      22.569 o 
   3  30  -1    1262.641    1248.077      25.390 o 
   3  30   1    1089.053    1090.093      34.418 o 
   3  30   3    1007.781     961.448      27.083 o 
   3  30   5     785.651     810.235      25.390 o 
   3  31  -2    1340.470    1363.180      27.647 o 
   3  31   0     972.740     956.370      16.363 o 
   3  31   2    1238.071    1179.241      67.708 o 
   4   0 -12    2364.584    2319.551      38.932 o 
   4   0 -10    3076.388    3127.528      23.133 o 
   4   0  -8    7297.687    7250.358      31.597 o 
   4   0  -6    3903.810    3899.395      13.542 o 
   4   0  -4   13625.359   13688.225      36.675 o 
   4   0  -2    1508.734    1504.238      10.156 o 
   4   0   0   18558.711   18574.459      62.065 o 
   4   0   2    3262.027    3266.329      12.413 o 
   4   0   4   14784.190   14822.327      38.368 o 
   4   0   6    3919.473    3912.372      11.849 o 
   4   0   8    7387.563    7301.139      44.010 o 
   4   0  10    3670.724    3749.310      40.625 o 
   4   0  12    2518.610    2561.041      90.277 o 
   4   1 -13    1619.180    1636.268      51.909 o 
   4   1 -11    4967.396    5001.337      56.423 o 
   4   1  -9    4216.989    4251.475      28.212 o 
   4   1  -7    5375.566    5371.472      25.955 o 
   4   1  -5    3332.976    3354.913      16.927 o 
   4   1  -3   12012.829   12006.819      35.547 o 
   4   1  -1    8439.723    8418.314      28.212 o 
   4   1   1   13348.774   13445.605      44.574 o 
   4   1   3   12404.905   12446.918      33.854 o 
   4   1   5    4012.615    4026.911      12.413 o 
   4   1   7    5011.492    4965.226      16.363 o 
   4   1   9    6100.431    6082.402      62.065 o 
   4   1  11    4752.036    4798.214      67.708 o 
   4   1  13    1732.205    1658.837      78.992 o 
   4   2 -12    2698.700    2614.078      90.277 o 
   4   2 -10    3759.536    3767.365      32.161 o 
   4   2  -8    7146.618    7109.301      36.111 o 
   4   2  -6    3334.744    3334.601      15.798 o 
   4   2  -4    7977.595    8023.354      20.877 o 
   4   2  -2     464.837     490.316       7.335 o 
   4   2   0   13447.121   13485.102      39.496 o 
   4   2   2    2547.888    2552.577      11.849 o 
   4   2   4    8091.325    8096.704      23.698 o 
   4   2   6    2867.870    2876.446      10.720 o 
   4   2   8    7065.369    7007.739      35.547 o 
   4   2  10    3333.999    3378.046      45.703 o 
   4   2  12    2967.580    2993.241      62.065 o 
   4   3 -13    1845.960    1683.099      84.635 o 
   4   3 -11    4177.031    4217.057      50.781 o 
   4   3  -9    4418.368    4435.978      29.904 o 
   4   3  -7    7226.027    7256.000      24.826 o 
   4   3  -5    4660.211    4663.927      18.055 o 
   4   3  -3   14537.916   14574.066      36.675 o 
   4   3  -1   12956.462   12915.229      35.547 o 
   4   3   1   14568.782   14551.497      49.088 o 
   4   3   3   14241.282   14252.455      37.239 o 
   4   3   5    6484.718    6477.363      17.491 o 
   4   3   7    6775.567    6748.193      20.877 o 
   4   3   9    5380.443    5333.104      30.468 o 
   4   3  11    3982.404    4076.563     107.204 o 
   4   3  13    2169.032    2018.252      67.708 o 
   4   4 -12    3023.204    2988.163     107.204 o 
   4   4 -10    3996.512    3943.969      38.932 o 
   4   4  -8    7126.374    7109.301      32.725 o 
   4   4  -6    4975.646    4988.359      19.748 o 
   4   4  -4   17116.717   17113.102      42.881 o 
   4   4  -2    6539.221    6550.713      18.055 o 
   4   4   0   25401.154   25429.855      90.277 o 
   4   4   2    5933.404    5941.344      15.798 o 
   4   4   4   17736.854   17677.332      56.423 o 
   4   4   6    5796.527    5828.498      23.133 o 
   4   4   8    6723.326    6686.128      25.955 o 
   4   4  10    3634.934    3625.179      47.960 o 
   4   4  12    3447.196    3458.731     101.561 o 
   4   5 -13    3846.278    4031.989     152.342 o 
   4   5 -11    6426.807    6556.355     135.415 o 
   4   5  -9    4835.728    4815.705      32.161 o 
   4   5  -7   12966.824   13028.075      46.831 o 
   4   5  -5   12232.370   12136.592      54.166 o 
   4   5  -3   20740.662   20763.672      46.267 o 
   4   5  -1   22262.246   22196.816      67.708 o 
   4   5   1   25003.703   25102.602      78.992 o 
   4   5   3   20029.146   20030.172      51.909 o 
   4   5   5   12237.202   12193.015      44.010 o 
   4   5   7   11446.555   11499.012      35.547 o 
   4   5   9    5783.330    5743.864      33.854 o 
   4   5  11    6135.295    6178.321     157.984 o 
   4   5  13    3884.868    3865.541     124.131 o 
   4   6 -14    2177.395    2148.589     118.488 o 
   4   6 -12    2073.607    2055.490      49.088 o 
   4   6 -10    2657.338    2624.799      32.725 o 
   4   6  -8    9386.031    9400.075      42.317 o 
   4   6  -6    6911.629    6855.397      32.725 o 
   4   6  -4   14162.044   14179.105      35.547 o 
   4   6  -2   10993.992   11002.489      30.468 o 
   4   6   0   42675.543   42520.387     152.342 o 
   4   6   2   10419.551   10466.471      27.083 o 
   4   6   4   14844.815   14833.612      35.547 o 
   4   6   6    7174.544    7143.154      29.340 o 
   4   6   8    9422.015    9473.425      39.496 o 
   4   6  10    3160.846    3113.987      34.418 o 
   4   6  12    2098.493    2078.624      90.277 o 
   4   6  14    1759.267    1729.366      84.635 o 
   4   7 -15    1851.640    1693.255     112.846 o 
   4   7 -13    2056.696    2028.972      73.350 o 
   4   7 -11    2873.312    2830.743      73.350 o 
   4   7  -9    2529.344    2522.673      23.133 o 
   4   7  -7    7778.931    7814.588      31.597 o 
   4   7  -5    7048.742    7013.381      31.033 o 
   4   7  -3   13108.466   13135.279      33.854 o 
   4   7  -1    7781.667    7775.092      18.620 o 
   4   7   1    7426.883    7425.270      20.877 o 
   4   7   3   11044.793   11019.416      34.982 o 
   4   7   5    8417.283    8373.177      32.161 o 
   4   7   7    6612.426    6607.136      28.212 o 
   4   7   9    2249.562    2247.329      24.262 o 
   4   7  11    2535.969    2559.913     101.561 o 
   4   7  15    1491.504    1483.361      78.992 o 
   4   8 -16    1071.435    1048.904      40.060 o 
   4   8 -14    1874.435    2041.949     124.131 o 
   4   8 -12    4080.434    4151.606     101.561 o 
   4   8 -10    3665.410    3753.260      53.602 o 
   4   8  -8    5908.884    5930.060      29.904 o 
   4   8  -6    6231.018    6217.817      29.340 o 
   4   8  -4   17837.797   17869.170      47.960 o 
   4   8  -2    8411.249    8418.314      29.340 o 
   4   8   0   21739.531   21762.359      51.345 o 
   4   8   2    7054.735    7058.520      22.569 o 
   4   8   4   16599.752   16639.148      43.446 o 
   4   8   6    6725.446    6697.413      33.854 o 
   4   8   8    6513.585    6533.786      36.111 o 
   4   8  10    2874.035    2822.280      45.703 o 
   4   8  14    2140.599    2155.359     107.204 o 
   4   9 -15    1590.059    1619.341      36.111 o 
   4   9 -13    1543.164    1474.898      51.909 o 
   4   9 -11    2758.928    2746.108      95.919 o 
   4   9  -9    2456.289    2430.140      29.904 o 
   4   9  -7    6489.354    6578.924      29.904 o 
   4   9  -5    8275.992    8288.542      25.390 o 
   4   9  -3   15508.940   15476.835      46.831 o 
   4   9  -1    9072.354    9022.041      28.212 o 
   4   9   1   10903.966   10855.789      29.904 o 
   4   9   3   15014.844   15064.946      47.960 o 
   4   9   5    8316.112    8311.111      29.340 o 
   4   9   7    5755.794    5800.287      29.904 o 
   4   9   9    3495.319    3493.714      47.960 o 
   4   9  11    2215.913    2162.694      47.960 o 
   4   9  15    1587.476    1769.990      95.919 o 
   4  10 -16    1392.894    1385.749      33.854 o 
   4  10 -14    1438.747    1538.656      49.088 o 
   4  10 -12    2717.708    2607.872      84.635 o 
   4  10 -10    4539.331    4569.136      67.708 o 
   4  10  -8    6244.543    6285.524      37.239 o 
   4  10  -6    3860.133    3853.692      17.491 o 
   4  10  -4   14058.435   14004.193      53.038 o 
   4  10  -2    7234.169    7205.220      23.133 o 
   4  10   0   14829.203   14805.400      44.574 o 
   4  10   2    6731.482    6748.193      24.262 o 
   4  10   4   13095.410   13157.849      42.881 o 
   4  10   6    3053.613    3034.994      18.620 o 
   4  10   8    5973.332    6009.052      42.317 o 
   4  10  10    4313.683    4171.354      53.038 o 
   4  11 -15    1568.767    1616.520      62.065 o 
   4  11 -13    1427.742    1434.837      31.033 o 
   4  11 -11    2628.573    2598.844      50.781 o 
   4  11  -9    3337.820    3378.046      50.216 o 
   4  11  -7    8323.144    8384.461      49.088 o 
   4  11  -5    5579.761    5554.846      23.133 o 
   4  11  -3    9341.483    9309.799      38.368 o 
   4  11  -1   12117.187   12091.453      45.138 o 
   4  11   1   13303.244   13281.979      41.189 o 
   4  11   3    8652.196    8644.007      27.083 o 
   4  11   5    6049.879    6048.548      23.698 o 
   4  11   7    7530.527    7560.685      51.345 o 
   4  11   9    3377.517    3388.767      32.161 o 
   4  11  11    2065.075    1993.990      45.138 o 
   4  11  15    1419.962    1511.573      46.831 o 
   4  12 -16     881.145     841.267      38.368 o 
   4  12 -14    1559.467    1519.472      51.345 o 
   4  12 -12    2483.882    2465.686      84.635 o 
   4  12 -10    2515.877    2518.724      67.708 o 
   4  12  -8    5495.932    5575.723      41.189 o 
   4  12  -6    4507.245    4495.222      23.133 o 
   4  12  -4    9405.500    9388.791      38.932 o 
   4  12  -2    5563.002    5524.942      21.441 o 
   4  12   0   15717.141   15713.812      62.065 o 
   4  12   2    6065.842    6037.263      23.698 o 
   4  12   4    9471.306    9473.425      37.803 o 
   4  12   6    4013.155    4020.140      22.569 o 
   4  12   8    5354.696    5330.847      45.703 o 
   4  12  10    2848.445    2803.660      45.138 o 
   4  12  12    2543.006    2361.868     101.561 o 
   4  13 -15    1111.953    1147.644      45.138 o 
   4  13 -13    1440.527    1463.049      31.597 o 
   4  13 -11    3626.308    3724.483      78.992 o 
   4  13  -9    3352.759    3400.051      47.960 o 
   4  13  -7    4730.106    4696.088      44.574 o 
   4  13  -5    3610.046    3594.710      19.748 o 
   4  13  -3    7746.891    7684.815      36.675 o 
   4  13  -1    5378.211    5339.875      23.698 o 
   4  13   1    5336.336    5285.708      19.748 o 
   4  13   3    6472.499    6454.793      24.826 o 
   4  13   5    4709.265    4737.277      22.569 o 
   4  13   7    3616.443    3608.252      30.468 o 
   4  13   9    2881.889    2851.619      41.189 o 
   4  13  11    3311.726    3335.729      73.350 o 
   4  13  13    1866.030    1864.781      54.166 o 
   4  14 -16     595.613     522.703      33.854 o 
   4  14 -14     809.609     816.441      31.033 o 
   4  14 -12    1557.729    1537.527      32.725 o 
   4  14 -10     908.030     892.612      25.955 o 
   4  14  -8    1928.590    1916.690      32.161 o 
   4  14  -6    1887.344    1880.015      33.854 o 
   4  14  -4    4266.048    4270.094      21.441 o 
   4  14  -2    1265.657    1259.926      12.977 o 
   4  14   0    5831.563    5828.498      21.441 o 
   4  14   2    2042.438    2048.720      15.234 o 
   4  14   4    4779.193    4781.287      21.441 o 
   4  14   6    1716.694    1702.847      17.491 o 
   4  14   8    1804.366    1788.046      35.547 o 
   4  14  10    1211.323    1211.967      20.312 o 
   4  14  12    1859.693    1914.433      67.708 o 
   4  15 -15    1240.591    1255.976      34.418 o 
   4  15 -13    1115.781    1091.785      24.826 o 
   4  15 -11    1719.339    1718.645      45.703 o 
   4  15  -9    2621.457    2627.620      45.138 o 
   4  15  -7    5205.614    5198.817      56.423 o 
   4  15  -5    1401.913    1404.369      16.927 o 
   4  15  -3    2574.159    2577.968      15.798 o 
   4  15  -1    5773.819    5766.433      22.569 o 
   4  15   1    6393.076    6392.728      26.519 o 
   4  15   3    1913.367    1940.388      14.670 o 
   4  15   5    2028.190    1991.733      24.826 o 
   4  15   7    4848.156    4779.594      45.138 o 
   4  15   9    3130.887    3102.138      50.781 o 
   4  15  11    1463.628    1416.782      36.675 o 
   4  15  13    1279.264    1254.284      45.703 o 
   4  16 -16    1282.904    1249.206      45.138 o 
   4  16 -14    1479.391    1459.099      52.473 o 
   4  16 -12    1645.902    1620.469      30.468 o 
   4  16 -10    1920.191    1918.383      50.216 o 
   4  16  -8    3371.644    3401.180      48.524 o 
   4  16  -6    2315.818    2297.545      26.519 o 
   4  16  -4    6082.455    6042.906      38.932 o 
   4  16  -2    2166.740    2230.402      22.569 o 
   4  16   0    3974.858    3989.108      25.955 o 
   4  16   2    2312.188    2351.147      17.491 o 
   4  16   4    6462.005    6550.713      48.524 o 
   4  16   6    2167.280    2096.115      25.390 o 
   4  16   8    2940.231    2888.294      44.574 o 
   4  16  10    2080.534    2085.959      38.932 o 
   4  16  12    1953.688    2050.413      90.277 o 
   4  16  14    1321.585    1332.712      46.267 o 
   4  17 -15     719.171     750.990      38.932 o 
   4  17 -13    1075.885    1081.065      19.184 o 
   4  17 -11    2616.788    2612.950      67.708 o 
   4  17  -9    1510.465    1547.119      27.083 o 
   4  17  -7    2011.339    1995.682      45.138 o 
   4  17  -5    2658.706    2711.690      32.161 o 
   4  17  -3    5215.294    5230.978      34.418 o 
   4  17  -1    2817.783    2786.733      20.312 o 
   4  17   1    3373.873    3380.867      32.161 o 
   4  17   3    4418.375    4397.046      34.418 o 
   4  17   5    3377.276    3381.432      35.547 o 
   4  17   7    2840.613    2801.403      35.547 o 
   4  17   9    2404.464    2412.084      46.267 o 
   4  17  11    1939.043    1909.355      35.547 o 
   4  17  13    1156.300    1100.813      44.010 o 
   4  17  15     757.805     749.298      33.854 o 
   4  18 -14    1628.493    1562.353      53.602 o 
   4  18 -12    2256.463    2325.193      73.350 o 
   4  18 -10    1713.245    1742.907      36.675 o 
   4  18  -8    2840.723    2829.615      37.803 o 
   4  18  -6    3192.238    3176.052      42.881 o 
   4  18  -4    6446.275    6426.582      50.781 o 
   4  18  -2    2070.513    2042.513      30.468 o 
   4  18   0    3791.163    3757.209      47.395 o 
   4  18   2    2579.315    2540.165      27.083 o 
   4  18   4    6114.851    6121.898      45.138 o 
   4  18   6    3018.158    2949.231      33.854 o 
   4  18   8    3369.053    3340.243      53.038 o 
   4  18  10    1707.447    1693.255      25.390 o 
   4  18  12    1951.886    2027.843     112.846 o 
   4  18  14    1761.291    1623.854     118.488 o 
   4  19 -15    1221.516    1191.654      43.446 o 
   4  19 -13    1152.597    1151.030      28.212 o 
   4  19 -11    2048.909    2021.637      53.038 o 
   4  19  -9    2128.200    2173.979      55.295 o 
   4  19  -7    2734.927    2719.025      67.708 o 
   4  19  -5    2409.745    2423.369      32.161 o 
   4  19  -3    4593.113    4574.214      42.317 o 
   4  19  -1    3129.475    3150.097      33.854 o 
   4  19   1    3133.294    3108.908      29.904 o 
   4  19   3    3862.056    3815.889      36.111 o 
   4  19   5    3365.216    3370.147      35.547 o 
   4  19   7    2885.206    2932.869      41.189 o 
   4  19   9    2509.039    2457.223      62.065 o 
   4  19  11    1883.658    1873.809      50.781 o 
   4  19  13    1245.465    1282.495      33.290 o 
   4  19  15    1004.197    1113.790      37.803 o 
   4  20 -14    1025.508    1075.423      41.753 o 
   4  20 -12    1212.565    1289.266      32.161 o 
   4  20 -10    1269.407    1274.032      22.569 o 
   4  20  -8    2870.191    2954.874      53.038 o 
   4  20  -6    2206.454    2186.956      33.854 o 
   4  20  -4    3271.583    3252.223      44.574 o 
   4  20  -2    2116.576    2089.909      33.854 o 
   4  20   0    5405.303    5384.449      44.010 o 
   4  20   2    2063.932    2043.078      28.776 o 
   4  20   4    3658.698    3625.179      37.239 o 
   4  20   6    2656.692    2650.189      37.239 o 
   4  20   8    2985.948    2990.420      56.423 o 
   4  20  10    1377.822    1360.923      20.877 o 
   4  20  12    1439.922    1456.278      49.088 o 
   4  20  14    1032.637    1087.836      38.368 o 
   4  21 -13    1215.095    1224.380      28.776 o 
   4  21 -11    1376.321    1390.263      24.826 o 
   4  21  -9     938.401     934.929      21.441 o 
   4  21  -7    2645.005    2585.303      56.423 o 
   4  21  -5    1716.152    1691.562      24.262 o 
   4  21  -3    1588.352    1591.129      23.133 o 
   4  21  -1    1759.480    1746.292      37.803 o 
   4  21   1    2565.153    2592.073      33.854 o 
   4  21   3    1553.075    1561.225      22.569 o 
   4  21   5    1576.372    1577.023      29.904 o 
   4  21   7    2008.595    2080.317      48.524 o 
   4  21   9    1430.735    1458.535      25.390 o 
   4  21  11    1305.350    1297.729      17.491 o 
   4  21  13    1161.233    1171.906      42.317 o 
   4  22 -12    1031.827    1017.871      18.055 o 
   4  22 -10    1347.516    1331.583      20.312 o 
   4  22  -8    1823.971    1854.061      29.904 o 
   4  22  -6     968.350     980.068      16.363 o 
   4  22  -4    2606.383    2568.376      44.574 o 
   4  22  -2    2010.683    2009.788      32.161 o 
   4  22   0    3373.131    3369.583      47.960 o 
   4  22   2    1568.624    1599.028      23.133 o 
   4  22   4    2972.881    2932.304      41.189 o 
   4  22   6    1447.199    1456.278      20.877 o 
   4  22   8    1747.250    1739.522      28.212 o 
   4  22  10    1325.328    1314.656      23.698 o 
   4  22  12    1160.992    1163.443      47.960 o 
   4  23 -11    1587.851    1577.588      50.781 o 
   4  23  -9    1400.852    1403.240      27.647 o 
   4  23  -7    2402.112    2445.938      67.708 o 
   4  23  -5    2421.477    2471.893      41.189 o 
   4  23  -3    3348.067    3411.900      50.781 o 
   4  23  -1    2540.282    2540.729      47.960 o 
   4  23   1    2876.616    2898.451      43.446 o 
   4  23   3    3251.379    3284.948      44.574 o 
   4  23   5    2857.328    2858.955      36.111 o 
   4  23   7    1926.834    1948.287      51.345 o 
   4  23   9    1341.584    1380.671      20.877 o 
   4  23  11    1615.720    1565.739      45.138 o 
   4  24 -12     905.045     862.708      29.904 o 
   4  24 -10    1175.460    1148.208      23.133 o 
   4  24  -8    2235.184    2261.999      62.065 o 
   4  24  -6    1280.819    1309.578      32.725 o 
   4  24  -4    1429.946    1431.452      27.647 o 
   4  24  -2    1328.945    1348.510      32.161 o 
   4  24   0    4308.379    4324.825      56.423 o 
   4  24   2    1406.406    1450.072      24.262 o 
   4  24   4    1118.979    1120.561      16.927 o 
   4  24   6    1030.826    1034.234      25.955 o 
   4  24   8    2243.477    2269.898      53.602 o 
   4  24  10     997.311    1015.614      15.234 o 
   4  24  12     751.161     840.139      33.854 o 
   4  25 -11     877.511     905.025      34.418 o 
   4  25  -9     969.635     932.108      23.698 o 
   4  25  -7    1690.585    1687.613      39.496 o 
   4  25  -5    1641.579    1635.703      23.698 o 
   4  25  -3    2534.153    2624.235      53.038 o 
   4  25  -1    1669.654    1642.474      20.877 o 
   4  25   1    2346.236    2383.873      47.960 o 
   4  25   3    2773.784    2803.096      43.446 o 
   4  25   5    1640.884    1676.328      25.955 o 
   4  25   7    1117.956    1138.617      34.418 o 
   4  25   9    1227.400    1229.458      32.161 o 
   4  25  11     972.343     976.683      18.620 o 
   4  26 -10    1165.860    1175.292      44.010 o 
   4  26  -8    1255.522    1281.367      24.262 o 
   4  26  -6     860.490     855.937      14.670 o 
   4  26  -4    2349.405    2364.689      45.703 o 
   4  26  -2    1548.747    1542.041      27.647 o 
   4  26   0    2049.914    2058.876      39.496 o 
   4  26   2    1311.014    1342.304      16.927 o 
   4  26   4    2065.501    2111.914      44.010 o 
   4  26   6     821.992     846.910      12.977 o 
   4  26   8    1301.727    1296.601      25.390 o 
   4  26  10    1007.076    1048.340      36.675 o 
   4  27  -9     432.414     428.025      14.670 o 
   4  27  -7    1142.356    1116.047      23.133 o 
   4  27  -5    1139.996    1147.644      19.748 o 
   4  27  -3    1333.215    1361.488      15.798 o 
   4  27  -1     908.100     889.227      13.542 o 
   4  27   1    1150.620    1177.548      23.698 o 
   4  27   3     983.750    1004.330      18.620 o 
   4  27   5    1099.789    1091.785      25.390 o 
   4  27   7     966.165    1009.972      19.748 o 
   4  27   9     511.904     495.563      11.285 o 
   4  28  -8     748.400     725.600      18.055 o 
   4  28  -6     601.677     600.905      27.647 o 
   4  28  -4    1261.640    1252.591      15.798 o 
   4  28  -2    1010.549     958.627      13.542 o 
   4  28   0    1359.069    1394.777      41.189 o 
   4  28   2     582.292     572.129      12.413 o 
   4  28   4    1255.907    1253.719      24.826 o 
   4  28   6     815.169     861.580      24.826 o 
   4  28   8     723.617     739.706      23.133 o 
   4  29  -7     935.815     930.416      19.748 o 
   4  29  -5     693.869     699.081      15.234 o 
   4  29  -3    1125.175    1142.002      23.698 o 
   4  29  -1     825.364     791.615      18.055 o 
   4  29   1     778.448     789.922      16.927 o 
   4  29   3     726.304     717.137      15.798 o 
   4  29   5     860.631     859.887      14.106 o 
   4  29   7     680.753     689.489      27.083 o 
   4  30  -4    1339.921    1293.216      29.904 o 
   4  30  -2     749.191     761.711      12.977 o 
   4  30   0    1618.976    1584.923      32.161 o 
   4  30   2    1016.026    1016.743      22.569 o 
   4  30   4    1271.454    1223.251     118.488 o 
   4  31  -3    1142.856    1165.700      25.390 o 
   4  31  -1    1107.063    1099.685      25.390 o 
   4  31   1    1118.463    1124.511      42.317 o 
   4  31   3     865.273     869.479      25.390 o 
   5   0 -11    3310.104    3295.104      51.909 o 
   5   0  -9    5122.880    5118.132      29.340 o 
   5   0  -7    7165.924    7126.228      38.368 o 
   5   0  -5    7561.180    7577.612      21.441 o 
   5   0  -3   18286.908   18185.139      47.960 o 
   5   0  -1   11793.599   11798.054      33.290 o 
   5   0   1   11088.372   11030.700      34.418 o 
   5   0   3   20314.061   20295.361      50.781 o 
   5   0   5    5893.505    5890.563      18.055 o 
   5   0   7    7456.985    7413.985      25.390 o 
   5   0   9    4265.227    4265.016      50.781 o 
   5   0  11    3769.698    3764.544      51.909 o 
   5   0  13    1589.919    1574.202      84.635 o 
   5   1 -12    1605.660    1530.192      47.960 o 
   5   1 -10    4999.607    5001.337      37.803 o 
   5   1  -8    3077.635    3077.876      18.620 o 
   5   1  -6    8066.536    8062.850      23.698 o 
   5   1  -4    9402.916    9433.929      23.698 o 
   5   1  -2   14896.548   14873.108      38.368 o 
   5   1   0   15626.871   15646.104      40.060 o 
   5   1   2   13485.177   13428.679      42.881 o 
   5   1   4    9062.160    9055.895      25.390 o 
   5   1   6    8546.874    8553.729      23.133 o 
   5   1   8    3360.694    3353.784      24.826 o 
   5   1  10    4911.243    4943.785      42.881 o 
   5   1  12    1377.888    1366.566      30.468 o 
   5   2 -13    2135.150    2085.959      90.277 o 
   5   2 -11    2388.871    2439.167      45.703 o 
   5   2  -9    3274.761    3288.333      26.519 o 
   5   2  -7    6368.349    6353.232      25.955 o 
   5   2  -5    6188.288    6234.744      20.312 o 
   5   2  -3    7015.381    7002.097      19.184 o 
   5   2  -1    7907.880    7871.011      22.005 o 
   5   2   1    4846.243    4846.173      14.670 o 
   5   2   3    5951.468    5969.556      16.363 o 
   5   2   5    5290.771    5291.351      16.363 o 
   5   2   7    6972.751    6951.316      18.055 o 
   5   2   9    1391.586    1385.749      19.748 o 
   5   2  11    2235.244    2267.077      42.317 o 
   5   2  13    2184.892    2230.402      95.919 o 
   5   3 -12    1842.157    1780.146      84.635 o 
   5   3 -10    4565.380    4555.595      37.803 o 
   5   3  -8    3845.023    3832.816      22.005 o 
   5   3  -6   11671.221   11702.135      38.368 o 
   5   3  -4   10937.643   10951.708      29.904 o 
   5   3  -2   17183.527   17152.598      45.703 o 
   5   3   0   19773.555   19669.064      47.395 o 
   5   3   2   16516.297   16588.367      40.060 o 
   5   3   4   10703.116   10709.090      27.083 o 
   5   3   6   11266.864   11245.108      29.340 o 
   5   3   8    3805.482    3762.851      18.620 o 
   5   3  10    5003.866    4899.775      73.350 o 
   5   3  12    1548.885    1566.867      51.909 o 
   5   4 -13    2851.905    2962.773      84.635 o 
   5   4 -11    3103.526    3068.848      67.708 o 
   5   4  -9    4424.703    4464.753      36.111 o 
   5   4  -7   10175.430   10189.998      38.932 o 
   5   4  -5   10376.062   10398.763      37.803 o 
   5   4  -3   18515.566   18506.750      50.781 o 
   5   4  -1   20705.039   20769.314      56.423 o 
   5   4   1   18996.979   19070.980      49.088 o 
   5   4   3   19579.635   19544.934      56.423 o 
   5   4   5    8955.756    8965.618      28.776 o 
   5   4   7   10347.313   10342.340      35.547 o 
   5   4   9    4067.558    4069.792      36.111 o 
   5   4  11    3835.935    3823.788      90.277 o 
   5   4  13    1933.739    1824.156      78.992 o 
   5   5 -14    2639.419    2787.297     129.773 o 
   5   5 -12    1740.604    1715.824     129.773 o 
   5   5 -10    4369.388    4398.739      37.803 o 
   5   5  -8    3122.809    3101.009      21.441 o 
   5   5  -6    9149.017    9123.603      35.547 o 
   5   5  -4    7977.164    7944.361      22.569 o 
   5   5  -2    9145.420    9157.456      25.390 o 
   5   5   0   10502.937   10505.967      24.262 o 
   5   5   2    7461.485    7498.620      23.698 o 
   5   5   4    7149.567    7126.228      19.748 o 
   5   5   6    9171.684    9163.099      25.390 o 
   5   5   8    2566.558    2561.041      18.620 o 
   5   5  10    3421.828    3344.757      37.803 o 
   5   5  12    1696.713    1744.600      78.992 o 
   5   5  14    2987.589    3026.531     107.204 o 
   5   6 -15    1158.305    1146.516      41.189 o 
   5   6 -13    2159.200    2198.241     112.846 o 
   5   6 -11    3336.500    3408.515      78.992 o 
   5   6  -9    3786.951    3805.169      45.703 o 
   5   6  -7    6599.333    6607.136      29.904 o 
   5   6  -5    7348.978    7318.066      25.955 o 
   5   6  -3   13958.590   13930.844      33.854 o 
   5   6  -1   13920.761   13902.633      36.111 o 
   5   6   1   12387.582   12390.495      27.647 o 
   5   6   3   14538.320   14557.140      40.060 o 
   5   6   5    6698.234    6674.843      23.133 o 
   5   6   7    8066.798    8057.208      31.597 o 
   5   6   9    3244.396    3210.470      33.854 o 
   5   6  11    3423.977    3413.029      55.295 o 
   5   6  15    1492.408    1406.062      73.350 o 
   5   7 -16    1142.719    1148.773      40.625 o 
   5   7 -14    2307.204    2420.548     129.773 o 
   5   7 -12    1142.040    1176.984      22.569 o 
   5   7 -10    5561.740    5596.600      78.992 o 
   5   7  -8    3807.803    3806.861      22.569 o 
   5   7  -6    6782.143    6798.974      23.133 o 
   5   7  -4    7176.764    7188.293      18.620 o 
   5   7  -2    9322.005    9298.514      25.955 o 
   5   7   0    6654.135    6657.917      18.620 o 
   5   7   2   10306.262   10297.201      27.083 o 
   5   7   4    7256.675    7272.927      27.083 o 
   5   7   6    6145.892    6099.329      22.005 o 
   5   7   8    3484.055    3516.847      23.698 o 
   5   7  10    5598.978    5562.181      78.992 o 
   5   7  12    1284.385    1252.027      39.496 o 
   5   7  14    2500.956    2506.311     112.846 o 
   5   8 -15     938.213     954.113      29.340 o 
   5   8 -13    2105.992    2102.886      67.708 o 
   5   8 -11    4877.875    4921.780     118.488 o 
   5   8  -9    4504.091    4539.796      53.038 o 
   5   8  -7    4758.465    4764.360      24.262 o 
   5   8  -5    6400.396    6404.013      21.441 o 
   5   8  -3   10172.373   10184.355      27.647 o 
   5   8  -1    8428.991    8407.030      21.441 o 
   5   8   1    8608.978    8576.299      22.569 o 
   5   8   3   11846.898   11860.119      35.547 o 
   5   8   5    4319.153    4312.412      17.491 o 
   5   8   7    5192.575    5198.253      27.647 o 
   5   8   9    4457.721    4462.497      48.524 o 
   5   8  11    5239.242    5154.243      84.635 o 
   5   8  15    1130.012    1242.999      37.803 o 
   5   9 -16    1146.528    1091.221      29.340 o 
   5   9 -14    2341.295    2378.230     141.058 o 
   5   9 -12    1056.565    1086.707      28.776 o 
   5   9 -10    4368.208    4421.308      62.065 o 
   5   9  -8    4728.043    4808.934      33.290 o 
   5   9  -6    8228.362    8243.403      31.597 o 
   5   9  -4    5030.000    5018.828      20.312 o 
   5   9  -2   10471.902   10466.471      36.675 o 
   5   9   0   14601.742   14557.140      49.652 o 
   5   9   2   11581.692   11628.784      46.831 o 
   5   9   4    5867.891    5884.921      18.620 o 
   5   9   6    8404.547    8457.811      36.111 o 
   5   9   8    4748.679    4771.130      42.317 o 
   5   9  10    4542.470    4475.474      67.708 o 
   5   9  12    1440.072    1488.439      44.574 o 
   5  10 -17    1111.404    1085.579      39.496 o 
   5  10 -15    1703.937    1742.343      38.932 o 
   5  10 -13    2846.989    2778.834      95.919 o 
   5  10 -11    3931.498    3916.886     101.561 o 
   5  10  -9    4944.619    5023.341      62.065 o 
   5  10  -7    7200.399    7216.504      36.111 o 
   5  10  -5    5768.890    5777.717      22.569 o 
   5  10  -3    9049.657    9061.537      27.647 o 
   5  10  -1   10766.572   10782.439      32.725 o 
   5  10   1    9385.782    9366.222      28.212 o 
   5  10   3    9879.502    9890.955      29.904 o 
   5  10   5    5607.533    5616.912      21.441 o 
   5  10   7    7490.057    7464.766      45.138 o 
   5  10   9    4276.360    4278.558      44.010 o 
   5  10  11    4761.485    4706.244     101.561 o 
   5  11 -16    1089.833    1052.289      29.340 o 
   5  11 -14    3039.938    3231.346     180.554 o 
   5  11 -12    3034.515    3053.614     101.561 o 
   5  11 -10    6010.213    6020.336      84.635 o 
   5  11  -8    4424.950    4499.736      39.496 o 
   5  11  -6   10626.424   10686.521      47.960 o 
   5  11  -4    9343.739    9349.295      37.803 o 
   5  11  -2   12975.987   12971.652      45.703 o 
   5  11   0   11529.772   11527.224      36.675 o 
   5  11   2   12133.896   12125.308      41.189 o 
   5  11   4    9932.056    9964.306      32.725 o 
   5  11   6   11811.626   11877.046      50.216 o 
   5  11   8    4414.026    4372.784      35.547 o 
   5  11  10    5693.674    5676.156      95.919 o 
   5  12 -17     927.417     955.242      38.932 o 
   5  12 -15    1104.802    1083.886      43.446 o 
   5  12 -13    2485.458    2535.086      78.992 o 
   5  12 -11    2547.010    2483.177      62.065 o 
   5  12  -9    1888.763    1903.713      32.725 o 
   5  12  -7    4827.439    4841.659      32.725 o 
   5  12  -5    5959.481    5958.271      25.390 o 
   5  12  -3    6535.722    6539.428      22.569 o 
   5  12  -1    6095.391    6076.759      28.212 o 
   5  12   1    5848.222    5817.213      21.441 o 
   5  12   3    7982.278    7972.573      28.212 o 
   5  12   5    5359.489    5334.796      23.133 o 
   5  12   7    5742.127    5766.433      46.267 o 
   5  12   9    2209.085    2170.594      32.161 o 
   5  12  11    3133.973    3161.382      67.708 o 
   5  13 -16     993.425     938.879      41.753 o 
   5  13 -14    2419.093    2487.127     157.984 o 
   5  13 -12    1173.700    1200.118      22.005 o 
   5  13 -10    3643.153    3682.731      73.350 o 
   5  13  -8    3175.857    3119.064      38.932 o 
   5  13  -6    4456.189    4512.713      25.955 o 
   5  13  -4    2573.954    2570.633      13.542 o 
   5  13  -2    4920.826    4912.188      18.055 o 
   5  13   0    4272.099    4259.938      22.569 o 
   5  13   2    4493.881    4477.167      18.620 o 
   5  13   4    2495.342    2499.540      15.234 o 
   5  13   6    4509.026    4561.237      56.423 o 
   5  13   8    3367.138    3315.417      39.496 o 
   5  13  10    3890.873    3842.408      67.708 o 
   5  13  12     968.223    1006.022      40.060 o 
   5  14 -15    1394.228    1367.130      50.781 o 
   5  14 -13    1549.515    1520.600      73.350 o 
   5  14 -11    1827.448    1858.010      36.675 o 
   5  14  -9    2280.189    2314.472      46.267 o 
   5  14  -7    3859.365    3858.771      42.881 o 
   5  14  -5    4448.294    4501.993      25.390 o 
   5  14  -3    5731.462    5732.579      27.083 o 
   5  14  -1    4455.631    4425.257      19.748 o 
   5  14   1    3661.296    3650.569      19.748 o 
   5  14   3    6450.731    6454.793      28.776 o 
   5  14   5    4485.383    4545.438      36.111 o 
   5  14   7    4916.265    4863.100      45.138 o 
   5  14   9    1892.779    1891.300      32.161 o 
   5  14  11    2179.506    2171.158      73.350 o 
   5  15 -16     402.847     407.600      31.033 o 
   5  15 -14    1408.800    1393.084      50.216 o 
   5  15 -12    1436.965    1497.467      32.725 o 
   5  15 -10    2624.345    2611.257      67.708 o 
   5  15  -8    1133.202    1127.332      16.363 o 
   5  15  -6    3147.656    3126.964      38.932 o 
   5  15  -4    3274.627    3291.155      32.725 o 
   5  15  -2    3834.882    3843.536      19.184 o 
   5  15   0    2460.088    2469.072      14.670 o 
   5  15   2    3778.367    3782.599      19.748 o 
   5  15   4    2717.835    2713.947      23.698 o 
   5  15   6    3535.337    3503.305      33.854 o 
   5  15   8    2111.198    2093.294      29.904 o 
   5  15  10    2480.099    2471.893      42.881 o 
   5  15  12     962.489     932.108      30.468 o 
   5  16 -15    1100.457    1049.468      44.574 o 
   5  16 -13    1438.475    1412.832      47.960 o 
   5  16 -11    1891.505    1918.947      73.350 o 
   5  16  -9    2227.760    2284.004      73.350 o 
   5  16  -7    2642.635    2601.101      56.423 o 
   5  16  -5    3796.083    3787.113      40.625 o 
   5  16  -3    4676.746    4683.675      27.083 o 
   5  16  -1    2697.271    2744.980      27.647 o 
   5  16   1    2290.345    2328.578      24.826 o 
   5  16   3    5314.579    5277.810      31.597 o 
   5  16   5    2902.459    2874.189      28.776 o 
   5  16   7    2753.791    2674.451      33.854 o 
   5  16   9    1807.025    1836.569      27.647 o 
   5  16  11    2016.972    2020.508      53.602 o 
   5  16  13    1162.775    1255.412      46.267 o 
   5  17 -14    1099.204    1096.864      45.138 o 
   5  17 -12     946.208     929.287      22.569 o 
   5  17 -10    2811.043    2755.700      67.708 o 
   5  17  -8    1579.253    1620.469      27.647 o 
   5  17  -6    2938.301    2932.304      33.854 o 
   5  17  -4    3196.663    3225.704      24.826 o 
   5  17  -2    5221.070    5176.248      45.138 o 
   5  17   0    4044.817    4051.737      33.854 o 
   5  17   2    5246.336    5249.598      36.111 o 
   5  17   4    3398.757    3387.074      30.468 o 
   5  17   6    3083.969    3082.954      37.803 o 
   5  17   8    1623.465    1625.547      25.390 o 
   5  17  10    2976.314    2965.030      49.088 o 
   5  17  12    1069.624    1058.496      42.317 o 
   5  17  14     983.495    1010.536      41.753 o 
   5  18 -15     941.941     955.806      40.060 o 
   5  18 -13    1244.037    1259.362      31.597 o 
   5  18 -11    1401.282    1402.112      23.133 o 
   5  18  -9    2718.958    2796.889      90.277 o 
   5  18  -7    4811.463    4720.914      56.423 o 
   5  18  -5    2799.382    2817.201      32.161 o 
   5  18  -3    2440.679    2425.626      28.776 o 
   5  18  -1    6311.389    6234.744      45.703 o 
   5  18   1    5891.016    5884.921      44.010 o 
   5  18   3    3000.131    2969.543      32.161 o 
   5  18   5    2247.039    2254.664      28.776 o 
   5  18   7    4703.969    4685.932      54.730 o 
   5  18   9    2044.652    2028.408      46.831 o 
   5  18  11    1723.792    1750.806      62.065 o 
   5  18  13    1334.576    1349.074      47.960 o 
   5  18  15    1117.078    1197.861      40.060 o 
   5  19 -14    1364.941    1360.923      49.652 o 
   5  19 -12     838.221     798.950      16.927 o 
   5  19 -10    1862.975    1908.791      40.625 o 
   5  19  -8    1977.089    1970.856      29.904 o 
   5  19  -6    3283.234    3231.911      44.010 o 
   5  19  -4    1909.612    1900.327      32.161 o 
   5  19  -2    3494.383    3485.814      37.239 o 
   5  19   0    3662.975    3637.028      37.803 o 
   5  19   2    3688.483    3690.630      34.418 o 
   5  19   4    2013.586    2027.279      22.005 o 
   5  19   6    2621.491    2582.482      35.547 o 
   5  19   8    1366.573    1368.258      19.748 o 
   5  19  10    2070.371    2113.606      38.368 o 
   5  19  12     960.366     970.476      28.776 o 
   5  19  14    1105.675    1190.526      43.446 o 
   5  20 -13     573.962     539.404      15.798 o 
   5  20 -11    1175.011    1179.241      25.955 o 
   5  20  -9    1442.566    1450.636      24.262 o 
   5  20  -7    1171.023    1174.163      16.927 o 
   5  20  -5    1575.553    1527.935      23.698 o 
   5  20  -3    2836.917    2884.909      37.803 o 
   5  20  -1    3030.262    3061.513      33.854 o 
   5  20   1    2178.760    2162.694      24.262 o 
   5  20   3    2952.514    2981.393      35.547 o 
   5  20   5    1674.734    1668.429      23.133 o 
   5  20   7    1552.240    1523.422      35.547 o 
   5  20   9     877.418     876.814      14.670 o 
   5  20  11    1386.990    1437.094      42.317 o 
   5  20  13     573.842     527.442      32.725 o 
   5  21 -12    1102.159    1105.891      18.055 o 
   5  21 -10    1794.010    1794.816      36.675 o 
   5  21  -8    1304.708    1320.299      25.390 o 
   5  21  -6    3409.780    3391.023      62.065 o 
   5  21  -4    2930.499    2889.423      39.496 o 
   5  21  -2    2960.595    2931.176      41.753 o 
   5  21   0    2255.939    2241.123      44.574 o 
   5  21   2    3246.732    3321.059      38.932 o 
   5  21   4    2571.512    2554.834      32.161 o 
   5  21   6    2835.615    2868.546      44.010 o 
   5  21   8    1107.023    1108.148      15.798 o 
   5  21  10    1637.631    1645.860      42.881 o 
   5  21  12    1065.193    1108.712      41.753 o 
   5  22 -13     813.064     805.156      44.010 o 
   5  22 -11     938.306     958.627      20.312 o 
   5  22  -9    1715.212    1708.489      39.496 o 
   5  22  -7    2146.173    2123.198      44.574 o 
   5  22  -5    1717.648    1704.540      36.111 o 
   5  22  -3    2248.775    2201.626      33.854 o 
   5  22  -1    3628.536    3606.560      51.909 o 
   5  22   1    3213.792    3168.717      36.111 o 
   5  22   3    2291.798    2337.042      32.161 o 
   5  22   5    1236.263    1224.944      17.491 o 
   5  22   7    2510.547    2454.966      44.010 o 
   5  22   9    1558.967    1531.885      27.647 o 
   5  22  11     902.305     884.149      15.798 o 
   5  22  13     509.944     547.642      20.877 o 
   5  23 -12     515.509     498.159      23.698 o 
   5  23 -10    1437.020    1391.392      27.647 o 
   5  23  -8    1187.773    1193.911      32.725 o 
   5  23  -6    2285.483    2313.908      53.038 o 
   5  23  -4    2645.230    2686.864      49.088 o 
   5  23  -2    2843.755    2795.197      40.625 o 
   5  23   0    1579.965    1587.744      27.083 o 
   5  23   2    2901.373    2945.282      42.881 o 
   5  23   4    2678.313    2711.126      49.088 o 
   5  23   6    2176.493    2207.833      42.881 o 
   5  23   8    1047.334    1011.665      18.055 o 
   5  23  10    1469.240    1442.737      24.262 o 
   5  23  12     642.491     630.809      22.005 o 
   5  24 -11    1585.936    1578.152      42.317 o 
   5  24  -9    1362.491    1332.148      42.881 o 
   5  24  -7    1751.759    1738.958      32.725 o 
   5  24  -5    2618.447    2654.703      45.138 o 
   5  24  -3    2760.349    2770.370      53.038 o 
   5  24  -1    2388.633    2405.313      39.496 o 
   5  24   1    2100.496    2080.881      33.854 o 
   5  24   3    2621.164    2577.404      39.496 o 
   5  24   5    1959.454    1973.113      35.547 o 
   5  24   7    2171.377    2173.415      46.267 o 
   5  24   9    1306.427    1324.813      25.390 o 
   5  24  11    1365.334    1436.530      32.725 o 
   5  25 -10    1082.305    1051.725      27.647 o 
   5  25  -8     930.253     941.136      15.234 o 
   5  25  -6    2218.164    2282.875      55.295 o 
   5  25  -4    2036.188    2057.748      46.267 o 
   5  25  -2    2274.185    2324.628      41.189 o 
   5  25   0    1671.219    1725.416      29.904 o 
   5  25   2    2271.981    2273.848      33.854 o 
   5  25   4    2078.940    2065.083      41.189 o 
   5  25   6    2357.824    2346.633      44.574 o 
   5  25   8    1109.128    1083.322      17.491 o 
   5  25  10    1092.000    1091.221      25.390 o 
   5  26  -9    1096.468    1090.093      16.927 o 
   5  26  -7    1132.278    1138.617      33.854 o 
   5  26  -5    1213.522    1224.380      27.647 o 
   5  26  -3    1621.710    1626.112      24.826 o 
   5  26  -1    1760.215    1756.449      24.826 o 
   5  26   1    1165.291    1163.443      22.569 o 
   5  26   3    1613.915    1622.726      28.776 o 
   5  26   5    1363.858    1448.379      23.698 o 
   5  26   7    1351.185    1354.152      25.390 o 
   5  26   9     789.703     779.202      12.413 o 
   5  27  -8     786.274     779.766      20.312 o 
   5  27  -6    1047.103    1042.133      19.184 o 
   5  27  -4     380.986     393.720      16.927 o 
   5  27  -2     868.292     838.446      11.849 o 
   5  27   0    1145.141    1142.002      14.106 o 
   5  27   2     827.331     816.441      14.670 o 
   5  27   4     463.499     461.315      13.542 o 
   5  27   6    1084.547    1067.524      20.877 o 
   5  27   8     688.542     685.540      14.106 o 
   5  28  -7     961.327     979.504      19.748 o 
   5  28  -5     963.165     965.962      16.927 o 
   5  28  -3     771.089     762.839      21.441 o 
   5  28  -1    1047.290    1017.307      12.977 o 
   5  28   1    1261.501    1240.178      14.670 o 
   5  28   3    1448.531    1458.535      32.161 o 
   5  28   5     716.527     751.555      16.363 o 
   5  28   7     990.614     995.302      30.468 o 
   5  29  -6     710.859     676.512      23.133 o 
   5  29  -4     753.317     745.348      20.877 o 
   5  29  -2    1246.137    1222.123      18.620 o 
   5  29   0     817.468     836.753      19.184 o 
   5  29   2    1089.855    1096.864      17.491 o 
   5  29   4     832.570     820.955      25.390 o 
   5  29   6     858.479     863.836      21.441 o 
   5  30  -5     796.147     823.776      15.798 o 
   5  30  -3     756.258     753.812      11.849 o 
   5  30  -1     623.911     586.235      10.720 o 
   5  30   1     612.686     615.575      11.285 o 
   5  30   3    1078.794    1057.932      24.826 o 
   5  30   5     702.118     690.054      22.569 o 
   5  31  -2    1018.731    1002.073      23.698 o 
   5  31   0    1150.315    1118.869      32.161 o 
   5  31   2    1092.907    1092.350      42.317 o 
   6   0 -12    2927.877    2983.649      55.295 o 
   6   0 -10    2383.255    2423.369      38.368 o 
   6   0  -8    6159.755    6183.963      27.647 o 
   6   0  -6    6181.672    6183.963      24.262 o 
   6   0  -4   15447.005   15476.835      42.317 o 
   6   0  -2    5939.271    5946.986      17.491 o 
   6   0   0   17282.781   17265.445      39.496 o 
   6   0   2    3519.221    3520.796      12.977 o 
   6   0   4   15465.413   15521.973      47.960 o 
   6   0   6    6868.148    6872.324      21.441 o 
   6   0   8    5211.643    5120.953      40.625 o 
   6   0  10    1792.064    1788.046      29.904 o 
   6   0  12    3297.138    3350.963      55.295 o 
   6   0  14    2335.470    2352.276     112.846 o 
   6   1 -13    1592.391    1518.908      42.317 o 
   6   1 -11    2554.525    2562.169      62.065 o 
   6   1  -9    3716.628    3714.892      27.083 o 
   6   1  -7    9226.064    9259.018      42.317 o 
   6   1  -5    4716.102    4726.557      16.927 o 
   6   1  -3   10789.295   10799.366      31.033 o 
   6   1  -1   17917.707   17942.521      40.060 o 
   6   1   1   17806.629   17778.895      54.166 o 
   6   1   3    9792.895    9761.183      24.826 o 
   6   1   5    6632.068    6624.063      17.491 o 
   6   1   7    8559.305    8536.803      24.826 o 
   6   1   9    4667.036    4723.735      46.831 o 
   6   1  11    2629.638    2654.139      62.065 o 
   6   1  13    1596.012    1648.116      62.065 o 
   6   2 -14    2741.767    2789.554     107.204 o 
   6   2 -12    4746.375    4801.035      95.919 o 
   6   2 -10    4342.272    4393.661      46.267 o 
   6   2  -8    8805.623    8869.699      38.932 o 
   6   2  -6    8502.797    8519.876      25.955 o 
   6   2  -4   17706.404   17750.682      46.267 o 
   6   2  -2    7626.776    7622.750      18.620 o 
   6   2   0   30976.199   30812.611      90.277 o 
   6   2   2    9958.233    9919.167      27.083 o 
   6   2   4   17507.854   17468.566      44.010 o 
   6   2   6    7153.640    7137.512      18.620 o 
   6   2   8    8634.524    8627.080      49.088 o 
   6   2  10    4893.489    4823.604      62.065 o 
   6   2  12    4696.504    4760.410      78.992 o 
   6   3 -13    1947.872    1884.529      90.277 o 
   6   3 -11    4779.709    4756.460      78.992 o 
   6   3  -9    4067.727    4055.123      36.111 o 
   6   3  -7    7290.047    7295.497      29.904 o 
   6   3  -5    6194.962    6212.175      18.620 o 
   6   3  -3   13987.666   13987.267      33.290 o 
   6   3  -1   11640.276   11589.288      31.597 o 
   6   3   1   12692.613   12723.392      40.060 o 
   6   3   3   12960.188   12926.514      33.290 o 
   6   3   5    7722.679    7684.815      24.262 o 
   6   3   7    6995.449    6956.958      25.955 o 
   6   3   9    4402.334    4353.036      29.904 o 
   6   3  11    4210.173    4251.475      90.277 o 
   6   3  13    2757.862    2804.224      62.065 o 
   6   4 -14    1819.193    1664.479      95.919 o 
   6   4 -12    2928.598    2931.740      67.708 o 
   6   4 -10    4327.339    4285.893      73.350 o 
   6   4  -8    7003.185    6985.170      34.418 o 
   6   4  -6    3593.746    3606.560      16.363 o 
   6   4  -4   15353.023   15358.347      37.803 o 
   6   4  -2    7268.041    7267.285      18.055 o 
   6   4   0   21267.373   21294.049      49.652 o 
   6   4   2    7795.089    7808.946      18.620 o 
   6   4   4   16028.514   16041.064      37.239 o 
   6   4   6    4157.657    4168.533      17.491 o 
   6   4   8    7249.616    7227.789      31.033 o 
   6   4  10    4608.606    4546.567      67.708 o 
   6   4  12    3174.629    3150.097     107.204 o 
   6   5 -15    2056.121    2124.327      84.635 o 
   6   5 -13    1903.381    1817.950      95.919 o 
   6   5 -11    3992.591    3901.088      56.423 o 
   6   5  -9    4517.340    4551.081      40.625 o 
   6   5  -7    7926.663    7950.003      32.161 o 
   6   5  -5    4064.407    4056.815      16.927 o 
   6   5  -3    7611.600    7594.539      19.748 o 
   6   5  -1    7313.731    7295.497      19.748 o 
   6   5   1    9215.311    9247.733      20.312 o 
   6   5   3    7325.078    7289.854      20.312 o 
   6   5   5    4749.674    4734.456      18.620 o 
   6   5   7    7085.890    7047.235      25.390 o 
   6   5   9    4836.833    4799.342      62.065 o 
   6   5  11    3396.602    3410.208      73.350 o 
   6   5  13    2683.192    2725.232      78.992 o 
   6   6 -14    1259.489    1202.375      30.468 o 
   6   6 -12    3102.299    3046.843      73.350 o 
   6   6 -10    3562.947    3578.912      53.602 o 
   6   6  -8    4535.011    4535.282      30.468 o 
   6   6  -6    2599.465    2586.996      14.106 o 
   6   6  -4   10687.365   10663.951      32.725 o 
   6   6  -2    3400.202    3402.872      11.285 o 
   6   6   0   12904.639   12949.083      39.496 o 
   6   6   2    5205.470    5193.739      14.106 o 
   6   6   4   10662.052   10630.097      31.033 o 
   6   6   6    2548.940    2527.187      14.670 o 
   6   6   8    5625.846    5590.393      27.647 o 
   6   6  10    4293.367    4209.722      73.350 o 
   6   6  12    2980.284    2811.559     112.846 o 
   6   6  14    1097.176    1038.748      37.239 o 
   6   7 -15    1956.790    2085.395     129.773 o 
   6   7 -13    1544.231    1535.270      33.290 o 
   6   7 -11    2387.706    2344.376      73.350 o 
   6   7  -9    2803.940    2798.018      26.519 o 
   6   7  -7    6365.529    6370.159      28.212 o 
   6   7  -5    3595.904    3576.656      14.670 o 
   6   7  -3    6614.375    6595.851      18.620 o 
   6   7  -1    4771.973    4770.566      15.798 o 
   6   7   1    5922.592    5913.133      16.927 o 
   6   7   3    6422.792    6409.655      18.620 o 
   6   7   5    4862.684    4829.811      16.927 o 
   6   7   7    5463.442    5493.345      31.033 o 
   6   7   9    3586.876    3598.096      42.881 o 
   6   7  11    2396.021    2296.417      51.909 o 
   6   8 -16     937.132     896.562      28.776 o 
   6   8 -14    1869.996    1976.498     124.131 o 
   6   8 -12    2714.927    2658.089      84.635 o 
   6   8 -10    1912.129    1996.246      62.065 o 
   6   8  -8    4130.535    4172.482      36.111 o 
   6   8  -6    2986.542    2997.191      16.363 o 
   6   8  -4    6814.668    6787.689      20.877 o 
   6   8  -2    3005.132    3012.989      15.234 o 
   6   8   0    9518.353    9501.637      29.340 o 
   6   8   2    1482.558    1496.339      10.156 o 
   6   8   4    6654.032    6635.347      22.569 o 
   6   8   6    3702.685    3700.222      17.491 o 
   6   8   8    4146.687    4129.601      27.083 o 
   6   8  10    1727.274    1712.439      45.703 o 
   6   9 -17    1087.927    1064.702      39.496 o 
   6   9 -15    1671.551    1720.902      38.932 o 
   6   9 -13    2828.229    2837.514      67.708 o 
   6   9 -11    3631.924    3643.799     101.561 o 
   6   9  -9    2451.249    2451.580      47.960 o 
   6   9  -7    8484.327    8581.941      45.703 o 
   6   9  -5   10116.111   10105.363      40.625 o 
   6   9  -3   13091.098   13140.922      47.395 o 
   6   9  -1   11393.229   11352.312      31.597 o 
   6   9   1   11431.217   11391.808      36.111 o 
   6   9   3   11549.319   11617.500      33.854 o 
   6   9   5   12225.082   12243.796      48.524 o 
   6   9   7    8888.265    8943.049      43.446 o 
   6   9   9    2744.651    2766.421      45.138 o 
   6   9  11    3129.957    3153.483      84.635 o 
   6   9  13    3408.375    3395.537     157.984 o 
   6  10 -16    1407.422    1388.571      48.524 o 
   6  10 -14    2255.339    2330.271     146.700 o 
   6  10 -12    2990.556    2890.551      73.350 o 
   6  10 -10    3065.620    3024.274      47.960 o 
   6  10  -8    6342.763    6364.517      45.703 o 
   6  10  -6    5593.850    5626.504      25.955 o 
   6  10  -4   12979.433   12949.083      42.881 o 
   6  10  -2    6640.227    6674.843      22.569 o 
   6  10   0   14963.492   14991.597      41.189 o 
   6  10   2    6399.960    6426.582      21.441 o 
   6  10   4   12715.814   12695.180      45.138 o 
   6  10   6    5235.794    5247.905      25.955 o 
   6  10   8    6295.254    6206.532      42.317 o 
   6  10  10    3327.939    3187.337      56.423 o 
   6  11 -17    1041.848    1060.753      41.189 o 
   6  11 -15    1514.395    1532.449      36.675 o 
   6  11 -13    1579.150    1527.935      23.133 o 
   6  11 -11    3110.167    3038.380      73.350 o 
   6  11  -9    3245.829    3274.792      56.423 o 
   6  11  -7    5962.519    6037.263      36.111 o 
   6  11  -5    5189.188    5167.785      19.748 o 
   6  11  -3    9555.854    9552.417      31.033 o 
   6  11  -1    7999.743    7989.500      34.982 o 
   6  11   1    9118.995    9095.391      32.725 o 
   6  11   3    8901.569    8914.837      32.161 o 
   6  11   5    5027.478    5028.420      19.748 o 
   6  11   7    5024.426    5047.039      30.468 o 
   6  11   9    4057.342    4094.054      48.524 o 
   6  11  11    2764.671    2717.333      56.423 o 
   6  12 -16    1311.554    1285.881      33.290 o 
   6  12 -14    1312.166    1275.724      46.831 o 
   6  12 -12    2019.133    2084.266      84.635 o 
   6  12 -10    2717.578    2699.842      56.423 o 
   6  12  -8    5374.717    5376.550      49.088 o 
   6  12  -6    4719.296    4736.148      27.083 o 
   6  12  -4   10937.176   10991.204      37.803 o 
   6  12  -2    6392.435    6364.517      23.133 o 
   6  12   0   14804.396   14805.400      54.166 o 
   6  12   2    6592.913    6567.640      26.519 o 
   6  12   4   10816.777   10816.293      37.803 o 
   6  12   6    4944.125    4947.170      27.083 o 
   6  12   8    5476.649    5446.514      41.189 o 
   6  12  10    2310.837    2181.314      55.295 o 
   6  12  12    2157.710    2126.584      90.277 o 
   6  13 -15    1056.485    1061.317      44.574 o 
   6  13 -13    1371.372    1392.520      38.368 o 
   6  13 -11    3147.277    3225.140      67.708 o 
   6  13  -9    2943.719    2900.707      50.781 o 
   6  13  -7    4352.791    4310.155      40.060 o 
   6  13  -5    3403.199    3400.615      19.748 o 
   6  13  -3    7449.624    7459.124      37.239 o 
   6  13  -1    5555.057    5526.071      23.133 o 
   6  13   1    6182.969    6150.109      29.904 o 
   6  13   3    6275.951    6262.955      24.826 o 
   6  13   5    3404.842    3414.721      19.748 o 
   6  13   7    3516.241    3461.552      36.111 o 
   6  13   9    3091.420    3027.095      47.960 o 
   6  13  11    2547.512    2495.590      78.992 o 
   6  14 -16    1023.195    1017.871      43.446 o 
   6  14 -14     898.264     926.466      73.350 o 
   6  14 -12    1409.908    1425.810      32.725 o 
   6  14 -10    2177.521    2101.193      56.423 o 
   6  14  -8    3830.851    3823.224      48.524 o 
   6  14  -6    2589.954    2589.252      33.854 o 
   6  14  -4    7300.694    7368.847      47.960 o 
   6  14  -2    3794.081    3784.856      20.877 o 
   6  14   0    8000.697    8062.850      32.161 o 
   6  14   2    4070.756    4078.820      23.698 o 
   6  14   4    7422.067    7476.050      36.111 o 
   6  14   6    2232.919    2188.085      29.904 o 
   6  14   8    3264.152    3255.044      36.111 o 
   6  14  10    1971.067    1832.620      32.161 o 
   6  14  12    1596.201    1609.749      38.932 o 
   6  15 -15     630.370     618.961      25.955 o 
   6  15 -13    1016.903    1023.514      42.317 o 
   6  15 -11    2461.670    2405.313      53.038 o 
   6  15  -9    1639.988    1644.731      30.468 o 
   6  15  -7    3330.247    3303.004      47.960 o 
   6  15  -5    2895.129    2862.340      27.083 o 
   6  15  -3    4972.012    5030.112      38.368 o 
   6  15  -1    5086.657    5129.981      32.161 o 
   6  15   1    6109.281    6155.751      28.776 o 
   6  15   3    4659.090    4731.634      50.781 o 
   6  15   5    2844.644    2819.458      24.826 o 
   6  15   7    2529.112    2531.137      33.854 o 
   6  15   9    2115.127    2163.823      40.625 o 
   6  15  11    2253.584    2090.473      67.708 o 
   6  16 -14    1366.968    1381.800      51.345 o 
   6  16 -12    1410.461    1400.419      78.992 o 
   6  16 -10    1771.899    1797.073      36.675 o 
   6  16  -8    5287.909    5312.792      62.065 o 
   6  16  -6    3526.165    3496.535      40.060 o 
   6  16  -4    3901.799    3889.239      33.854 o 
   6  16  -2    2959.075    2963.337      44.010 o 
   6  16   0    9846.622   10133.574      78.992 o 
   6  16   2    2874.317    2863.468      21.441 o 
   6  16   4    3894.186    3877.954      31.033 o 
   6  16   6    2964.917    3011.297      37.803 o 
   6  16   8    4498.909    4451.212      49.652 o 
   6  16  10    1683.278    1692.691      39.496 o 
   6  16  12    1576.905    1518.344      30.468 o 
   6  17 -15    1233.066    1145.387      44.010 o 
   6  17 -13    1317.651    1334.404      26.519 o 
   6  17 -11    1820.945    1786.353      38.932 o 
   6  17  -9    1997.763    2006.403      34.418 o 
   6  17  -7    4302.877    4335.545      55.295 o 
   6  17  -5    3529.307    3494.278      37.803 o 
   6  17  -3    5575.229    5532.841      42.881 o 
   6  17  -1    5749.753    5755.148      38.932 o 
   6  17   1    5852.029    5800.287      42.317 o 
   6  17   3    4990.874    4977.075      40.625 o 
   6  17   5    4439.622    4386.890      40.625 o 
   6  17   7    3756.532    3727.869      41.189 o 
   6  17   9    2140.751    2102.322      47.960 o 
   6  17  11    1857.354    1869.859      73.350 o 
   6  17  13    1415.491    1441.044      49.088 o 
   6  18 -14     695.582     714.315      39.496 o 
   6  18 -12    1529.162    1491.825      36.111 o 
   6  18 -10    1319.618    1341.740      25.955 o 
   6  18  -8    1584.479    1633.446      29.904 o 
   6  18  -6    1540.562    1538.656      22.005 o 
   6  18  -4    4087.590    4042.145      40.625 o 
   6  18  -2    1910.384    1886.222      25.390 o 
   6  18   0    3232.739    3208.213      41.189 o 
   6  18   2    1220.170    1223.815      15.234 o 
   6  18   4    3851.341    3870.619      31.597 o 
   6  18   6    1996.801    2034.614      32.161 o 
   6  18   8    1716.747    1707.361      27.647 o 
   6  18  10     912.979     924.773      17.491 o 
   6  18  12    1399.597    1399.291      84.635 o 
   6  19 -13    1214.193    1201.810      24.262 o 
   6  19 -11    1681.972    1716.953      36.675 o 
   6  19  -9     986.211     989.096      18.055 o 
   6  19  -7    2259.833    2281.183      38.368 o 
   6  19  -5    2627.357    2640.597      37.803 o 
   6  19  -3    3365.110    3348.142      35.547 o 
   6  19  -1    1471.486    1482.233      23.133 o 
   6  19   1    2184.587    2231.531      29.904 o 
   6  19   3    2967.272    2953.745      31.033 o 
   6  19   5    2537.334    2533.394      31.033 o 
   6  19   7    1974.750    1904.277      29.904 o 
   6  19   9    1513.034    1488.439      30.468 o 
   6  19  11    1276.554    1311.271      26.519 o 
   6  19  13    1187.699    1179.805      44.574 o 
   6  20 -14     759.340     766.789      36.675 o 
   6  20 -12     889.341     842.396      17.491 o 
   6  20 -10    1202.499    1227.765      19.748 o 
   6  20  -8    2012.934    2029.536      36.675 o 
   6  20  -6    1016.746    1004.894      17.491 o 
   6  20  -4    2963.665    2949.231      47.960 o 
   6  20  -2    1780.773    1772.811      30.468 o 
   6  20   0    3363.772    3369.019      39.496 o 
   6  20   2    1759.400    1740.086      24.826 o 
   6  20   4    3007.655    2926.662      34.418 o 
   6  20   6    1344.198    1337.226      19.748 o 
   6  20   8    2532.175    2535.651      50.781 o 
   6  20  10    1420.036    1406.626      17.491 o 
   6  20  12     728.370     757.761      19.748 o 
   6  20  14     613.248     665.227      31.597 o 
   6  21 -13     723.561     714.880      15.798 o 
   6  21 -11    1141.473    1093.478      38.932 o 
   6  21  -9    1039.244    1010.536      19.748 o 
   6  21  -7    1905.338    1920.075      32.161 o 
   6  21  -5    1372.464    1381.800      25.390 o 
   6  21  -3    1875.614    1881.708      28.212 o 
   6  21  -1    1129.922    1148.773      18.055 o 
   6  21   1    1569.207    1579.280      24.826 o 
   6  21   3    1541.106    1539.220      18.055 o 
   6  21   5    1722.170    1742.907      33.854 o 
   6  21   7    1731.839    1764.348      33.854 o 
   6  21   9    1153.845    1147.080      15.234 o 
   6  21  11     930.139     945.650      14.670 o 
   6  21  13    1079.856    1073.166      39.496 o 
   6  22 -12    1417.690    1482.233      51.909 o 
   6  22 -10    1170.875    1147.644      21.441 o 
   6  22  -8    1648.746    1637.960      32.161 o 
   6  22  -6    1283.639    1243.563      30.468 o 
   6  22  -4    2470.829    2501.232      40.060 o 
   6  22  -2    1306.601    1287.573      21.441 o 
   6  22   0    2970.643    2985.342      41.189 o 
   6  22   2    1464.843    1448.379      18.620 o 
   6  22   4    2382.761    2443.681      33.854 o 
   6  22   6    1356.373    1353.024      23.698 o 
   6  22   8    2052.748    2093.858      32.161 o 
   6  22  10    1256.170    1193.911      22.005 o 
   6  22  12    1193.437    1195.040     124.131 o 
   6  23 -11    1298.596    1276.853      45.138 o 
   6  23  -9    1260.447    1255.412      27.647 o 
   6  23  -7    1908.791    1842.776      34.418 o 
   6  23  -5    1803.340    1779.582      32.161 o 
   6  23  -3    2687.647    2651.882      49.088 o 
   6  23  -1    1946.498    1955.622      32.161 o 
   6  23   1    2233.200    2228.709      35.547 o 
   6  23   3    2702.781    2751.751      36.111 o 
   6  23   5    2526.186    2533.394      41.753 o 
   6  23   7    1771.411    1810.615      78.992 o 
   6  23   9    1495.554    1486.182      34.418 o 
   6  23  11    1369.723    1344.561      24.826 o 
   6  24 -10    1565.334    1501.981      45.138 o 
   6  24  -8    2034.408    2043.642      56.423 o 
   6  24  -6    1526.356    1521.729      27.647 o 
   6  24  -4    2527.880    2524.366      51.345 o 
   6  24  -2    1664.928    1661.658      23.698 o 
   6  24   0    3148.211    3202.571      53.602 o 
   6  24   2    1611.633    1581.537      20.877 o 
   6  24   4    2679.816    2679.529      55.295 o 
   6  24   6    1557.413    1494.646      25.390 o 
   6  24   8    1864.052    1850.111      33.854 o 
   6  24  10    1593.429    1631.754      29.904 o 
   6  25 -11     765.970     711.494      27.647 o 
   6  25  -9    1051.431    1023.514      21.441 o 
   6  25  -7    2063.561    2055.490      62.065 o 
   6  25  -5     776.358     790.487      18.055 o 
   6  25  -3     958.209     960.884      16.927 o 
   6  25  -1    2236.627    2210.654      37.239 o 
   6  25   1    2598.368    2605.615      45.138 o 
   6  25   3     991.712     991.917      14.106 o 
   6  25   5    1187.395    1180.370      15.798 o 
   6  25   7    1866.664    1850.111      37.803 o 
   6  25   9    1210.005    1205.760      20.312 o 
   6  25  11     743.870     760.582      21.441 o 
   6  26 -10     663.722     658.457      21.441 o 
   6  26  -8    1250.588    1262.747      24.826 o 
   6  26  -6     899.666     862.144      18.055 o 
   6  26  -4    1411.205    1425.245      18.055 o 
   6  26  -2     833.411     826.597      16.363 o 
   6  26   0    1786.101    1786.353      28.776 o 
   6  26   2    1153.236    1175.856      26.519 o 
   6  26   4    1653.334    1676.328      29.904 o 
   6  26   6     732.344     726.729      16.363 o 
   6  26   8    1162.733    1186.576      23.133 o 
   6  26  10     953.536    1009.972      42.317 o 
   6  27  -9     947.772     941.700      33.854 o 
   6  27  -7     963.829     989.660      18.055 o 
   6  27  -5    1033.788    1020.128      19.748 o 
   6  27  -3    1887.845    1916.126      33.854 o 
   6  27  -1    1117.736    1117.176      16.927 o 
   6  27   1    1193.189    1187.140      26.519 o 
   6  27   3    1470.494    1468.127      24.262 o 
   6  27   5    1216.269    1198.989      31.033 o 
   6  27   7     935.965     929.851      18.620 o 
   6  27   9     995.274    1000.380      39.496 o 
   6  28  -8     623.285     599.777      29.340 o 
   6  28  -6     813.946     805.721      33.854 o 
   6  28  -4    1653.030    1668.429      34.418 o 
   6  28  -2     684.596     671.998      18.620 o 
   6  28   0    1112.519    1101.377      15.234 o 
   6  28   2     909.699     876.814      19.748 o 
   6  28   4    1577.725    1573.074      36.111 o 
   6  28   6     782.910     792.743      19.184 o 
   6  28   8     812.630     850.295      21.441 o 
   6  29  -5     723.682     718.829      25.390 o 
   6  29  -3    1341.389    1342.868      27.647 o 
   6  29  -1    1122.088    1126.768      16.927 o 
   6  29   1    1124.333    1123.382      25.955 o 
   6  29   3     911.493     892.048      13.542 o 
   6  29   5     826.283     796.129      15.798 o 
   6  30  -4    1444.020    1492.389      35.547 o 
   6  30  -2     875.305     870.043      18.055 o 
   6  30   0    1208.403    1238.485      29.904 o 
   6  30   2     791.975     760.018      27.083 o 
   6  30   4    1412.406    1375.593      49.088 o 
   6  31  -1    1002.216    1012.229      23.698 o 
   6  31   1    1177.074    1225.508      42.317 o 
   7   0 -13    3476.615    3414.721      73.350 o 
   7   0 -11    5250.508    5315.048      78.992 o 
   7   0  -9    4939.622    4971.997      35.547 o 
   7   0  -7    9099.597    9067.180      36.675 o 
   7   0  -5    9135.153    9163.099      27.647 o 
   7   0  -3   12884.498   12858.807      33.290 o 
   7   0  -1   11491.216   11555.435      31.033 o 
   7   0   1   12045.163   12063.242      30.468 o 
   7   0   3   15907.825   15860.511      56.423 o 
   7   0   5    7548.282    7549.400      25.390 o 
   7   0   7    9053.785    8993.829      27.083 o 
   7   0   9    4557.489    4557.288      46.831 o 
   7   0  11    6181.231    6212.175      73.350 o 
   7   0  13    3255.786    3056.435     129.773 o 
   7   1 -12    1745.376    1745.164      45.703 o 
   7   1 -10    7653.055    7605.823      78.992 o 
   7   1  -8    3869.627    3888.110      24.262 o 
   7   1  -6    7678.478    7701.742      23.698 o 
   7   1  -4   12881.635   12858.807      44.574 o 
   7   1  -2   17495.818   17524.990      40.625 o 
   7   1   0   12588.658   12582.334      31.597 o 
   7   1   2   17373.686   17271.086      50.781 o 
   7   1   4   13842.880   13817.998      40.060 o 
   7   1   6    8873.266    8880.983      28.776 o 
   7   1   8    4308.451    4263.888      29.904 o 
   7   1  10    7733.686    7797.662      95.919 o 
   7   1  12    2001.608    2041.949      49.088 o 
   7   1  14    2353.157    2450.452     118.488 o 
   7   2 -13    3222.840    3217.241      78.992 o 
   7   2 -11    4821.329    4912.188      78.992 o 
   7   2  -9    5114.980    5153.114      49.652 o 
   7   2  -7    8328.419    8328.038      35.547 o 
   7   2  -5   10302.652   10314.128      34.982 o 
   7   2  -3   18432.611   18388.262      42.317 o 
   7   2  -1   13719.050   13710.794      32.725 o 
   7   2   1   13394.013   13344.045      33.854 o 
   7   2   3   19642.285   19612.643      51.909 o 
   7   2   5    8625.803    8593.227      28.212 o 
   7   2   7    9259.610    9219.521      28.776 o 
   7   2   9    4894.790    4876.642      46.831 o 
   7   2  11    4976.064    5001.901      84.635 o 
   7   2  13    2753.943    2831.307      67.708 o 
   7   3 -14    3348.115    3501.048     141.058 o 
   7   3 -12    1860.060    1930.796      62.065 o 
   7   3 -10    5631.824    5681.798      84.635 o 
   7   3  -8    5338.449    5351.724      32.161 o 
   7   3  -6   12541.601   12599.261      41.189 o 
   7   3  -4   11377.833   11391.808      32.161 o 
   7   3  -2   14344.031   14359.659      34.982 o 
   7   3   0   19654.041   19657.781      47.395 o 
   7   3   2   14268.030   14269.382      40.060 o 
   7   3   4   11091.786   11053.270      31.033 o 
   7   3   6   12871.432   12847.521      46.267 o 
   7   3   8    5564.177    5559.925      42.317 o 
   7   3  10    5009.558    4979.332      73.350 o 
   7   3  12    1780.666    1785.224      45.703 o 
   7   3  14    3780.222    3755.516     124.131 o 
   7   4 -13    2206.664    2141.254     101.561 o 
   7   4 -11    3641.097    3675.960      56.423 o 
   7   4  -9    4510.010    4503.686      37.803 o 
   7   4  -7    7125.782    7109.301      27.083 o 
   7   4  -5    8640.058    8627.080      22.005 o 
   7   4  -3   18424.785   18427.758      38.932 o 
   7   4  -1   16404.221   16430.383      37.803 o 
   7   4   1   14835.816   14844.896      32.161 o 
   7   4   3   19150.867   19183.826      43.446 o 
   7   4   5    8019.750    7995.142      20.312 o 
   7   4   7    8355.660    8373.177      33.854 o 
   7   4   9    4472.149    4479.424      40.060 o 
   7   4  11    4240.953    4215.928      84.635 o 
   7   4  13    1531.078    1632.318     124.131 o 
   7   5 -14    3550.053    3747.053     169.269 o 
   7   5 -12    1997.147    1988.347      51.909 o 
   7   5 -10    4294.074    4275.736      56.423 o 
   7   5  -8    4025.314    4021.269      32.161 o 
   7   5  -6   11303.352   11233.823      62.065 o 
   7   5  -4    8697.147    8717.356      22.569 o 
   7   5  -2   10282.373   10274.632      26.519 o 
   7   5   0    8341.738    8344.965      26.519 o 
   7   5   2   10574.205   10573.674      32.725 o 
   7   5   4    8379.422    8395.745      23.133 o 
   7   5   6   10133.570   10099.721      29.904 o 
   7   5   8    3549.793    3549.572      17.491 o 
   7   5  10    4491.923    4445.570      55.295 o 
   7   5  12    1730.510    1755.885      45.703 o 
   7   5  14    3270.009    3292.283     141.058 o 
   7   6 -15     566.284     571.565      38.932 o 
   7   6 -13    1820.662    1823.028     107.204 o 
   7   6 -11    1972.642    1990.604      67.708 o 
   7   6  -9    1669.798    1728.801      29.904 o 
   7   6  -7    4153.310    4204.079      22.005 o 
   7   6  -5    3995.878    4007.727      14.670 o 
   7   6  -3    5285.437    5268.218      15.798 o 
   7   6  -1    7557.548    7543.758      22.005 o 
   7   6   1    5456.339    5465.134      16.363 o 
   7   6   3    4733.041    4723.171      14.670 o 
   7   6   5    3397.830    3402.872      12.413 o 
   7   6   7    5555.155    5606.756      27.083 o 
   7   6   9     923.235     937.186      11.849 o 
   7   6  11    1843.194    1698.333      62.065 o 
   7   6  15     953.899     983.453      34.982 o 
   7   7 -16     643.818     667.484      36.111 o 
   7   7 -14    2157.333    2003.017     124.131 o 
   7   7 -12    1118.641    1137.488      31.033 o 
   7   7 -10    3031.078    3075.055      67.708 o 
   7   7  -8    2555.641    2572.890      18.055 o 
   7   7  -6    6886.969    6923.104      28.212 o 
   7   7  -4    6029.071    6014.694      18.620 o 
   7   7  -2    7884.036    7871.011      22.005 o 
   7   7   0    6118.938    6127.540      18.620 o 
   7   7   2    6465.641    6477.363      24.262 o 
   7   7   4    6464.708    6454.793      19.748 o 
   7   7   6    7425.846    7419.627      25.955 o 
   7   7   8    1647.036    1657.144      18.055 o 
   7   7  10    2651.670    2574.582      45.138 o 
   7   7  12    1584.690    1522.293      49.088 o 
   7   8 -15    1454.722    1458.535      48.524 o 
   7   8 -13    1828.669    1845.597      42.317 o 
   7   8 -11    2642.867    2590.381      73.350 o 
   7   8  -9    4925.509    4870.435     112.846 o 
   7   8  -7    6866.102    6928.747      36.111 o 
   7   8  -5    4834.979    4820.783      16.927 o 
   7   8  -3    7010.900    7013.381      20.312 o 
   7   8  -1   10690.863   10680.878      27.083 o 
   7   8   1    9497.301    9507.279      24.826 o 
   7   8   3    7606.863    7611.465      27.647 o 
   7   8   5    3387.355    3389.331      16.363 o 
   7   8   7    6616.493    6624.063      41.189 o 
   7   8   9    3960.876    3884.725      46.267 o 
   7   8  11    2947.156    3018.068      62.065 o 
   7   8  13    1399.724    1439.916      44.574 o 
   7   9 -16     563.643     586.799      25.390 o 
   7   9 -14    1431.946    1410.576      47.395 o 
   7   9 -12    1234.853    1216.480      31.033 o 
   7   9 -10    3843.761    3864.977      67.708 o 
   7   9  -8    2181.765    2179.621      23.698 o 
   7   9  -6    6456.819    6494.290      30.468 o 
   7   9  -4    5995.503    5963.913      19.184 o 
   7   9  -2    9434.992    9467.783      28.212 o 
   7   9   0    8703.715    8717.356      22.569 o 
   7   9   2   11402.155   11482.085      38.932 o 
   7   9   4    5637.233    5622.554      25.390 o 
   7   9   6    5143.399    5145.779      28.212 o 
   7   9   8    2440.041    2412.084      24.826 o 
   7   9  10    4299.957    4261.631      73.350 o 
   7   9  12    1137.783    1138.617      28.212 o 
   7  10 -17    1431.141    1414.525      45.703 o 
   7  10 -15    1176.720    1154.415      31.597 o 
   7  10 -13    1407.845    1453.457      51.909 o 
   7  10 -11    3230.508    3202.006      95.919 o 
   7  10  -9    4859.169    4920.651      78.992 o 
   7  10  -7    5248.462    5303.200      29.904 o 
   7  10  -5    5848.578    5856.709      23.698 o 
   7  10  -3    9858.692    9857.102      31.033 o 
   7  10  -1    9312.975    9326.726      30.468 o 
   7  10   1    8653.072    8644.007      26.519 o 
   7  10   3   10665.334   10635.739      41.753 o 
   7  10   5    4804.017    4797.649      19.748 o 
   7  10   7    5477.355    5513.093      39.496 o 
   7  10   9    3891.608    3877.954      50.216 o 
   7  10  11    3341.597    3269.150      78.992 o 
   7  11 -16     730.828     720.522      25.390 o 
   7  11 -14    2100.270    2177.364     146.700 o 
   7  11 -12    1561.363    1551.633      47.960 o 
   7  11 -10    4869.273    4776.208      84.635 o 
   7  11  -8    3283.915    3349.835      36.675 o 
   7  11  -6    5272.251    5286.837      27.647 o 
   7  11  -4    5485.361    5432.408      23.698 o 
   7  11  -2    8660.751    8638.364      32.161 o 
   7  11   0    6844.227    6793.332      24.262 o 
   7  11   2    8442.646    8418.314      36.111 o 
   7  11   4    5250.210    5242.263      21.441 o 
   7  11   6    5023.936    5045.347      33.854 o 
   7  11   8    3014.424    3001.141      32.161 o 
   7  11  10    4720.917    4634.022      90.277 o 
   7  11  12    1511.998    1525.678      44.010 o 
   7  12 -17    1215.408    1161.750      37.803 o 
   7  12 -15    1111.708    1072.037      44.574 o 
   7  12 -13    1608.764    1568.560      33.854 o 
   7  12 -11    2166.363    2168.901      67.708 o 
   7  12  -9    2788.000    2790.118      62.065 o 
   7  12  -7    5378.762    5407.018      53.038 o 
   7  12  -5    5411.817    5416.046      26.519 o 
   7  12  -3    6829.889    6866.682      27.647 o 
   7  12  -1    7944.348    7899.223      33.290 o 
   7  12   1    7275.671    7261.643      25.955 o 
   7  12   3    7825.659    7842.800      28.776 o 
   7  12   5    5255.170    5250.726      22.569 o 
   7  12   7    6271.747    6234.744      42.317 o 
   7  12   9    2223.493    2159.309      46.267 o 
   7  12  11    2479.533    2461.172      73.350 o 
   7  13 -16     507.933     489.131      33.854 o 
   7  13 -14    1842.385    1948.287      62.065 o 
   7  13 -12    1743.817    1772.247      36.111 o 
   7  13 -10    3393.155    3333.472      73.350 o 
   7  13  -8    1885.918    1916.690      35.547 o 
   7  13  -6    4406.291    4400.996      39.496 o 
   7  13  -4    3502.619    3496.535      25.390 o 
   7  13  -2    4769.956    4767.745      21.441 o 
   7  13   0    3766.699    3745.925      16.363 o 
   7  13   2    4721.995    4732.199      25.390 o 
   7  13   4    3237.359    3256.737      18.620 o 
   7  13   6    4091.130    3994.186      39.496 o 
   7  13   8    1974.435    1950.544      29.904 o 
   7  13  10    3626.093    3552.393     107.204 o 
   7  13  12    1523.937    1504.238      29.340 o 
   7  14 -15    1417.034    1429.195      52.473 o 
   7  14 -13    1698.240    1702.847      36.675 o 
   7  14 -11    1416.372    1411.704      47.960 o 
   7  14  -9    2186.921    2195.420      36.675 o 
   7  14  -7    4304.029    4341.751      49.088 o 
   7  14  -5    3458.957    3428.827      36.111 o 
   7  14  -3    3782.063    3785.985      28.212 o 
   7  14  -1    4603.403    4634.022      29.340 o 
   7  14   1    3891.057    3892.060      18.620 o 
   7  14   3    4719.007    4768.874      24.262 o 
   7  14   5    3246.293    3248.273      24.262 o 
   7  14   7    4545.854    4531.897      45.703 o 
   7  14   9    2036.389    2050.413      55.295 o 
   7  14  11    2105.879    2041.949      62.065 o 
   7  15 -16     801.090     823.776      38.368 o 
   7  15 -14    2399.356    2462.865     169.269 o 
   7  15 -12    1800.290    1779.582      40.060 o 
   7  15 -10    3197.899    3159.125      67.708 o 
   7  15  -8    2929.191    2930.047      40.625 o 
   7  15  -6    6702.214    6719.982      67.708 o 
   7  15  -4    4777.263    4780.158      31.033 o 
   7  15  -2    7249.505    7402.700      62.065 o 
   7  15   0    6707.934    6782.047      45.138 o 
   7  15   2    6562.603    6686.128      45.703 o 
   7  15   4    5025.811    5018.828      36.111 o 
   7  15   6    7710.805    7707.385      67.708 o 
   7  15   8    3413.620    3395.537      84.635 o 
   7  15  10    3211.847    3196.928      67.708 o 
   7  15  12    1807.633    1864.217     107.204 o 
   7  16 -15    1083.086    1208.017      47.960 o 
   7  16 -13    2048.979    2020.508      90.277 o 
   7  16 -11    2470.624    2461.172      55.295 o 
   7  16  -9    2181.526    2123.198      47.960 o 
   7  16  -7    3289.030    3238.681      44.574 o 
   7  16  -5    4052.221    3994.750      46.267 o 
   7  16  -3    4374.127    4386.890      37.239 o 
   7  16  -1    3591.294    3586.812      28.212 o 
   7  16   1    2574.691    2553.142      21.441 o 
   7  16   3    4355.851    4362.063      35.547 o 
   7  16   5    3881.173    3923.657      41.189 o 
   7  16   7    4165.220    4060.200      52.473 o 
   7  16   9    1660.716    1666.736      47.960 o 
   7  16  11    2392.365    2431.832      90.277 o 
   7  17 -14    1634.520    1650.373      55.295 o 
   7  17 -12    1038.354    1052.854      29.904 o 
   7  17 -10    2690.464    2742.723      67.708 o 
   7  17  -8    1763.364    1751.935      29.904 o 
   7  17  -6    3235.078    3264.636      48.524 o 
   7  17  -4    3500.465    3456.474      35.547 o 
   7  17  -2    4339.087    4332.160      39.496 o 
   7  17   0    2624.114    2628.184      29.904 o 
   7  17   2    4758.000    4727.685      37.239 o 
   7  17   4    3731.234    3704.735      29.904 o 
   7  17   6    3406.152    3406.822      46.831 o 
   7  17   8    2209.148    2211.218      30.468 o 
   7  17  10    2986.152    2957.130      67.708 o 
   7  17  12     947.243     949.599      32.725 o 
   7  18 -15     779.322     763.968      51.909 o 
   7  18 -13    1185.853    1158.365      29.340 o 
   7  18 -11    2051.547    2018.252      53.602 o 
   7  18  -9    2264.182    2251.843      44.010 o 
   7  18  -7    2305.521    2220.246      40.625 o 
   7  18  -5    2765.723    2716.769      38.368 o 
   7  18  -3    3608.052    3588.504      34.418 o 
   7  18  -1    3209.271    3186.208      35.547 o 
   7  18   1    3352.761    3320.495      35.547 o 
   7  18   3    4505.962    4511.021      38.932 o 
   7  18   5    2043.873    2060.569      27.083 o 
   7  18   7    2794.332    2776.013      37.239 o 
   7  18   9    2503.189    2539.036      67.708 o 
   7  18  11    2354.174    2353.969     141.058 o 
   7  19 -14    1123.179    1109.277      31.033 o 
   7  19 -12     650.319     663.535      31.033 o 
   7  19 -10    1956.013    1917.254      67.708 o 
   7  19  -8    1629.612    1662.222      33.854 o 
   7  19  -6    2282.306    2326.885      35.547 o 
   7  19  -4    1139.395    1130.153      15.234 o 
   7  19  -2    2006.290    2006.403      29.904 o 
   7  19   0    2074.204    2053.798      39.496 o 
   7  19   2    2336.170    2373.152      27.647 o 
   7  19   4    1203.817    1231.715      15.234 o 
   7  19   6    2185.881    2204.448      32.161 o 
   7  19   8    1458.153    1429.195      16.363 o 
   7  19  10    1772.072    1834.877      38.932 o 
   7  19  12     851.021     829.418      23.698 o 
   7  20 -13     851.677     863.836      24.262 o 
   7  20 -11    1025.289    1026.335      18.620 o 
   7  20  -9    1313.274    1319.734      25.390 o 
   7  20  -7    1451.467    1482.233      37.803 o 
   7  20  -5    1209.745    1244.128      18.620 o 
   7  20  -3    1838.154    1839.955      32.161 o 
   7  20  -1    2672.114    2677.272      37.803 o 
   7  20   1    2275.423    2289.082      45.138 o 
   7  20   3    2417.268    2388.951      44.010 o 
   7  20   5    1161.021    1170.213      15.798 o 
   7  20   7    1785.702    1786.353      32.161 o 
   7  20   9    1202.417    1165.135      22.569 o 
   7  20  11    1416.570    1480.540      51.909 o 
   7  20  13     627.082     632.502      33.290 o 
   7  21 -12     597.153     587.364      15.234 o 
   7  21 -10    1456.206    1424.117      27.647 o 
   7  21  -8    1095.413    1080.501      19.748 o 
   7  21  -6    1767.246    1830.363      40.625 o 
   7  21  -4    1282.920    1268.390      17.491 o 
   7  21  -2    1886.827    1851.239      29.904 o 
   7  21   0    1365.376    1368.258      19.184 o 
   7  21   2    1755.164    1751.370      22.005 o 
   7  21   4    1486.257    1464.177      13.542 o 
   7  21   6    1784.891    1823.592      26.519 o 
   7  21   8     704.310     703.595      12.413 o 
   7  21  10    1325.498    1360.359      24.262 o 
   7  21  12     827.180     839.575      27.083 o 
   7  22 -13    1146.859    1086.143      37.239 o 
   7  22 -11    1495.484    1548.248      56.423 o 
   7  22  -9    1316.918    1315.785      36.675 o 
   7  22  -7    1877.620    1901.456      32.161 o 
   7  22  -5    2291.238    2397.414      46.831 o 
   7  22  -3    2313.020    2334.784      35.547 o 
   7  22  -1    2785.033    2776.013      38.932 o 
   7  22   1    2529.726    2506.875      35.547 o 
   7  22   3    2604.450    2602.794      39.496 o 
   7  22   5    1817.437    1854.625      26.519 o 
   7  22   7    1958.431    2031.793      32.161 o 
   7  22   9    1123.955    1110.969      25.390 o 
   7  22  11    1672.921    1666.172      45.138 o 
   7  22  13     947.351    1021.821      40.060 o 
   7  23 -12     450.489     408.333      12.977 o 
   7  23 -10    1217.178    1211.967      25.955 o 
   7  23  -8    1649.313    1660.529      45.138 o 
   7  23  -6    2391.443    2408.699      67.708 o 
   7  23  -4    1403.015    1401.548      22.569 o 
   7  23  -2    2798.985    2755.136      47.960 o 
   7  23   0    3212.949    3225.140      55.295 o 
   7  23   2    2788.865    2758.521      43.446 o 
   7  23   4    1527.653    1493.517      18.620 o 
   7  23   6    2338.635    2370.896      45.138 o 
   7  23   8    1535.824    1552.762      25.955 o 
   7  23  10    1310.498    1317.478      27.647 o 
   7  23  12     486.864     511.588      28.212 o 
   7  24 -11     754.333     736.320      16.363 o 
   7  24  -9    1110.875    1099.685      21.441 o 
   7  24  -7    1386.005    1472.641      27.647 o 
   7  24  -5    1589.933    1624.983      22.005 o 
   7  24  -3    1723.352    1740.086      51.345 o 
   7  24  -1    1748.617    1782.403      29.904 o 
   7  24   1    1311.036    1285.316      18.055 o 
   7  24   3    1715.428    1741.779      24.826 o 
   7  24   5    1215.903    1201.246      18.620 o 
   7  24   7    1392.152    1423.553      23.698 o 
   7  24   9     771.112     758.890      13.542 o 
   7  24  11     904.540     889.791      30.468 o 
   7  25 -10    1304.916    1360.923      32.161 o 
   7  25  -8     674.369     684.411      14.106 o 
   7  25  -6    1735.846    1733.315      47.960 o 
   7  25  -4    2217.125    2216.296      55.859 o 
   7  25  -2    2353.251    2359.611      41.753 o 
   7  25   0    1442.392    1498.031      38.368 o 
   7  25   2    2101.534    2087.652      37.239 o 
   7  25   4    1883.351    1859.139      33.854 o 
   7  25   6    1864.889    1911.612      44.574 o 
   7  25   8     923.567     923.081      16.927 o 
   7  25  10    1056.667    1081.065      23.698 o 
   7  26  -9     673.033     634.759      15.234 o 
   7  26  -7     950.671     957.499      18.055 o 
   7  26  -5    1741.879    1812.872      40.625 o 
   7  26  -3    1888.526    1875.501      35.547 o 
   7  26  -1    1219.141    1202.375      16.363 o 
   7  26   1    1102.773    1100.813      22.569 o 
   7  26   3    2050.723    2034.050      32.161 o 
   7  26   5    1333.337    1351.331      27.647 o 
   7  26   7    1160.214    1200.118      24.262 o 
   7  26   9     630.363     639.273      19.748 o 
   7  27  -8     751.197     722.779      19.184 o 
   7  27  -6    1037.994    1054.546      19.748 o 
   7  27  -4    1045.621    1026.899      19.748 o 
   7  27  -2    1484.792    1494.082      19.748 o 
   7  27   0    1001.603     980.632      18.620 o 
   7  27   2    1234.481    1240.742      20.312 o 
   7  27   4     826.471     816.441      12.977 o 
   7  27   6     933.695     894.305      17.491 o 
   7  27   8     690.316     694.003      25.390 o 
   7  28  -7    1205.145    1191.654      33.854 o 
   7  28  -5    1103.691    1130.153      37.803 o 
   7  28  -3    1029.980    1017.307      14.106 o 
   7  28  -1    1593.755    1584.923      32.161 o 
   7  28   1    1454.873    1455.714      29.904 o 
   7  28   3    1278.684    1260.490      21.441 o 
   7  28   5     996.107    1005.458      16.927 o 
   7  28   7    1265.335    1293.216      33.854 o 
   7  29  -6    1300.883    1377.850      53.602 o 
   7  29  -4     895.129     907.846      19.748 o 
   7  29  -2    1410.822    1394.213      27.647 o 
   7  29   0    1507.857    1504.238      29.904 o 
   7  29   2    1494.896    1474.898      27.647 o 
   7  29   4     892.815     889.227      15.798 o 
   7  29   6    1150.994    1117.740      27.647 o 
   7  30  -3    1124.344    1108.712      22.569 o 
   7  30  -1    1209.660    1226.072      25.390 o 
   7  30   1     975.311     957.499      17.491 o 
   7  30   3    1268.706    1231.715      45.703 o 
   7  31   0     685.950     695.132      12.413 o 
   8   0 -14    2005.010    1846.725      84.635 o 
   8   0 -12    3871.299    3820.403      90.277 o 
   8   0 -10    2880.844    2930.047      51.909 o 
   8   0  -8    5079.291    5060.581      29.340 o 
   8   0  -6    6007.052    5963.913      22.569 o 
   8   0  -4   18033.102   18004.586      56.423 o 
   8   0  -2    4793.049    4808.934      15.234 o 
   8   0   0   15602.652   15595.323      41.189 o 
   8   0   2    5330.279    5335.361      17.491 o 
   8   0   4   15985.894   15990.284      44.010 o 
   8   0   6    4872.457    4847.866      18.055 o 
   8   0   8    5810.973    5800.287      52.473 o 
   8   0  10    2501.069    2498.976      35.547 o 
   8   0  12    2920.128    2881.524      62.065 o 
   8   0  14    2198.228    2176.800     118.488 o 
   8   1 -13    1509.935    1551.633      62.065 o 
   8   1 -11    3111.873    3111.729     112.846 o 
   8   1  -9    3282.841    3283.256      27.083 o 
   8   1  -7    8058.403    8057.208      40.060 o 
   8   1  -5    9087.009    9095.391      26.519 o 
   8   1  -3   19327.541   19330.527      62.065 o 
   8   1  -1   13241.251   13321.476      32.161 o 
   8   1   1   13765.586   13744.647      33.854 o 
   8   1   3   17575.682   17513.705      50.216 o 
   8   1   5   10321.938   10308.486      29.340 o 
   8   1   7    7499.368    7492.977      25.955 o 
   8   1   9    3486.884    3448.575      49.088 o 
   8   1  11    2543.731    2518.159      51.909 o 
   8   1  13    1986.945    1974.806      49.088 o 
   8   2 -14    1878.791    1839.391      90.277 o 
   8   2 -12    2444.022    2373.152      67.708 o 
   8   2 -10    3906.865    3950.176      67.708 o 
   8   2  -8    9090.611    9129.245      42.317 o 
   8   2  -6    5912.484    5901.848      22.005 o 
   8   2  -4   15551.665   15561.469      49.088 o 
   8   2  -2   12549.184   12514.626      30.468 o 
   8   2   0   34530.965   34536.531      84.635 o 
   8   2   2   11009.977   10940.424      34.982 o 
   8   2   4   15269.064   15330.135      36.675 o 
   8   2   6    5896.446    5896.206      19.748 o 
   8   2   8    8648.534    8615.795      47.395 o 
   8   2  10    3751.701    3801.219      53.602 o 
   8   2  12    2354.649    2301.495      47.960 o 
   8   3 -13    3853.281    3879.083     107.204 o 
   8   3 -11    4851.781    4812.884      78.992 o 
   8   3  -9    4300.900    4277.994      40.060 o 
   8   3  -7   15212.190   15347.062      62.065 o 
   8   3  -5   13982.720   13998.552      34.982 o 
   8   3  -3   18934.824   18941.209      41.753 o 
   8   3  -1   22747.328   22710.266      52.473 o 
   8   3   1   25016.479   25051.820      73.350 o 
   8   3   3   18683.594   18704.230      51.909 o 
   8   3   5   13527.611   13462.533      45.138 o 
   8   3   7   13257.282   13265.052      53.038 o 
   8   3   9    4944.702    4838.838      73.350 o 
   8   3  11    4548.814    4538.104     101.561 o 
   8   3  13    3961.754    3938.891     163.627 o 
   8   4 -14    1089.629    1105.891      29.904 o 
   8   4 -12    3039.189    3054.178      84.635 o 
   8   4 -10    3716.277    3770.186      67.708 o 
   8   4  -8    5855.843    5845.425      36.111 o 
   8   4  -6    4460.247    4452.340      18.055 o 
   8   4  -4   14846.117   14856.182      39.496 o 
   8   4  -2   10087.941   10088.437      23.698 o 
   8   4   0   26507.697   26530.104      84.635 o 
   8   4   2    8646.887    8683.503      24.262 o 
   8   4   4   14942.871   14969.027      44.010 o 
   8   4   6    5506.797    5500.681      19.748 o 
   8   4   8    5859.794    5873.637      33.854 o 
   8   4  10    3437.813    3462.116      62.065 o 
   8   4  12    3073.861    2992.677      67.708 o 
   8   5 -15    1649.978    1707.361      48.524 o 
   8   5 -13    1942.200    1913.869      73.350 o 
   8   5 -11    3344.218    3388.202      53.038 o 
   8   5  -9    3110.641    3029.352      84.635 o 
   8   5  -7    7052.231    7024.666      29.904 o 
   8   5  -5    5242.450    5225.336      18.620 o 
   8   5  -3   10125.396   10139.217      24.262 o 
   8   5  -1    6495.210    6488.647      18.055 o 
   8   5   1    7248.315    7250.358      17.491 o 
   8   5   3    9417.314    9411.360      27.647 o 
   8   5   5    6425.240    6392.728      22.569 o 
   8   5   7    5107.488    5132.238      20.877 o 
   8   5   9    2759.129    2747.801      42.317 o 
   8   5  11    3506.222    3542.237      84.635 o 
   8   5  13    2602.031    2596.023      84.635 o 
   8   5  15    1176.923    1181.498      35.547 o 
   8   6 -16    1461.988    1431.452      46.267 o 
   8   6 -14    1650.085    1617.084      33.854 o 
   8   6 -12    2126.220    2167.208      78.992 o 
   8   6 -10    3223.620    3159.125      67.708 o 
   8   6  -8    8594.694    8570.657      67.708 o 
   8   6  -6    4240.208    4239.062      18.620 o 
   8   6  -4    5999.859    5986.482      18.620 o 
   8   6  -2    4300.469    4312.976      14.670 o 
   8   6   0   24339.441   24307.037      53.602 o 
   8   6   2    4862.726    4870.435      18.055 o 
   8   6   4    5972.283    5986.482      20.877 o 
   8   6   6    4149.808    4126.215      18.055 o 
   8   6   8    8809.974    8779.422      52.473 o 
   8   6  10    3097.862    3095.367      56.423 o 
   8   6  12    2081.232    2077.496      62.065 o 
   8   6  14    1801.614    1792.559      95.919 o 
   8   7 -15    1235.688    1284.188      45.138 o 
   8   7 -13    1276.331    1290.959      31.033 o 
   8   7 -11    3119.717    3045.150      73.350 o 
   8   7  -9    2577.156    2546.371      45.138 o 
   8   7  -7    4475.109    4473.217      25.390 o 
   8   7  -5    4066.752    4073.178      15.798 o 
   8   7  -3    8449.561    8435.241      25.390 o 
   8   7  -1    5521.614    5514.786      18.620 o 
   8   7   1    7888.389    7904.865      24.826 o 
   8   7   3    8794.850    8801.991      26.519 o 
   8   7   5    4407.166    4409.459      17.491 o 
   8   7   7    3758.506    3776.393      23.133 o 
   8   7   9    3788.852    3890.367      56.423 o 
   8   7  11    3101.504    3064.899      62.065 o 
   8   8 -16    1597.349    1662.222      53.602 o 
   8   8 -14    1542.452    1518.908      49.088 o 
   8   8 -12    2577.204    2418.855      73.350 o 
   8   8 -10    4016.113    3991.365      67.708 o 
   8   8  -8    5046.433    5045.347      40.060 o 
   8   8  -6    2437.452    2492.769      18.055 o 
   8   8  -4   10515.939   10500.324      30.468 o 
   8   8  -2    3446.034    3428.263      14.106 o 
   8   8   0    7177.552    7205.220      21.441 o 
   8   8   2    3409.651    3417.542      14.106 o 
   8   8   4   10397.316   10381.836      33.290 o 
   8   8   6    2433.258    2470.200      19.748 o 
   8   8   8    5016.603    5006.415      37.239 o 
   8   8  10    3827.650    3778.650     124.131 o 
   8   8  12    2410.866    2320.115      90.277 o 
   8   9 -17     813.316     780.895      33.854 o 
   8   9 -15    1366.231    1448.943      36.111 o 
   8   9 -13    2002.579    1981.012      45.138 o 
   8   9 -11    3145.443    3106.651      78.992 o 
   8   9  -9    2152.972    2159.309      36.675 o 
   8   9  -7    4897.396    4911.060      31.033 o 
   8   9  -5    4655.405    4656.592      17.491 o 
   8   9  -3    7710.174    7690.458      24.262 o 
   8   9  -1    5759.454    5766.433      18.620 o 
   8   9   1    6782.371    6770.763      20.877 o 
   8   9   3    6915.765    6917.462      26.519 o 
   8   9   5    5513.601    5501.809      22.005 o 
   8   9   7    5360.562    5403.068      56.423 o 
   8   9   9    3317.829    3284.384      56.423 o 
   8   9  11    2501.941    2455.530      56.423 o 
   8  10 -16    1388.638    1349.639      34.418 o 
   8  10 -14    2059.801    1980.448     141.058 o 
   8  10 -12    2628.927    2658.653      78.992 o 
   8  10 -10    2092.315    2108.528      73.350 o 
   8  10  -8    4838.554    4876.642      35.547 o 
   8  10  -6    5003.756    5036.883      32.725 o 
   8  10  -4    9213.661    9202.595      35.547 o 
   8  10  -2    3707.617    3697.400      15.798 o 
   8  10   0   10081.089   10099.721      27.647 o 
   8  10   2    3135.675    3129.785      14.106 o 
   8  10   4    9671.132    9687.833      32.161 o 
   8  10   6    6081.770    6133.183      33.290 o 
   8  10   8    5077.133    5112.490      42.881 o 
   8  10  10    1899.652    2008.660      51.909 o 
   8  10  12    2870.725    2794.068      78.992 o 
   8  11 -17     928.608     988.531      38.932 o 
   8  11 -15    1621.731    1618.776      38.932 o 
   8  11 -13    1899.201    1981.577      95.919 o 
   8  11 -11    3007.376    2997.191      84.635 o 
   8  11  -9    2795.064    2799.710      45.138 o 
   8  11  -7    4770.795    4806.113      39.496 o 
   8  11  -5    3063.306    3092.546      17.491 o 
   8  11  -3    5949.396    5963.913      21.441 o 
   8  11  -1    4430.619    4433.157      18.620 o 
   8  11   1    4505.370    4499.172      19.748 o 
   8  11   3    4692.032    4702.295      22.005 o 
   8  11   5    4172.664    4185.459      27.083 o 
   8  11   7    4332.950    4272.351      44.010 o 
   8  11   9    3338.376    3222.883      73.350 o 
   8  11  11    2845.297    2780.526      67.708 o 
   8  12 -16     840.824     786.537      38.368 o 
   8  12 -14    1327.369    1357.538      50.216 o 
   8  12 -12    1343.613    1325.941      27.083 o 
   8  12 -10     699.341     677.641      22.569 o 
   8  12  -8    2480.914    2454.401      34.418 o 
   8  12  -6    2540.469    2531.701      29.340 o 
   8  12  -4    4561.666    4558.416      20.877 o 
   8  12  -2    1197.365    1204.067      11.285 o 
   8  12   0    5756.664    5732.579      24.826 o 
   8  12   2    2249.202    2251.279      15.234 o 
   8  12   4    5108.028    5110.233      21.441 o 
   8  12   6    2353.725    2332.528      28.212 o 
   8  12   8    2858.551    2858.955      33.854 o 
   8  12  10    1491.104    1520.036      19.184 o 
   8  12  12    1418.927    1393.084      28.776 o 
   8  13 -15    1084.572    1056.239      45.138 o 
   8  13 -13    1706.021    1696.076      37.239 o 
   8  13 -11    3121.737    3287.205     112.846 o 
   8  13  -9    2414.321    2419.983      38.932 o 
   8  13  -7    4417.938    4424.129      56.423 o 
   8  13  -5    3273.077    3262.943      25.955 o 
   8  13  -3    5397.147    5403.633      27.647 o 
   8  13  -1    5093.210    5101.770      24.262 o 
   8  13   1    5298.044    5304.328      25.390 o 
   8  13   3    4188.551    4216.492      21.441 o 
   8  13   5    4153.740    4164.583      38.368 o 
   8  13   7    4509.640    4482.245      46.831 o 
   8  13   9    2682.751    2691.942      47.960 o 
   8  13  11    2559.583    2600.537      56.423 o 
   8  14 -16    1042.621    1011.665      41.189 o 
   8  14 -14    1309.636    1262.747      34.418 o 
   8  14 -12    1988.709    1920.640      31.597 o 
   8  14 -10    2376.719    2426.190      56.423 o 
   8  14  -8    3597.299    3616.716      46.831 o 
   8  14  -6    2434.160    2430.140      33.854 o 
   8  14  -4    7055.102    7002.097      46.267 o 
   8  14  -2    3381.250    3404.001      22.569 o 
   8  14   0    5837.550    5879.279      27.083 o 
   8  14   2    3051.745    3099.316      18.620 o 
   8  14   4    7315.439    7272.927      48.524 o 
   8  14   6    2626.477    2606.179      32.161 o 
   8  14   8    3157.029    3164.767      50.216 o 
   8  14  10    2159.128    2036.871      62.065 o 
   8  14  12    2248.323    2279.490      90.277 o 
   8  15 -15    1054.730    1087.836      44.574 o 
   8  15 -13     846.648     852.552      24.262 o 
   8  15 -11    2023.569    2014.302      67.708 o 
   8  15  -9    2647.863    2624.235      46.267 o 
   8  15  -7    3951.334    3936.070      56.423 o 
   8  15  -5    2662.358    2644.547      33.854 o 
   8  15  -3    5300.246    5375.985      67.708 o 
   8  15  -1    6029.429    6212.175      67.708 o 
   8  15   1    7032.134    7103.658      56.423 o 
   8  15   3    5164.507    5164.963      36.111 o 
   8  15   5    3069.079    3048.536      33.854 o 
   8  15   7    3625.520    3644.363      44.010 o 
   8  15   9    3142.348    3151.226      56.423 o 
   8  15  11    1790.956    1791.995      33.854 o 
   8  16 -14    1021.045    1027.463      31.033 o 
   8  16 -12    2339.013    2283.440     101.561 o 
   8  16 -10    2939.614    2877.574      67.708 o 
   8  16  -8    3775.075    3780.906      56.423 o 
   8  16  -6    3398.052    3406.822      55.295 o 
   8  16  -4    6670.199    6657.917      50.216 o 
   8  16  -2    3686.283    3656.776      45.138 o 
   8  16   0    7569.510    7515.546      50.216 o 
   8  16   2    4766.694    4700.602      34.418 o 
   8  16   4    6119.875    6082.402      51.909 o 
   8  16   6    2257.849    2249.022      36.111 o 
   8  16   8    3715.614    3663.547      56.423 o 
   8  16  10    3045.476    3063.770      56.423 o 
   8  16  12    2196.549    2250.150      56.423 o 
   8  17 -15    1053.477    1065.267      42.881 o 
   8  17 -13     854.192     837.882      22.005 o 
   8  17 -11    1810.124    1801.587      31.033 o 
   8  17  -9    2378.282    2344.941      55.295 o 
   8  17  -7    3830.614    3743.103      90.277 o 
   8  17  -5    2834.913    2840.899      33.854 o 
   8  17  -3    5086.507    5105.155      62.065 o 
   8  17  -1    4873.824    4828.118      34.418 o 
   8  17   1    5425.482    5405.325      46.267 o 
   8  17   3    4806.589    4788.058      38.932 o 
   8  17   5    3243.032    3279.870      37.803 o 
   8  17   7    3138.973    3099.881      43.446 o 
   8  17   9    2420.489    2431.832      53.038 o 
   8  17  11    1672.575    1653.759     157.984 o 
   8  17  13    1212.170    1082.758      31.033 o 
   8  18 -14     942.180     980.068      41.753 o 
   8  18 -12    1368.213    1380.107      38.932 o 
   8  18 -10    1415.514    1405.497      27.647 o 
   8  18  -8    2803.095    2852.184      46.831 o 
   8  18  -6    2163.326    2218.553      53.038 o 
   8  18  -4    4258.370    4250.346      47.960 o 
   8  18  -2    3195.589    3194.672      37.803 o 
   8  18   0    6634.144    6595.851      56.423 o 
   8  18   2    2722.620    2709.998      30.468 o 
   8  18   4    4221.138    4258.810      37.803 o 
   8  18   6    2263.783    2287.954      44.574 o 
   8  18   8    2673.461    2678.965      44.574 o 
   8  18  10    1400.090    1450.072      31.033 o 
   8  18  12    1364.970    1364.309      24.262 o 
   8  19 -13     905.974     930.416      26.519 o 
   8  19 -11    1299.916    1316.349      42.317 o 
   8  19  -9     894.831     902.768      17.491 o 
   8  19  -7    2367.765    2333.656      46.831 o 
   8  19  -5    1965.099    1913.305      29.904 o 
   8  19  -3    2599.750    2582.482      31.033 o 
   8  19  -1    1796.753    1807.229      26.519 o 
   8  19   1    1781.967    1766.605      35.547 o 
   8  19   3    1684.740    1696.076      22.005 o 
   8  19   5    2280.356    2259.178      40.625 o 
   8  19   7    1837.975    1813.436      24.826 o 
   8  19   9     572.563     560.393      19.748 o 
   8  19  11     857.236     912.924      23.133 o 
   8  19  13    1222.192    1188.833      30.468 o 
   8  20 -12    1133.733    1132.410      24.826 o 
   8  20 -10     859.636     857.630      18.620 o 
   8  20  -8    1469.313    1522.857      25.390 o 
   8  20  -6    1438.427    1426.374      23.133 o 
   8  20  -4    3423.021    3405.693      51.345 o 
   8  20  -2    1996.874    1965.214      29.904 o 
   8  20   0    3582.109    3601.481      40.625 o 
   8  20   2    1701.856    1681.406      23.698 o 
   8  20   4    3321.309    3308.082      41.189 o 
   8  20   6    1480.551    1441.044      23.698 o 
   8  20   8    1607.609    1662.786      23.698 o 
   8  20  10     997.270     994.174      55.295 o 
   8  20  12     965.576     972.733      25.390 o 
   8  21 -13     834.300     809.670      22.569 o 
   8  21 -11    1094.406    1085.579      22.005 o 
   8  21  -9    1295.375    1297.729      18.620 o 
   8  21  -7    2781.936    2752.879      47.960 o 
   8  21  -5    2204.697    2232.659      53.038 o 
   8  21  -3    2992.403    2968.979      41.189 o 
   8  21  -1    2518.110    2529.444      41.753 o 
   8  21   1    2903.327    2867.418      34.418 o 
   8  21   3    2665.039    2665.988      38.932 o 
   8  21   5    2225.541    2181.878      30.468 o 
   8  21   7    2248.370    2273.283      32.161 o 
   8  21   9    1572.246    1599.028      48.524 o 
   8  21  11     971.304     987.403      15.798 o 
   8  21  13     787.687     807.413      33.854 o 
   8  22 -12     949.532     924.209      18.620 o 
   8  22 -10     979.021     968.783      18.055 o 
   8  22  -8    1528.730    1531.885      29.904 o 
   8  22  -6    1207.386    1232.279      22.005 o 
   8  22  -4    2273.559    2278.362      42.881 o 
   8  22  -2    1294.431    1307.886      18.620 o 
   8  22   0    2534.315    2548.064      39.496 o 
   8  22   2     990.769    1013.357      16.363 o 
   8  22   4    1947.059    1934.745      36.111 o 
   8  22   6    1242.375    1256.541      15.798 o 
   8  22   8    1546.757    1593.950      22.569 o 
   8  22  10     694.398     686.668      23.698 o 
   8  22  12     826.002     836.753      21.441 o 
   8  23 -11    1247.425    1195.040      32.725 o 
   8  23  -9     903.169     916.874      18.620 o 
   8  23  -7    1391.195    1372.208      18.620 o 
   8  23  -5    1708.998    1765.476      27.647 o 
   8  23  -3    2835.947    2857.262      53.038 o 
   8  23  -1    1760.329    1805.537      28.212 o 
   8  23   1    2014.382    2040.256      33.854 o 
   8  23   3    2495.682    2541.293      37.239 o 
   8  23   5    2066.083    2098.936      37.803 o 
   8  23   7    1500.312    1451.200      33.854 o 
   8  23   9    1159.166    1124.511      28.212 o 
   8  23  11     950.395     948.471      21.441 o 
   8  24 -10    1051.391    1029.720      27.083 o 
   8  24  -8    1451.960    1375.593      33.854 o 
   8  24  -6    1032.734    1030.284      16.927 o 
   8  24  -4    2235.361    2260.306      41.753 o 
   8  24  -2    1120.223    1120.561      17.491 o 
   8  24   0    1738.373    1781.839      29.904 o 
   8  24   2    1272.772    1271.211      16.363 o 
   8  24   4    2217.533    2264.820      41.753 o 
   8  24   6     886.460     912.360      12.977 o 
   8  24   8    1409.999    1375.593      27.647 o 
   8  24  10    1057.501    1065.831      24.262 o 
   8  25  -9     799.482     807.978      19.748 o 
   8  25  -7    1072.087    1093.478      25.390 o 
   8  25  -5     776.401     797.821      14.106 o 
   8  25  -3    1201.961    1174.163      15.798 o 
   8  25  -1    1107.133    1105.327      14.106 o 
   8  25   1    1581.722    1571.381      22.005 o 
   8  25   3    1189.612    1167.957      24.826 o 
   8  25   5     872.107     870.607      12.977 o 
   8  25   7     872.356     871.171      18.055 o 
   8  25   9    1094.284    1079.937      27.647 o 
   8  26  -8    1269.249    1262.747      25.390 o 
   8  26  -6     760.414     775.252      24.262 o 
   8  26  -4     785.508     790.487      21.441 o 
   8  26  -2     625.390     637.580      14.106 o 
   8  26   0    2051.218    2018.252      37.803 o 
   8  26   2     855.379     858.758      17.491 o 
   8  26   4    1119.463    1118.869      22.569 o 
   8  26   6     840.955     826.033      17.491 o 
   8  26   8    1166.842    1192.219      21.441 o 
   8  27  -7    1178.380    1184.319      25.955 o 
   8  27  -5     568.773     572.129      16.363 o 
   8  27  -3     906.821     916.310      19.184 o 
   8  27  -1    1033.901    1009.408      15.798 o 
   8  27   1    1154.881    1136.360      16.927 o 
   8  27   3     772.889     769.610      18.620 o 
   8  27   5     863.821     827.726      11.285 o 
   8  27   7     906.625     910.668      19.184 o 
   8  28  -6     967.212     977.247      18.055 o 
   8  28  -4    1704.759    1698.897      29.904 o 
   8  28  -2    1069.267    1064.702      19.748 o 
   8  28   0    1654.056    1601.849      32.161 o 
   8  28   2    1038.324    1025.206      20.877 o 
   8  28   4    1908.545    1917.254      33.854 o 
   8  28   6    1201.555    1245.256      27.083 o 
   8  29  -5     986.189     983.453      16.363 o 
   8  29  -3    1289.180    1298.294      25.955 o 
   8  29  -1     904.997     916.310      20.877 o 
   8  29   1    1116.393    1138.052      23.133 o 
   8  29   3    1157.469    1178.677      32.161 o 
   8  29   5    1140.514    1135.795      28.212 o 
   8  30  -4     974.472    1021.257      16.363 o 
   8  30  -2     672.024     681.026      11.849 o 
   8  30   0    1141.471    1162.879      27.647 o 
   8  30   2     655.120     662.406      15.798 o 
   8  30   4     946.164     959.191      19.748 o 
   9   0 -13    1698.518    1587.180      62.065 o 
   9   0 -11    2136.762    2043.078      51.909 o 
   9   0  -9    4064.124    4081.077      30.468 o 
   9   0  -7    6782.242    6736.909      42.317 o 
   9   0  -5    2144.522    2148.024      11.285 o 
   9   0  -3    1918.153    1924.589      11.285 o 
   9   0  -1    9437.978    9484.710      23.698 o 
   9   0   1    8217.935    8226.477      24.262 o 
   9   0   3    2738.012    2730.310      12.977 o 
   9   0   5    1095.862    1095.171       9.028 o 
   9   0   7    7173.575    7143.154      27.083 o 
   9   0   9    3209.773    3232.475      42.317 o 
   9   0  11    2473.012    2450.452      42.317 o 
   9   0  13    1429.444    1468.691      38.932 o 
   9   0  15    1401.057    1426.938      45.703 o 
   9   1 -14    3403.818    3354.913     129.773 o 
   9   1 -12    2332.692    2319.551      56.423 o 
   9   1 -10    4519.672    4538.104      62.065 o 
   9   1  -8    4580.845    4566.879      29.340 o 
   9   1  -6   12303.186   12305.861      39.496 o 
   9   1  -4    8057.158    8068.492      29.904 o 
   9   1  -2   12588.220   12616.188      32.161 o 
   9   1   0   16299.313   16311.896      46.267 o 
   9   1   2   14234.308   14196.032      42.317 o 
   9   1   4    9187.508    9151.814      28.212 o 
   9   1   6   11876.915   11927.826      38.932 o 
   9   1   8    4265.187    4261.631      29.904 o 
   9   1  10    5214.833    5295.865      67.708 o 
   9   1  12    2878.725    2913.121      67.708 o 
   9   1  14    3251.835    3528.696     169.269 o 
   9   2 -13    2353.741    2392.900      62.065 o 
   9   2 -11    5761.124    5755.148     101.561 o 
   9   2  -9    6458.983    6449.151      67.708 o 
   9   2  -7    6481.241    6466.078      29.340 o 
   9   2  -5    6904.231    6883.608      22.005 o 
   9   2  -3   15478.202   15482.477      47.395 o 
   9   2  -1   16046.908   16024.138      44.010 o 
   9   2   1   13572.815   13468.175      47.960 o 
   9   2   3   15699.047   15730.738      38.368 o 
   9   2   5    7768.119    7775.092      30.468 o 
   9   2   7    7849.574    7876.654      32.725 o 
   9   2   9    5521.747    5584.750      73.350 o 
   9   2  11    6271.197    6336.305     101.561 o 
   9   2  13    2208.506    2265.384      67.708 o 
   9   3 -14    3363.489    3228.525     141.058 o 
   9   3 -12    2517.108    2476.971      62.065 o 
   9   3 -10    4686.318    4628.380      67.708 o 
   9   3  -8    3264.890    3210.470      29.904 o 
   9   3  -6    9776.394    9800.679      33.290 o 
   9   3  -4    8568.542    8565.015      24.826 o 
   9   3  -2    9090.054    9095.391      24.262 o 
   9   3   0    7513.359    7498.620      25.390 o 
   9   3   2   10414.635   10415.689      32.161 o 
   9   3   4    8715.805    8711.715      27.083 o 
   9   3   6    9047.651    9072.821      31.033 o 
   9   3   8    3090.272    3098.188      26.519 o 
   9   3  10    5043.978    5013.186      67.708 o 
   9   3  12    2714.005    2742.159      62.065 o 
   9   3  14    3320.918    3508.948     129.773 o 
   9   4 -13    2229.607    2093.294     112.846 o 
   9   4 -11    2904.761    2937.382      67.708 o 
   9   4  -9    5053.901    4991.745      53.038 o 
   9   4  -7   10076.992   10105.363      48.524 o 
   9   4  -5    5961.646    5952.629      19.184 o 
   9   4  -3    9222.938    9196.952      26.519 o 
   9   4  -1   16808.879   16729.426      44.574 o 
   9   4   1   16034.250   15973.357      44.574 o 
   9   4   3   10447.359   10443.901      27.647 o 
   9   4   5    5511.736    5513.658      18.055 o 
   9   4   7   12063.918   12136.592      52.473 o 
   9   4   9    5256.990    5177.376      50.781 o 
   9   4  11    3075.115    3075.055      90.277 o 
   9   4  13    1902.938    1879.451      67.708 o 
   9   5 -14    2768.565    2764.728     146.700 o 
   9   5 -12    1568.223    1630.061      26.519 o 
   9   5 -10    5486.594    5492.781      95.919 o 
   9   5  -8    3104.616    3139.377      30.468 o 
   9   5  -6    6337.285    6319.378      31.033 o 
   9   5  -4    8430.409    8412.673      31.597 o 
   9   5  -2    8964.114    8959.976      24.262 o 
   9   5   0    4413.207    4410.023      16.363 o 
   9   5   2    8939.997    8959.976      24.262 o 
   9   5   4    8701.408    8683.503      29.340 o 
   9   5   6    6562.734    6601.494      23.698 o 
   9   5   8    3139.901    3137.120      36.111 o 
   9   5  10    5696.766    5710.010     112.846 o 
   9   5  12    1781.933    1677.456      62.065 o 
   9   6 -15    1597.770    1561.789      49.088 o 
   9   6 -13    2519.536    2543.550     152.342 o 
   9   6 -11    3513.962    3428.827      53.038 o 
   9   6  -9    3327.422    3336.858      45.138 o 
   9   6  -7    5336.204    5325.205      32.725 o 
   9   6  -5    7268.464    7278.570      24.262 o 
   9   6  -3   10279.521   10246.421      33.290 o 
   9   6  -1    6510.400    6511.217      25.390 o 
   9   6   1    5781.523    5805.929      16.927 o 
   9   6   3   11025.572   11013.773      29.904 o 
   9   6   5    6111.153    6082.402      23.698 o 
   9   6   7    6603.979    6680.486      32.725 o 
   9   6   9    3365.634    3334.601      47.960 o 
   9   6  11    3466.762    3380.867      84.635 o 
   9   6  13    1982.916    1906.534     146.700 o 
   9   7 -16     538.918     520.784      33.290 o 
   9   7 -14    2218.195    2182.442      95.919 o 
   9   7 -12    1969.081    1927.410      62.065 o 
   9   7 -10    3262.148    3171.538      53.038 o 
   9   7  -8    2052.405    2024.458      29.904 o 
   9   7  -6    7210.081    7165.724      46.831 o 
   9   7  -4    6705.063    6674.843      31.033 o 
   9   7  -2    8384.314    8367.534      25.390 o 
   9   7   0    7622.687    7650.961      29.904 o 
   9   7   2    8505.102    8553.729      24.826 o 
   9   7   4    6316.138    6325.021      25.955 o 
   9   7   6    7764.244    7803.304      35.547 o 
   9   7   8    3243.576    3174.923      27.083 o 
   9   7  10    3311.229    3314.853      56.423 o 
   9   7  12    1428.729    1460.792      67.708 o 
   9   7  14    2285.054    2410.392     124.131 o 
   9   8 -17    1206.079    1173.599      38.932 o 
   9   8 -15    1628.248    1710.746      54.730 o 
   9   8 -13    2331.823    2408.135     118.488 o 
   9   8 -11    3045.334    2994.370      95.919 o 
   9   8  -9    4010.941    4028.604      53.038 o 
   9   8  -7    5869.119    5918.775      37.239 o 
   9   8  -5    6652.469    6669.201      24.826 o 
   9   8  -3    9127.359    9112.318      30.468 o 
   9   8  -1    8167.646    8198.265      22.569 o 
   9   8   1    6257.363    6240.386      20.877 o 
   9   8   3    9457.823    9439.571      27.647 o 
   9   8   5    6617.920    6618.420      32.161 o 
   9   8   7    5949.797    5997.767      50.781 o 
   9   8   9    2675.274    2673.323      38.932 o 
   9   8  11    3684.780    3613.895      73.350 o 
   9   8  13    2369.649    2217.989      95.919 o 
   9   9 -16     923.783     967.655      28.212 o 
   9   9 -14    2423.503    2348.890     146.700 o 
   9   9 -12    1432.480    1464.177      38.932 o 
   9   9 -10    4707.186    4608.068      90.277 o 
   9   9  -8    5346.407    5404.761      50.781 o 
   9   9  -6    7805.520    7831.515      42.317 o 
   9   9  -4    4352.955    4344.573      18.620 o 
   9   9  -2   11659.860   11724.704      37.803 o 
   9   9   0   15283.646   15330.135      42.317 o 
   9   9   2   10899.812   10912.212      37.239 o 
   9   9   4    4554.371    4542.053      18.620 o 
   9   9   6    8094.346    8158.769      45.138 o 
   9   9   8    5061.610    5062.837      45.703 o 
   9   9  10    4772.357    4630.637      90.277 o 
   9   9  12    1508.876    1477.719      24.826 o 
   9  10 -17     762.842     754.940      32.161 o 
   9  10 -15     785.182     815.877      28.212 o 
   9  10 -13    1595.599    1622.726      51.909 o 
   9  10 -11    1455.017    1472.641      47.960 o 
   9  10  -9    1472.730    1454.021      18.055 o 
   9  10  -7    4553.342    4547.131      35.547 o 
   9  10  -5    5043.372    5047.604      23.133 o 
   9  10  -3    4442.488    4435.414      17.491 o 
   9  10  -1    5644.358    5647.944      20.312 o 
   9  10   1    6101.427    6099.329      21.441 o 
   9  10   3    6372.292    6358.875      24.826 o 
   9  10   5    3468.078    3466.631      18.620 o 
   9  10   7    4117.345    4134.679      40.060 o 
   9  10   9    1349.306    1398.162      23.698 o 
   9  10  11    2224.254    2217.989      56.423 o 
   9  10  13    1306.869    1249.206      78.992 o 
   9  11 -16     513.245     515.424      23.698 o 
   9  11 -14    1151.989    1166.828      46.267 o 
   9  11 -12    1222.557    1234.536      27.083 o 
   9  11 -10    4569.667    4407.202     124.131 o 
   9  11  -8    2323.920    2366.381      33.854 o 
   9  11  -6    3017.866    3076.183      27.083 o 
   9  11  -4    3425.352    3444.061      16.363 o 
   9  11  -2    6348.183    6341.948      26.519 o 
   9  11   0    4128.581    4098.568      18.620 o 
   9  11   2    5278.842    5239.441      24.262 o 
   9  11   4    3021.722    2997.755      16.363 o 
   9  11   6    3010.256    2988.163      24.262 o 
   9  11   8    1747.786    1735.008      27.647 o 
   9  11  10    3961.991    3981.773     225.692 o 
   9  11  12    1178.693    1149.337      40.060 o 
   9  12 -15     779.803     770.174      39.496 o 
   9  12 -13    1073.842    1043.262      24.826 o 
   9  12 -11    1682.684    1648.116      36.111 o 
   9  12  -9    2207.879    2198.805      38.932 o 
   9  12  -7    2734.818    2737.645      38.932 o 
   9  12  -5    3993.218    4005.470      31.033 o 
   9  12  -3    6271.855    6291.167      21.441 o 
   9  12  -1    4697.500    4693.267      20.312 o 
   9  12   1    4210.996    4211.979      19.184 o 
   9  12   3    7282.568    7295.497      28.776 o 
   9  12   5    3390.891    3385.381      32.725 o 
   9  12   7    2824.227    2799.710      38.368 o 
   9  12   9    1542.473    1546.555      30.468 o 
   9  12  11    2139.044    2115.863      90.277 o 
   9  12  13    1088.546    1016.743      36.111 o 
   9  13 -16     552.182     590.749      33.854 o 
   9  13 -14    1211.776    1153.286      32.725 o 
   9  13 -12     713.699     777.509      38.932 o 
   9  13 -10    2521.602    2552.013      67.708 o 
   9  13  -8    2234.480    2256.921      48.524 o 
   9  13  -6    3662.385    3668.061      37.803 o 
   9  13  -4    2031.535    2078.060      28.776 o 
   9  13  -2    4355.960    4349.651      24.262 o 
   9  13   0    5442.704    5427.331      25.390 o 
   9  13   2    4584.824    4637.972      23.133 o 
   9  13   4    1423.506    1464.177      19.748 o 
   9  13   6    3327.456    3300.747      30.468 o 
   9  13   8    2350.556    2339.299      62.065 o 
   9  13  10    2150.215    2180.750      78.992 o 
   9  13  12     542.546     599.777      30.468 o 
   9  14 -15     866.855     845.781      40.060 o 
   9  14 -13    1404.062    1424.681      28.776 o 
   9  14 -11    2208.011    2266.513      67.708 o 
   9  14  -9    2462.867    2480.920      45.138 o 
   9  14  -7    2840.127    2868.546      45.138 o 
   9  14  -5    4320.602    4293.792      49.652 o 
   9  14  -3    5495.284    5463.441      42.317 o 
   9  14  -1    3965.323    4035.939      32.161 o 
   9  14   1    3647.100    3694.015      25.955 o 
   9  14   3    6050.700    6020.336      38.932 o 
   9  14   5    3026.756    2997.755      25.955 o 
   9  14   7    2687.272    2701.534      55.295 o 
   9  14   9    2082.573    2135.611      45.138 o 
   9  14  11    2402.371    2379.359     129.773 o 
   9  14  13     986.598     881.328      32.725 o 
   9  15 -14    1497.517    1531.885      55.295 o 
   9  15 -12     874.358     898.254      24.826 o 
   9  15 -10    2407.857    2382.180      67.708 o 
   9  15  -8    1924.316    1897.506      32.161 o 
   9  15  -6    4279.075    4325.389      47.960 o 
   9  15  -4    4574.729    4587.191      47.395 o 
   9  15  -2    5926.903    5946.986      38.932 o 
   9  15   0    4092.857    4108.725      37.803 o 
   9  15   2    5934.486    5913.133      38.932 o 
   9  15   4    4705.831    4685.368      38.932 o 
   9  15   6    4327.847    4338.366      56.423 o 
   9  15   8    2000.892    2017.123      62.065 o 
   9  15  10    2593.372    2469.636      90.277 o 
   9  15  12     832.029     851.988      27.083 o 
   9  16 -15    1034.244    1000.380      41.753 o 
   9  16 -13    2210.167    2231.531     101.561 o 
   9  16 -11    2324.292    2441.988     135.415 o 
   9  16  -9    2293.354    2330.271      50.216 o 
   9  16  -7    4597.788    4616.532      67.708 o 
   9  16  -5    4716.263    4664.491      46.831 o 
   9  16  -3    4658.603    4677.468      37.239 o 
   9  16  -1    6109.890    6042.906      52.473 o 
   9  16   1    5157.510    5135.624      44.574 o 
   9  16   3    4427.531    4482.809      36.111 o 
   9  16   5    4176.737    4174.175      67.708 o 
   9  16   7    5267.140    5219.693      73.350 o 
   9  16   9    1992.447    2025.586      37.803 o 
   9  16  11    2225.356    2220.810      78.992 o 
   9  16  13    1859.436    1914.997      95.919 o 
   9  17 -14    1691.503    1732.187      56.423 o 
   9  17 -12    1099.259    1076.551      23.698 o 
   9  17 -10    1822.637    1807.794      38.932 o 
   9  17  -8    1598.617    1601.849      27.647 o 
   9  17  -6    4100.713    4057.944      49.088 o 
   9  17  -4    3169.239    3165.332      33.854 o 
   9  17  -2    3971.282    3902.216      44.010 o 
   9  17   0    2498.409    2542.986      33.854 o 
   9  17   2    3164.705    3187.337      35.547 o 
   9  17   4    3395.364    3449.139      32.725 o 
   9  17   6    4648.994    4676.340      54.730 o 
   9  17   8    1289.338    1252.027      34.418 o 
   9  17  10    1519.079    1529.628      50.781 o 
   9  17  12    1237.194    1356.409      30.468 o 
   9  18 -13    1030.142    1030.284      31.033 o 
   9  18 -11    1190.692    1178.113      23.698 o 
   9  18  -9    1548.704    1543.734      27.647 o 
   9  18  -7    1978.021    1974.241      32.161 o 
   9  18  -5    1721.772    1695.512      51.345 o 
   9  18  -3    2564.297    2574.582      33.854 o 
   9  18  -1    3356.666    3308.082      37.239 o 
   9  18   1    2607.587    2562.734      33.854 o 
   9  18   3    2867.422    2882.652      32.161 o 
   9  18   5    1816.631    1868.730      29.904 o 
   9  18   7    2622.650    2618.028      39.496 o 
   9  18   9    1541.756    1562.353      62.065 o 
   9  18  11    1574.562    1588.308      32.725 o 
   9  18  13     696.869     690.054      25.955 o 
   9  19 -14    1517.365    1486.747      49.088 o 
   9  19 -12    1135.391    1128.460      29.904 o 
   9  19 -10    2139.491    2096.115      44.010 o 
   9  19  -8    1791.770    1773.940      32.161 o 
   9  19  -6    3632.563    3690.630      78.992 o 
   9  19  -4    2312.331    2314.472      40.625 o 
   9  19  -2    2653.404    2706.612      31.033 o 
   9  19   0    2371.619    2346.069      39.496 o 
   9  19   2    3619.736    3584.554      41.189 o 
   9  19   4    2212.234    2230.966      28.776 o 
   9  19   6    2919.452    2938.511      62.065 o 
   9  19   8    1839.116    1802.716      38.932 o 
   9  19  10    2443.064    2308.830      56.423 o 
   9  19  12    1090.649    1113.790      27.647 o 
   9  20 -13     793.895     779.202      30.468 o 
   9  20 -11    1353.962    1367.694      33.854 o 
   9  20  -9    1678.776    1634.011      47.960 o 
   9  20  -7    1629.100    1639.089      35.547 o 
   9  20  -5    1440.904    1470.948      20.312 o 
   9  20  -3    2089.827    2057.748      30.468 o 
   9  20  -1    2602.694    2597.152      37.803 o 
   9  20   1    2298.461    2285.697      33.854 o 
   9  20   3    2506.961    2539.600      33.854 o 
   9  20   5    1390.270    1385.185      18.055 o 
   9  20   7    2319.340    2381.052      40.625 o 
   9  20   9    1514.025    1593.386      38.932 o 
   9  20  11    1430.006    1491.260      33.854 o 
   9  21 -12     760.257     738.577      24.826 o 
   9  21 -10    1989.656    2000.760      45.138 o 
   9  21  -8    1229.828    1237.921      24.262 o 
   9  21  -6    1748.630    1707.361      37.803 o 
   9  21  -4    1916.591    1893.557      37.803 o 
   9  21  -2    2540.514    2559.348      37.239 o 
   9  21   0    1538.918    1569.124      26.519 o 
   9  21   2    2674.522    2724.668      34.418 o 
   9  21   4    2220.342    2307.702      44.574 o 
   9  21   6    1964.937    1943.209      32.161 o 
   9  21   8    1227.494    1254.284      25.390 o 
   9  21  10    2028.920    2088.780      46.267 o 
   9  21  12     932.352     962.013      24.826 o 
   9  22 -11    1366.010    1344.561      51.909 o 
   9  22  -9    1744.322    1750.806      46.267 o 
   9  22  -7    1906.227    1887.350      34.418 o 
   9  22  -5    1680.934    1667.300      25.390 o 
   9  22  -3    1752.978    1782.967      24.826 o 
   9  22  -1    2171.413    2140.125      30.468 o 
   9  22   1    2066.229    2078.624      30.468 o 
   9  22   3    2203.256    2218.553      33.854 o 
   9  22   5    1357.165    1361.488      14.670 o 
   9  22   7    2097.056    2142.946      33.854 o 
   9  22   9    1495.795    1509.316      35.547 o 
   9  22  11    1481.229    1517.779      35.547 o 
   9  23 -10    1464.242    1447.815      32.725 o 
   9  23  -8     884.767     895.433      22.569 o 
   9  23  -6    1680.898    1638.525      33.854 o 
   9  23  -4    1417.811    1388.006      19.748 o 
   9  23  -2    2029.031    2024.458      32.161 o 
   9  23   0    1888.885    1930.232      46.831 o 
   9  23   2    2514.292    2444.809      39.496 o 
   9  23   4    1597.303    1556.711      29.904 o 
   9  23   6    1658.784    1676.328      25.955 o 
   9  23   8    1137.854    1163.443      18.620 o 
   9  23  10    1753.442    1754.192      39.496 o 
   9  24 -11     629.882     630.809      25.955 o 
   9  24  -9    1095.087    1123.947      33.854 o 
   9  24  -7    1444.589    1411.140      25.390 o 
   9  24  -5    1071.370    1071.473      22.005 o 
   9  24  -3    1053.076    1044.390      20.877 o 
   9  24  -1    1526.498    1552.762      23.698 o 
   9  24   1    1227.709    1232.279      14.670 o 
   9  24   3    1416.139    1416.218      16.363 o 
   9  24   5    1004.253    1004.330      25.390 o 
   9  24   7    1439.753    1401.548      23.698 o 
   9  24   9     856.883     824.905      33.854 o 
   9  24  11     955.175    1009.408      19.184 o 
   9  25 -10     702.997     726.164      16.363 o 
   9  25  -8     570.029     592.442      24.826 o 
   9  25  -6     958.947     948.471      19.184 o 
   9  25  -4     550.622     579.464      16.927 o 
   9  25  -2    1086.115    1050.597      18.620 o 
   9  25   0     914.714     907.846      20.312 o 
   9  25   2     736.787     752.119      16.363 o 
   9  25   4     525.314     527.273      23.698 o 
   9  25   6    1121.258    1091.221      20.877 o 
   9  25   8     584.710     594.134      13.542 o 
   9  25  10     689.003     721.650      21.441 o 
   9  26  -9     586.659     587.364      14.106 o 
   9  26  -7     907.226     911.796      31.033 o 
   9  26  -5    1365.722    1372.772      20.312 o 
   9  26  -3    1377.692    1385.749      25.390 o 
   9  26  -1    1269.826    1283.059      15.798 o 
   9  26   1     909.639     943.393      15.798 o 
   9  26   3    1444.557    1434.273      24.826 o 
   9  26   5    1422.048    1412.832      32.161 o 
   9  26   7    1318.847    1379.543      37.803 o 
   9  26   9     400.685     400.547      15.798 o 
   9  27  -8     608.920     604.855      16.927 o 
   9  27  -6    1145.728    1118.304      31.033 o 
   9  27  -4    1297.837    1317.478      25.390 o 
   9  27  -2    1432.291    1427.502      32.161 o 
   9  27   0     799.277     792.743      12.977 o 
   9  27   2    1228.822    1197.861      23.698 o 
   9  27   4    1075.686    1073.730      15.234 o 
   9  27   6    1067.469    1039.312      25.390 o 
   9  27   8     661.523     650.557      17.491 o 
   9  28  -7     839.411     863.272      21.441 o 
   9  28  -5    1106.639    1140.873      19.184 o 
   9  28  -3    1100.874    1072.602      29.904 o 
   9  28  -1    1067.342    1049.468      18.620 o 
   9  28   1    1036.813    1034.798      19.184 o 
   9  28   3    1308.342    1301.115      46.267 o 
   9  28   5     737.343     721.086      15.798 o 
   9  28   7     904.171     904.461      18.055 o 
   9  29  -4    1057.073    1063.010      16.927 o 
   9  29  -2    1511.163    1520.036      25.955 o 
   9  29   0    1427.665    1453.457      27.647 o 
   9  29   2    1516.986    1524.550      32.161 o 
   9  29   4     973.052     959.191      25.390 o 
   9  30  -3    1063.665    1072.602      33.854 o 
   9  30  -1    1102.031    1097.428      22.005 o 
   9  30   1     921.295     956.934      22.005 o 
   9  30   3    1096.086    1109.841      27.083 o 
  10   0 -14    1727.498    1625.547      67.708 o 
  10   0 -12    3656.170    3600.917     135.415 o 
  10   0 -10    4198.412    4153.298      67.708 o 
  10   0  -8    5524.996    5561.053      45.703 o 
  10   0  -6    3518.107    3502.741      17.491 o 
  10   0  -4   11210.635   11183.043      44.010 o 
  10   0  -2    5597.458    5594.342      18.055 o 
  10   0   0   11817.806   11854.477      33.854 o 
  10   0   2    3391.616    3394.973      14.670 o 
  10   0   4   10949.456   10895.285      36.675 o 
  10   0   6    4773.669    4777.901      19.748 o 
  10   0   8    5596.060    5647.944      37.803 o 
  10   0  10    3524.969    3482.993      41.189 o 
  10   0  12    3412.741    3434.469      90.277 o 
  10   0  14    1859.856    1895.813     124.131 o 
  10   1 -13    2296.809    2329.707      53.602 o 
  10   1 -11    2708.716    2663.731      67.708 o 
  10   1  -9    1431.377    1450.072      32.161 o 
  10   1  -7    6236.356    6246.028      34.982 o 
  10   1  -5    7437.463    7447.839      23.698 o 
  10   1  -3    9245.854    9242.091      28.212 o 
  10   1  -1    5472.856    5478.111      15.798 o 
  10   1   1    7729.242    7713.027      19.748 o 
  10   1   3    9147.804    9112.318      28.212 o 
  10   1   5    7185.651    7171.366      25.955 o 
  10   1   7    5692.481    5715.652      24.826 o 
  10   1   9    2848.611    2892.244      49.088 o 
  10   1  11    2209.778    2272.155      45.138 o 
  10   1  13    2351.862    2454.401     101.561 o 
  10   1  15    1427.216    1452.893      47.960 o 
  10   2 -14    1616.990    1535.270      42.881 o 
  10   2 -12    2117.697    1975.370      50.781 o 
  10   2 -10    3378.963    3357.170      53.038 o 
  10   2  -8    6517.753    6505.574      37.803 o 
  10   2  -6    3772.025    3766.237      18.055 o 
  10   2  -4   12407.975   12407.422      37.239 o 
  10   2  -2    7380.327    7397.058      20.877 o 
  10   2   0   17039.416   17017.184      47.395 o 
  10   2   2    6971.870    6940.032      21.441 o 
  10   2   4   12049.571   12040.673      32.161 o 
  10   2   6    4163.003    4164.019      18.620 o 
  10   2   8    7073.937    7171.366      73.350 o 
  10   2  10    3391.416    3455.346      67.708 o 
  10   2  12    1763.493    1844.469      51.909 o 
  10   2  14    1449.192    1476.026      44.010 o 
  10   3 -13    1543.987    1445.558      44.574 o 
  10   3 -11    3252.472    3198.621      62.065 o 
  10   3  -9    3627.497    3570.449      41.189 o 
  10   3  -7    6437.281    6488.647      39.496 o 
  10   3  -5    5486.040    5480.368      19.748 o 
  10   3  -3   11341.856   11341.027      33.290 o 
  10   3  -1    6574.892    6573.282      18.620 o 
  10   3   1    7050.995    7013.381      23.698 o 
  10   3   3    9897.954    9857.102      27.647 o 
  10   3   5    6079.433    6076.759      27.083 o 
  10   3   7    5411.573    5408.710      25.955 o 
  10   3   9    3502.461    3489.764      47.960 o 
  10   3  11    2686.019    2750.622      73.350 o 
  10   3  13    2053.317    2025.022     163.627 o 
  10   3  15    1749.735    1759.834      84.635 o 
  10   4 -14    1523.250    1586.051      48.524 o 
  10   4 -12    2722.400    2560.477      84.635 o 
  10   4 -10    2171.443    2151.974      42.881 o 
  10   4  -8    5053.264    5054.938      43.446 o 
  10   4  -6    5295.580    5308.278      24.826 o 
  10   4  -4   12464.014   12452.561      41.753 o 
  10   4  -2    5706.484    5693.083      16.927 o 
  10   4   0   18170.580   18072.293      47.960 o 
  10   4   2    6614.074    6607.136      18.055 o 
  10   4   4   11868.267   11865.762      38.932 o 
  10   4   6    4940.891    4972.561      19.748 o 
  10   4   8    5800.105    5789.002      39.496 o 
  10   4  10    2227.849    2276.669      90.277 o 
  10   4  12    2311.592    2336.477     101.561 o 
  10   4  14    1701.906    1846.725      95.919 o 
  10   5 -15     965.730     987.967      40.060 o 
  10   5 -13    1386.010    1394.213      47.960 o 
  10   5 -11    3576.118    3580.605      90.277 o 
  10   5  -9    2815.398    2808.738      36.675 o 
  10   5  -7    5092.981    5079.765      32.725 o 
  10   5  -5    4566.528    4566.879      19.184 o 
  10   5  -3   10178.618   10094.078      29.904 o 
  10   5  -1    7506.248    7498.620      22.005 o 
  10   5   1    7990.580    7983.857      24.262 o 
  10   5   3    8815.899    8813.275      27.083 o 
  10   5   5    5147.420    5134.495      21.441 o 
  10   5   7    4217.867    4267.837      30.468 o 
  10   5   9    2951.754    2880.395      67.708 o 
  10   5  11    2946.032    2953.181      84.635 o 
  10   5  13    1627.945    1634.011      36.111 o 
  10   6 -16    1014.769     994.738      44.010 o 
  10   6 -14    1288.896    1329.891      45.703 o 
  10   6 -12    2291.045    2364.125      67.708 o 
  10   6 -10    2523.068    2521.545      62.065 o 
  10   6  -8    5063.076    4979.896      73.350 o 
  10   6  -6    3629.360    3645.491      20.877 o 
  10   6  -4   10224.203   10252.063      34.982 o 
  10   6  -2    4512.542    4499.736      16.927 o 
  10   6   0   10438.087   10455.186      32.725 o 
  10   6   2    4229.665    4237.933      17.491 o 
  10   6   4   10545.153   10522.894      36.675 o 
  10   6   6    2939.177    2959.387      16.927 o 
  10   6   8    3503.349    3499.356      32.161 o 
  10   6  10    2493.573    2393.465      73.350 o 
  10   6  12    2899.838    2919.327      90.277 o 
  10   6  14    1159.508    1218.173      41.753 o 
  10   7 -15    1533.320    1489.004      50.216 o 
  10   7 -13    1756.880    1763.784      51.909 o 
  10   7 -11    2917.780    2842.028      73.350 o 
  10   7  -9    4915.299    4819.654      78.992 o 
  10   7  -7   11679.898   11764.200      73.350 o 
  10   7  -5    5136.735    5142.958      19.184 o 
  10   7  -3    8335.082    8277.257      27.647 o 
  10   7  -1   22096.852   22095.256      56.423 o 
  10   7   1   22853.430   22958.527      52.473 o 
  10   7   3    7572.407    7543.758      25.955 o 
  10   7   5    5948.432    5946.986      25.390 o 
  10   7   7   11125.393   11239.466      95.919 o 
  10   7   9    5331.976    5254.112      90.277 o 
  10   7  11    2580.931    2537.343      56.423 o 
  10   7  13    2065.006    1967.471      90.277 o 
  10   8 -16    1231.711    1177.548      43.446 o 
  10   8 -14    1910.245    2071.854     141.058 o 
  10   8 -12    2600.637    2687.993     101.561 o 
  10   8 -10    2499.491    2504.054      56.423 o 
  10   8  -8    6090.280    6014.694      53.038 o 
  10   8  -6    5967.414    5992.125      34.418 o 
  10   8  -4   10765.907   10793.724      37.803 o 
  10   8  -2    5279.402    5252.419      18.620 o 
  10   8   0   13657.303   13727.721      46.267 o 
  10   8   2    6156.500    6161.394      22.569 o 
  10   8   4   10817.539   10833.220      41.753 o 
  10   8   6    4709.441    4753.640      25.390 o 
  10   8   8    5071.656    5048.168      43.446 o 
  10   8  10    2712.192    2640.597      73.350 o 
  10   8  12    2947.874    2827.922      84.635 o 
  10   9 -17    1030.802     926.466      32.161 o 
  10   9 -15    1023.215    1013.922      42.317 o 
  10   9 -13    1178.086    1204.067      33.290 o 
  10   9 -11    4056.247    4035.939     101.561 o 
  10   9  -9    3635.065    3553.522      62.065 o 
  10   9  -7    3704.451    3705.864      32.161 o 
  10   9  -5    4287.680    4289.278      18.620 o 
  10   9  -3   11346.380   11425.662      34.982 o 
  10   9  -1    6906.610    6894.893      22.569 o 
  10   9   1    6788.988    6804.616      22.569 o 
  10   9   3    9698.188    9704.760      33.290 o 
  10   9   5    5352.845    5342.696      29.340 o 
  10   9   7    3557.626    3547.879      33.854 o 
  10   9   9    3696.452    3691.758      73.350 o 
  10   9  11    3352.131    3279.306      73.350 o 
  10   9  13    1421.446    1391.392      40.060 o 
  10  10 -16     993.275     964.269      40.060 o 
  10  10 -14    1538.733    1616.520      55.859 o 
  10  10 -12    2412.104    2242.815     135.415 o 
  10  10 -10    1795.654    1798.202      90.277 o 
  10  10  -8    3410.183    3391.023      46.267 o 
  10  10  -6    4326.743    4420.744      41.189 o 
  10  10  -4   10636.091   10680.878      42.881 o 
  10  10  -2    4010.219    4005.470      20.312 o 
  10  10   0    8391.727    8395.745      33.854 o 
  10  10   2    5122.907    5113.618      20.877 o 
  10  10   4   10396.634   10387.479      44.010 o 
  10  10   6    4037.454    4050.609      33.854 o 
  10  10   8    4041.265    4028.040      44.574 o 
  10  10  10    1913.445    1821.335      47.960 o 
  10  10  12    2182.589    2122.634      84.635 o 
  10  11 -15    1358.860    1353.588      50.781 o 
  10  11 -13    1254.582    1235.664      33.290 o 
  10  11 -11    2368.197    2373.717      90.277 o 
  10  11  -9    2329.678    2287.954      42.881 o 
  10  11  -7    4079.026    4117.188      41.753 o 
  10  11  -5    2300.199    2299.238      19.748 o 
  10  11  -3    4412.861    4421.308      19.748 o 
  10  11  -1    3597.244    3589.068      18.620 o 
  10  11   1    4074.471    4079.948      22.569 o 
  10  11   3    3147.469    3171.538      17.491 o 
  10  11   5    2623.073    2608.436      24.826 o 
  10  11   7    4023.911    4009.984      50.781 o 
  10  11   9    2739.180    2781.091      50.781 o 
  10  11  11    1609.011    1665.043      25.955 o 
  10  11  13    1442.311    1331.583      26.519 o 
  10  12 -16    1123.147    1165.700      43.446 o 
  10  12 -14    1178.159    1170.778      46.267 o 
  10  12 -12    1337.047    1345.125      27.083 o 
  10  12 -10    1689.835    1661.094      28.212 o 
  10  12  -8    2817.859    2790.118      38.932 o 
  10  12  -6    1641.579    1653.194      37.803 o 
  10  12  -4    5881.025    5930.060      41.189 o 
  10  12  -2    2457.382    2480.920      15.798 o 
  10  12   0    4411.219    4398.174      23.133 o 
  10  12   2    2144.186    2160.438      14.670 o 
  10  12   4    6241.752    6387.086      62.065 o 
  10  12   6    2146.956    2120.377      34.418 o 
  10  12   8    2914.727    2847.670      37.803 o 
  10  12  10    1885.091    1830.363      55.859 o 
  10  12  12    1418.174    1479.976      30.468 o 
  10  13 -15    1001.074    1032.541      44.574 o 
  10  13 -13    1343.252    1366.001      27.083 o 
  10  13 -11    1661.476    1695.512      35.547 o 
  10  13  -9     972.040     987.403      21.441 o 
  10  13  -7    3028.399    3036.687      47.960 o 
  10  13  -5    2553.263    2537.907      29.904 o 
  10  13  -3    3014.198    3006.219      27.083 o 
  10  13  -1    2154.396    2195.420      18.620 o 
  10  13   1    3192.031    3249.402      19.748 o 
  10  13   3    2827.263    2892.244      26.519 o 
  10  13   5    2890.756    2879.831      28.776 o 
  10  13   7    2826.230    2814.945      53.038 o 
  10  13   9    1892.935    1880.015      29.904 o 
  10  13  11    1421.533    1483.361      62.065 o 
  10  13  13    1309.952    1218.737      36.675 o 
  10  14 -14    1423.610    1454.585      52.473 o 
  10  14 -12    2590.696    2607.872      95.919 o 
  10  14 -10    2095.345    2224.760      67.708 o 
  10  14  -8    3351.370    3332.344      50.781 o 
  10  14  -6    2689.350    2724.103      36.111 o 
  10  14  -4    4634.555    4631.202      41.753 o 
  10  14  -2    2470.789    2465.122      24.262 o 
  10  14   0    6287.743    6364.517      55.859 o 
  10  14   2    1926.935    1928.539      31.033 o 
  10  14   4    4502.364    4521.741      34.418 o 
  10  14   6    3115.036    3094.803      46.267 o 
  10  14   8    3629.796    3534.902      49.652 o 
  10  14  10    1972.598    1938.131      62.065 o 
  10  14  12    2373.586    2376.538     112.846 o 
  10  15 -15    1284.183    1274.596      45.703 o 
  10  15 -13    1385.813    1375.593      34.982 o 
  10  15 -11    2038.427    2005.838      32.725 o 
  10  15  -9    1844.447    1847.854      31.033 o 
  10  15  -7    3430.828    3460.988      56.423 o 
  10  15  -5    3806.530    3743.103      44.574 o 
  10  15  -3    5339.283    5276.681      47.960 o 
  10  15  -1    3600.990    3621.229      33.854 o 
  10  15   1    3676.636    3681.038      37.803 o 
  10  15   3    5164.329    5145.779      43.446 o 
  10  15   5    5455.989    5502.937      56.423 o 
  10  15   7    3084.404    3017.503      53.038 o 
  10  15   9    1826.102    1818.514      30.468 o 
  10  15  11    2315.102    2157.616      90.277 o 
  10  15  13    1880.670    1824.720      84.635 o 
  10  16 -14     856.685     832.804      40.625 o 
  10  16 -12    1195.649    1221.558      32.161 o 
  10  16 -10    1606.620    1612.570      40.060 o 
  10  16  -8    3296.601    3307.518      67.708 o 
  10  16  -6    1330.032    1303.936      22.569 o 
  10  16  -4    1668.685    1683.099      21.441 o 
  10  16  -2    1512.178    1499.724      28.212 o 
  10  16   0    6299.453    6251.671      67.708 o 
  10  16   2    1489.159    1527.935      32.161 o 
  10  16   4    1765.858    1767.733      23.133 o 
  10  16   6    1517.569    1505.930      20.877 o 
  10  16   8    3405.523    3375.225      62.065 o 
  10  16  10    1673.417    1679.713      27.647 o 
  10  16  12    1259.448    1266.697      23.698 o 
  10  17 -13    1186.057    1153.851      28.212 o 
  10  17 -11    1851.238    1804.408      36.111 o 
  10  17  -9    1639.637    1636.268      45.138 o 
  10  17  -7    3324.258    3295.668      67.708 o 
  10  17  -5    2583.599    2558.784      38.368 o 
  10  17  -3    2889.173    2821.715      36.111 o 
  10  17  -1    2713.682    2688.557      30.468 o 
  10  17   1    4253.880    4233.983      43.446 o 
  10  17   3    3504.304    3504.434      37.803 o 
  10  17   5    2256.514    2258.049      40.625 o 
  10  17   7    2462.016    2392.900      56.423 o 
  10  17   9    2268.985    2188.649      50.781 o 
  10  17  11    1916.200    1883.400      38.368 o 
  10  17  13    1357.691    1359.795      22.569 o 
  10  18 -14     500.001     534.947      32.725 o 
  10  18 -12    1046.397    1012.229      23.698 o 
  10  18 -10    1923.172    1971.420      45.138 o 
  10  18  -8    2093.881    2069.596      42.881 o 
  10  18  -6     817.408     834.496      17.491 o 
  10  18  -4    3535.634    3562.550      67.708 o 
  10  18  -2    2391.090    2324.064      42.881 o 
  10  18   0    3793.002    3790.499      38.932 o 
  10  18   2    2295.613    2333.092      32.161 o 
  10  18   4    3763.169    3792.191      42.881 o 
  10  18   6    1288.706    1271.775      25.390 o 
  10  18   8    2331.716    2312.780      47.960 o 
  10  18  10    1911.612    1957.315      42.317 o 
  10  18  12    1122.141    1198.425      24.262 o 
  10  19 -13     917.227     932.673      26.519 o 
  10  19 -11    1572.492    1500.852      34.418 o 
  10  19  -9    1244.568    1204.067      30.468 o 
  10  19  -7    2080.900    2078.624      42.881 o 
  10  19  -5    1901.858    1891.864      29.904 o 
  10  19  -3    2857.929    2816.637      39.496 o 
  10  19  -1    1635.207    1612.570      25.955 o 
  10  19   1    2126.109    2140.689      30.468 o 
  10  19   3    2500.900    2493.333      35.547 o 
  10  19   5    2004.369    1945.466      32.161 o 
  10  19   7    1670.347    1677.456      32.161 o 
  10  19   9    1371.431    1337.790      22.005 o 
  10  19  11    1316.068    1342.304      25.955 o 
  10  19  13    1173.311    1194.475      32.161 o 
  10  20 -12    1137.624    1111.534      28.776 o 
  10  20 -10    1121.207    1157.800      30.468 o 
  10  20  -8    2157.819    2186.392      40.625 o 
  10  20  -6    1845.558    1802.716      30.468 o 
  10  20  -4    2864.785    2860.647      55.295 o 
  10  20  -2    1905.085    1865.345      32.161 o 
  10  20   0    4451.671    4443.313      49.088 o 
  10  20   2    1782.811    1777.889      22.569 o 
  10  20   4    2698.642    2693.071      39.496 o 
  10  20   6    1962.360    1874.937      32.161 o 
  10  20   8    2260.853    2251.279      38.932 o 
  10  20  10     908.771     958.627      42.317 o 
  10  20  12    1036.302    1100.813      29.340 o 
  10  21 -11    1361.924    1324.248      27.083 o 
  10  21  -9    1245.757    1301.115      25.390 o 
  10  21  -7    2160.339    2120.941      53.602 o 
  10  21  -5    2272.563    2279.490      42.881 o 
  10  21  -3    3613.474    3595.275      55.295 o 
  10  21  -1    2728.023    2714.511      44.010 o 
  10  21   1    2866.094    2841.463      44.574 o 
  10  21   3    3217.641    3273.099      49.088 o 
  10  21   5    2609.381    2662.038      45.703 o 
  10  21   7    1890.384    1865.909      36.675 o 
  10  21   9    1549.557    1590.001      29.904 o 
  10  21  11    1334.242    1296.601      30.468 o 
  10  22 -12    1183.360    1169.085      26.519 o 
  10  22 -10    1055.402    1007.715      17.491 o 
  10  22  -8    2245.555    2201.062      53.038 o 
  10  22  -6    2338.990    2379.359      62.065 o 
  10  22  -4    3389.555    3444.061      67.708 o 
  10  22  -2    1943.041    1951.108      29.904 o 
  10  22   0    3409.792    3489.200      55.859 o 
  10  22   2    1846.520    1858.010      25.390 o 
  10  22   4    3204.060    3264.636      50.781 o 
  10  22   6    1954.499    1942.645      33.854 o 
  10  22   8    1980.921    1991.168      36.111 o 
  10  22  10    1088.250    1168.521      31.033 o 
  10  22  12    1108.690    1074.859      30.468 o 
  10  23 -11     914.086     893.176      17.491 o 
  10  23  -9     613.547     578.900      14.670 o 
  10  23  -7    1520.926    1586.051      32.725 o 
  10  23  -5    1240.476    1255.412      19.748 o 
  10  23  -3    1908.831    1938.695      33.854 o 
  10  23  -1    2073.403    2108.528      33.854 o 
  10  23   1    2058.472    2100.629      37.239 o 
  10  23   3    1263.796    1279.110      15.234 o 
  10  23   5    1505.463    1516.087      20.877 o 
  10  23   7    1575.853    1591.129      24.826 o 
  10  23   9     781.099     782.023      19.748 o 
  10  23  11     557.475     552.607      17.491 o 
  10  24 -10     653.406     652.814      13.542 o 
  10  24  -8    1047.081    1087.272      19.748 o 
  10  24  -6     966.345    1030.849      20.312 o 
  10  24  -4    2222.980    2266.513      49.088 o 
  10  24  -2    1222.876    1237.921      19.184 o 
  10  24   0    1450.198    1467.563      33.854 o 
  10  24   2     855.975     890.355      14.670 o 
  10  24   4    2238.177    2285.697      37.803 o 
  10  24   6    1085.672    1108.712      21.441 o 
  10  24   8     808.602     814.184      12.413 o 
  10  24  10     473.325     472.768      11.285 o 
  10  25  -9     916.215     906.154      19.748 o 
  10  25  -7    1175.301    1136.360      27.083 o 
  10  25  -5     885.762     895.998      25.390 o 
  10  25  -3    1661.123    1689.870      36.675 o 
  10  25  -1    1326.828    1340.611      13.542 o 
  10  25   1    1470.128    1420.732      18.620 o 
  10  25   3    1255.735    1273.468      19.184 o 
  10  25   5     880.913     850.295      16.363 o 
  10  25   7     903.731     932.108      19.184 o 
  10  25   9     980.720     973.861      20.877 o 
  10  26  -8     771.661     779.766      12.413 o 
  10  26  -6     839.680     866.658      20.877 o 
  10  26  -4    1254.444    1230.586      22.569 o 
  10  26  -2     616.749     600.341      11.285 o 
  10  26   0    1488.968    1513.830      23.698 o 
  10  26   2    1278.726    1305.629      19.184 o 
  10  26   4    1205.367    1188.269      29.904 o 
  10  26   6     435.324     437.278      14.106 o 
  10  26   8     844.893     857.630      15.234 o 
  10  27  -7    1075.670    1113.790      20.877 o 
  10  27  -5     658.325     653.379      12.413 o 
  10  27  -3    1167.380    1140.309      22.569 o 
  10  27  -1    1142.165    1170.213      23.698 o 
  10  27   1    1331.617    1378.979      32.161 o 
  10  27   3     969.034     943.957      18.055 o 
  10  27   5     751.745     738.013      12.413 o 
  10  27   7     825.174     816.441      21.441 o 
  10  28  -6     702.649     693.439      13.542 o 
  10  28  -4    1236.553    1301.679      25.955 o 
  10  28  -2     907.383     898.254      16.363 o 
  10  28   0    1482.589    1463.613      29.904 o 
  10  28   2     877.755     881.328      14.670 o 
  10  28   4    1321.392    1382.928      36.675 o 
  10  28   6     698.427     673.691      15.798 o 
  10  29  -5     813.010     822.083      15.798 o 
  10  29  -3    1028.086    1020.692      19.748 o 
  10  29  -1    1043.762    1042.697      16.363 o 
  10  29   1    1206.342    1237.357      25.390 o 
  10  29   3     962.871     938.879      18.620 o 
  10  29   5    1091.533    1061.317      24.826 o 
  10  30  -2     520.555     523.324      11.849 o 
  10  30   0     867.001     893.176      23.698 o 
  10  30   2     483.401     486.479      12.413 o 
  11   0 -13    1619.988    1613.698      45.703 o 
  11   0 -11    3732.928    3734.075      78.992 o 
  11   0  -9    4901.476    4865.921      45.703 o 
  11   0  -7    4273.114    4279.686      25.955 o 
  11   0  -5    5937.344    5935.702      22.569 o 
  11   0  -3   11267.523   11290.246      32.725 o 
  11   0  -1    8522.868    8542.445      24.262 o 
  11   0   1    7761.141    7780.734      23.698 o 
  11   0   3   11776.186   11707.776      40.625 o 
  11   0   5    4105.339    4099.697      17.491 o 
  11   0   7    4211.273    4214.235      22.569 o 
  11   0   9    4279.333    4276.301      56.423 o 
  11   0  11    3956.475    4018.448      67.708 o 
  11   0  13    1048.454    1145.952      32.725 o 
  11   0  15    1268.556    1356.409      46.831 o 
  11   1 -14    1874.622    1798.202      56.423 o 
  11   1 -12    1029.943    1051.161      25.390 o 
  11   1 -10    4081.210    4041.581     197.481 o 
  11   1  -8    3610.237    3608.816      30.468 o 
  11   1  -6    6948.630    6979.528      29.340 o 
  11   1  -4    4978.671    4961.841      22.005 o 
  11   1  -2    8607.876    8593.227      23.698 o 
  11   1   0   10340.379   10353.624      27.083 o 
  11   1   2    9161.791    9146.172      25.390 o 
  11   1   4    4631.047    4601.861      16.927 o 
  11   1   6    6430.602    6466.078      26.519 o 
  11   1   8    3258.451    3274.792      24.826 o 
  11   1  10    3596.212    3658.469      73.350 o 
  11   1  12    1114.800    1126.203      29.340 o 
  11   1  14    2250.344    2391.772      95.919 o 
  11   2 -13    1951.675    1901.456      56.423 o 
  11   2 -11    2610.093    2619.721      78.992 o 
  11   2  -9    3234.014    3193.543      47.960 o 
  11   2  -7    6067.149    6014.694      32.725 o 
  11   2  -5    5897.425    5873.637      23.133 o 
  11   2  -3    8752.224    8785.064      27.083 o 
  11   2  -1   11630.779   11651.354      32.161 o 
  11   2   1   11147.590   11166.116      30.468 o 
  11   2   3   10118.047   10099.721      30.468 o 
  11   2   5    4870.334    4855.765      18.620 o 
  11   2   7    6516.248    6511.217      29.904 o 
  11   2   9    2917.187    2916.506      42.317 o 
  11   2  11    3088.855    3116.243      84.635 o 
  11   2  13    1699.360    1687.613      73.350 o 
  11   3 -14    1847.266    1966.906      78.992 o 
  11   3 -12    1658.204    1656.580      67.708 o 
  11   3 -10    5852.585    5789.002      84.635 o 
  11   3  -8    3585.259    3584.554      36.111 o 
  11   3  -6    5027.404    5043.654      23.133 o 
  11   3  -4    5132.593    5106.283      19.748 o 
  11   3  -2    8498.995    8502.949      22.569 o 
  11   3   0    5788.529    5800.287      18.055 o 
  11   3   2    7134.600    7120.585      20.877 o 
  11   3   4    5257.970    5238.877      19.184 o 
  11   3   6    5211.852    5225.900      22.569 o 
  11   3   8    2581.169    2590.945      23.133 o 
  11   3  10    5343.640    5335.925      95.919 o 
  11   3  12    1860.820    1861.960      62.065 o 
  11   3  14    1935.364    1897.506      95.919 o 
  11   4 -15     671.843     627.424      25.390 o 
  11   4 -13    1624.537    1559.532      38.932 o 
  11   4 -11    1891.295    1947.723      67.708 o 
  11   4  -9    1260.804    1241.307      16.363 o 
  11   4  -7    3094.832    3084.082      22.005 o 
  11   4  -5    3954.877    3946.790      18.620 o 
  11   4  -3    4438.814    4424.129      16.363 o 
  11   4  -1    3715.388    3709.250      15.234 o 
  11   4   1    3539.544    3534.902      14.670 o 
  11   4   3    6154.518    6133.183      22.005 o 
  11   4   5    3129.052    3143.891      16.927 o 
  11   4   7    3211.698    3227.397      28.212 o 
  11   4   9    1021.595    1000.380      22.005 o 
  11   4  11    2783.992    2885.473      84.635 o 
  11   4  13    1344.230    1314.656      30.468 o 
  11   4  15     626.744     676.512      32.725 o 
  11   5 -14    2455.909    2487.691     101.561 o 
  11   5 -12    1218.751    1246.949      22.569 o 
  11   5 -10    3490.676    3458.167      90.277 o 
  11   5  -8    4553.605    4508.764      62.065 o 
  11   5  -6    6804.917    6782.047      32.725 o 
  11   5  -4    1996.696    2000.760      12.977 o 
  11   5  -2    7077.118    7075.447      22.569 o 
  11   5   0   12402.832   12396.138      41.753 o 
  11   5   2    6933.839    6940.032      19.748 o 
  11   5   4    2046.284    2072.417      13.542 o 
  11   5   6    7111.876    7131.870      29.340 o 
  11   5   8    4964.780    4935.886      42.881 o 
  11   5  10    3667.371    3585.683      56.423 o 
  11   5  12    1034.008     991.917      39.496 o 
  11   5  16     901.827     967.655      31.597 o 
  11   6 -15    2019.425    1922.896      90.277 o 
  11   6 -13    2415.421    2448.759     141.058 o 
  11   6 -11    2821.046    2744.416      62.065 o 
  11   6  -9    3659.827    3600.917      53.038 o 
  11   6  -7    5416.557    5420.560      41.753 o 
  11   6  -5    6203.441    6178.321      24.262 o 
  11   6  -3    8254.104    8232.119      31.597 o 
  11   6  -1    5642.389    5629.889      24.262 o 
  11   6   1    4332.476    4311.847      16.927 o 
  11   6   3    9093.404    9078.464      27.083 o 
  11   6   5    6035.387    6025.979      23.698 o 
  11   6   7    5524.056    5472.469      44.574 o 
  11   6   9    2778.467    2797.453      50.216 o 
  11   6  11    3596.166    3649.441     157.984 o 
  11   6  13    2290.177    2476.971      84.635 o 
  11   7 -16     717.422     729.550      33.854 o 
  11   7 -14    1929.127    1916.690      62.065 o 
  11   7 -12    1946.724    1990.040      50.781 o 
  11   7 -10    4540.729    4500.864      73.350 o 
  11   7  -8    2341.427    2349.455      27.647 o 
  11   7  -6    5811.867    5828.498      33.290 o 
  11   7  -4    7077.446    7075.447      27.083 o 
  11   7  -2    9398.785    9377.506      26.519 o 
  11   7   0    6284.479    6262.955      24.826 o 
  11   7   2    8672.566    8683.503      27.647 o 
  11   7   4    6948.410    6917.462      25.955 o 
  11   7   6    7265.335    7278.570      40.625 o 
  11   7   8    3651.714    3664.111      47.960 o 
  11   7  10    4331.432    4284.200      73.350 o 
  11   7  12    1522.744    1504.802      41.753 o 
  11   8 -17    1217.241    1192.783      84.635 o 
  11   8 -15    1768.405    1689.870      54.166 o 
  11   8 -13    3034.704    2981.957     118.488 o 
  11   8 -11    3403.186    3423.749      73.350 o 
  11   8  -9    2848.390    2899.579      56.423 o 
  11   8  -7    5896.064    5873.637      67.708 o 
  11   8  -5    8841.099    8909.195      35.547 o 
  11   8  -3    9385.280    9377.506      37.803 o 
  11   8  -1    5721.902    5704.367      18.620 o 
  11   8   1    5988.329    6003.410      23.133 o 
  11   8   3   10591.320   10562.390      37.803 o 
  11   8   5    7347.581    7334.993      34.418 o 
  11   8   7    6783.484    6697.413      55.859 o 
  11   8   9    3153.743    3108.344      47.960 o 
  11   8  11    3354.659    3252.223      90.277 o 
  11   8  13    2586.216    2686.864      95.919 o 
  11   9 -16    1089.008    1133.538      42.881 o 
  11   9 -14    2238.110    2216.296     141.058 o 
  11   9 -12    1547.074    1535.270      34.982 o 
  11   9 -10    5073.553    4899.211      90.277 o 
  11   9  -8    3209.823    3226.268      45.138 o 
  11   9  -6    4857.413    4946.606      47.960 o 
  11   9  -4    5433.146    5443.693      23.133 o 
  11   9  -2    7872.982    7871.011      27.647 o 
  11   9   0    4950.284    4959.020      17.491 o 
  11   9   2    7457.839    7464.766      24.826 o 
  11   9   4    5559.742    5545.819      27.647 o 
  11   9   6    5345.902    5338.182      37.239 o 
  11   9   8    3474.362    3453.089      37.803 o 
  11   9  10    5193.388    5119.261     101.561 o 
  11   9  12    1531.884    1570.253      42.881 o 
  11   9  14    2133.940    2084.831      95.919 o 
  11  10 -15    1347.836    1338.354      49.088 o 
  11  10 -13    1534.867    1538.092      36.111 o 
  11  10 -11    2163.986    2224.196      73.350 o 
  11  10  -9    3325.382    3297.362      62.065 o 
  11  10  -7    5275.685    5211.230      62.065 o 
  11  10  -5    4055.619    4078.820      29.340 o 
  11  10  -3    5763.404    5755.148      20.312 o 
  11  10  -1    7958.952    7944.361      28.776 o 
  11  10   1    7176.372    7148.797      26.519 o 
  11  10   3    6776.407    6793.332      29.904 o 
  11  10   5    4281.663    4332.724      50.216 o 
  11  10   7    6182.031    6116.255      62.065 o 
  11  10   9    3019.650    3029.916      62.065 o 
  11  10  11    2771.117    2763.035      67.708 o 
  11  10  13    1555.197    1456.278      40.060 o 
  11  11 -16     482.620     450.538      31.033 o 
  11  11 -14    1956.529    2169.465     146.700 o 
  11  11 -12    1423.387    1412.268      34.982 o 
  11  11 -10    2189.729    2119.813      90.277 o 
  11  11  -8    1916.828    1927.410      35.547 o 
  11  11  -6    4804.992    4787.493      56.423 o 
  11  11  -4    1915.800    1942.080      30.468 o 
  11  11  -2    2917.903    2937.947      17.491 o 
  11  11   0    3784.486    3772.443      23.133 o 
  11  11   2    3827.484    3842.408      19.748 o 
  11  11   4    1801.723    1869.295      19.184 o 
  11  11   6    4030.823    3991.365      41.753 o 
  11  11   8    1840.745    1838.826      25.955 o 
  11  11  10    2470.656    2447.066      67.708 o 
  11  11  12    1366.201    1417.911      43.446 o 
  11  11  14    1874.542    1834.313      90.277 o 
  11  12 -15     625.122     585.671      35.547 o 
  11  12 -13    1176.286    1214.788      34.982 o 
  11  12 -11    2240.258    2309.394      73.350 o 
  11  12  -9    2569.473    2574.582      56.423 o 
  11  12  -7    2436.487    2464.557      40.625 o 
  11  12  -5    2287.556    2324.064      27.647 o 
  11  12  -3    4196.521    4219.878      44.574 o 
  11  12  -1    5105.521    5146.344      30.468 o 
  11  12   1    3847.823    3864.413      19.184 o 
  11  12   3    4552.542    4587.191      32.725 o 
  11  12   5    2549.293    2528.880      32.161 o 
  11  12   7    3008.894    2896.194      78.992 o 
  11  12   9    1957.727    1936.438      29.904 o 
  11  12  11    2640.021    2729.182      67.708 o 
  11  12  13    1063.507    1081.065      44.010 o 
  11  13 -16     688.604     721.650      34.982 o 
  11  13 -14    1656.405    1669.557      56.423 o 
  11  13 -12    1375.021    1360.359      24.262 o 
  11  13 -10    2972.169    2898.451     135.415 o 
  11  13  -8    2276.782    2308.266      37.803 o 
  11  13  -6    4902.443    4911.624      51.909 o 
  11  13  -4    4895.365    4935.322      44.574 o 
  11  13  -2    6054.483    6059.833      33.290 o 
  11  13   0    4321.532    4387.454      38.368 o 
  11  13   2    6329.448    6330.663      56.423 o 
  11  13   4    5499.018    5476.983      38.932 o 
  11  13   6    4824.442    4760.410      62.065 o 
  11  13   8    1678.991    1619.341      25.955 o 
  11  13  10    3121.684    3085.211     101.561 o 
  11  13  12    1888.113    1818.514      45.703 o 
  11  13  14    1652.111    1580.973      38.932 o 
  11  14 -15     817.528     833.368      40.060 o 
  11  14 -13    1145.696    1137.488      40.060 o 
  11  14 -11    1431.263    1460.792      44.010 o 
  11  14  -9    2645.798    2623.106      56.423 o 
  11  14  -7    3936.846    3910.679      62.065 o 
  11  14  -5    2061.474    2047.591      26.519 o 
  11  14  -3    1620.087    1593.386      23.698 o 
  11  14  -1    5783.999    5766.433      42.881 o 
  11  14   1    5297.195    5248.469      37.803 o 
  11  14   3    1795.458    1783.532      21.441 o 
  11  14   5    1023.030    1041.569      15.234 o 
  11  14   7    4220.511    4187.152      62.065 o 
  11  14   9    2215.180    2151.410      38.368 o 
  11  14  11    1339.319    1411.704      49.088 o 
  11  14  13     926.611     876.250      34.982 o 
  11  15 -14    1333.078    1341.175      50.216 o 
  11  15 -12     667.925     666.356      62.065 o 
  11  15 -10    2026.172    2013.738      67.708 o 
  11  15  -8    1629.978    1630.061      39.496 o 
  11  15  -6    3611.656    3549.008      56.423 o 
  11  15  -4    3846.514    3847.486      37.803 o 
  11  15  -2    4545.807    4516.099      39.496 o 
  11  15   0    2832.175    2847.670      33.854 o 
  11  15   2    5301.058    5233.235      38.932 o 
  11  15   4    3996.837    4033.682      35.547 o 
  11  15   6    3058.501    2970.108      50.781 o 
  11  15   8    1386.401    1351.331      42.317 o 
  11  15  10    2301.882    2321.807      84.635 o 
  11  15  12     849.037     863.272      27.083 o 
  11  15  14    1220.062    1160.622      31.033 o 
  11  16 -15     563.584     550.181      33.290 o 
  11  16 -13     914.218     891.484      23.698 o 
  11  16 -11    1864.618    1781.839      38.932 o 
  11  16  -9    2017.173    2040.821      44.010 o 
  11  16  -7    1611.805    1653.194      34.418 o 
  11  16  -5    2778.376    2735.388      36.111 o 
  11  16  -3    4743.107    4744.047      51.345 o 
  11  16  -1    3376.750    3322.752      35.547 o 
  11  16   1    2561.689    2571.197      40.060 o 
  11  16   3    4533.226    4512.713      41.189 o 
  11  16   5    2228.793    2261.999      41.189 o 
  11  16   7    2244.761    2182.442      45.138 o 
  11  16   9    1693.166    1714.696      27.647 o 
  11  16  11    1709.238    1719.209      44.010 o 
  11  16  13     656.686     592.442      30.468 o 
  11  17 -14    1232.431    1217.045      31.597 o 
  11  17 -12    1001.659    1015.614      29.340 o 
  11  17 -10    1367.641    1350.767      28.776 o 
  11  17  -8     860.527     843.524      33.854 o 
  11  17  -6    3162.002    3074.490      56.423 o 
  11  17  -4    2774.809    2680.094      38.368 o 
  11  17  -2    2418.046    2382.180      38.932 o 
  11  17   0    1606.689    1582.101      22.569 o 
  11  17   2    2571.921    2563.298      36.111 o 
  11  17   4    2133.258    2131.098      29.904 o 
  11  17   6    2722.039    2726.925      67.708 o 
  11  17   8    1033.531    1061.317      27.647 o 
  11  17  10    1143.067    1190.526      30.468 o 
  11  17  12     669.597     712.059      44.010 o 
  11  18 -13     812.847     827.726      26.519 o 
  11  18 -11     800.294     803.464      27.647 o 
  11  18  -9    1180.946    1197.297      18.055 o 
  11  18  -7    1782.343    1792.559      55.295 o 
  11  18  -5    1974.247    1921.768      32.725 o 
  11  18  -3    2634.508    2637.776      38.368 o 
  11  18  -1    3164.059    3132.606      42.881 o 
  11  18   1    2320.704    2328.014      35.547 o 
  11  18   3    2579.168    2641.162      32.161 o 
  11  18   5    1936.364    1959.007      27.647 o 
  11  18   7    2296.550    2238.865      67.708 o 
  11  18   9     799.152     807.978      16.363 o 
  11  18  11     884.205     912.360      27.647 o 
  11  18  13     625.822     664.099      20.877 o 
  11  19 -12     591.268     574.951      22.005 o 
  11  19 -10    1529.111    1556.711      40.625 o 
  11  19  -8    1384.537    1346.253      21.441 o 
  11  19  -6    2067.104    2092.730      42.881 o 
  11  19  -4    1600.895    1550.505      56.423 o 
  11  19  -2    2752.983    2737.081      35.547 o 
  11  19   0    1926.167    1899.763      37.803 o 
  11  19   2    2105.728    2097.244      35.547 o 
  11  19   4    1546.161    1508.752      18.620 o 
  11  19   6    2073.159    2074.110      38.932 o 
  11  19   8    1018.661    1025.771      23.698 o 
  11  19  10    1466.634    1508.187      55.295 o 
  11  19  12     646.892     624.603      20.312 o 
  11  20 -13    1380.808    1432.016      51.909 o 
  11  20 -11    1250.495    1192.219      20.877 o 
  11  20  -9    1345.281    1312.400      20.877 o 
  11  20  -7    2966.336    3011.861      62.065 o 
  11  20  -5    3280.331    3330.651      73.350 o 
  11  20  -3    2611.486    2636.648      73.350 o 
  11  20  -1    3322.406    3271.407      47.960 o 
  11  20   1    3407.089    3442.933      42.881 o 
  11  20   3    3247.633    3209.906      45.138 o 
  11  20   5    2539.169    2581.917      40.060 o 
  11  20   7    2843.432    2795.761      55.295 o 
  11  20   9    1307.536    1308.450      21.441 o 
  11  20  11    1502.856    1477.719     101.561 o 
  11  21 -12     821.297     839.575      23.698 o 
  11  21 -10    1834.205    1922.332      50.216 o 
  11  21  -8    1380.340    1395.906      25.390 o 
  11  21  -6    2131.073    2166.080      53.038 o 
  11  21  -4    1852.236    1869.859      42.317 o 
  11  21  -2    3302.830    3335.729      50.781 o 
  11  21   0    3076.769    3090.289      47.960 o 
  11  21   2    3002.841    3066.027      47.960 o 
  11  21   4    1902.281    1899.199      29.904 o 
  11  21   6    2446.544    2441.424      42.881 o 
  11  21   8    1478.569    1471.512      23.698 o 
  11  21  10    1743.920    1782.967      38.932 o 
  11  21  12     766.739     731.242      37.239 o 
  11  22 -11    1158.152    1099.685      23.133 o 
  11  22  -9    1499.248    1451.764      32.725 o 
  11  22  -7    1400.210    1386.314      17.491 o 
  11  22  -5    1718.030    1706.796      32.161 o 
  11  22  -3    2183.241    2136.176      36.111 o 
  11  22  -1    1582.506    1567.996      28.776 o 
  11  22   1    1186.380    1198.989      14.106 o 
  11  22   3    2498.482    2589.252      50.781 o 
  11  22   5    1671.577    1675.764      23.698 o 
  11  22   7    1312.033    1288.702      16.927 o 
  11  22   9     945.265     962.013      16.363 o 
  11  22  11    1447.884    1520.600      44.010 o 
  11  23 -10    1625.809    1675.199      47.960 o 
  11  23  -8    1403.515    1370.515      28.212 o 
  11  23  -6    1630.818    1675.764      35.547 o 
  11  23  -4    1034.439    1045.519      23.133 o 
  11  23  -2    2219.205    2181.314      33.854 o 
  11  23   0    2807.346    2783.912      53.038 o 
  11  23   2    2446.799    2466.814      50.216 o 
  11  23   4    1023.407     999.252      27.647 o 
  11  23   6    1726.300    1712.439      29.904 o 
  11  23   8    1642.641    1699.461      36.111 o 
  11  23  10    1603.590    1667.865      36.675 o 
  11  24  -9     839.478     842.960      23.698 o 
  11  24  -7    1042.091    1038.748      18.055 o 
  11  24  -5    1345.557    1382.364      21.441 o 
  11  24  -3    1246.179    1252.027      17.491 o 
  11  24  -1    1008.465     992.481      15.234 o 
  11  24   1    1351.089    1376.157      18.055 o 
  11  24   3    2045.822    2071.854      33.854 o 
  11  24   5     876.865     880.763      19.748 o 
  11  24   7    1050.803    1057.367      15.234 o 
  11  24   9     957.992     998.123      18.620 o 
  11  25  -8     750.827     758.890      14.670 o 
  11  25  -6     821.098     796.129      19.184 o 
  11  25  -4     806.392     840.139      16.927 o 
  11  25  -2    1216.939    1225.508      16.927 o 
  11  25   0     738.484     740.834      11.285 o 
  11  25   2    1096.036    1116.612      14.670 o 
  11  25   4     838.720     840.703      17.491 o 
  11  25   6     910.193     905.589      19.184 o 
  11  25   8     738.885     754.940      14.670 o 
  11  26  -7     906.929     895.433      16.927 o 
  11  26  -5    1008.472    1013.922      19.184 o 
  11  26  -3     957.234     972.733      15.234 o 
  11  26  -1    1161.239    1150.465      32.161 o 
  11  26   1     964.105     956.934      13.542 o 
  11  26   3    1191.532    1171.342      26.519 o 
  11  26   5    1032.685    1011.665      17.491 o 
  11  26   7    1289.824    1321.991      23.698 o 
  11  27  -6    1349.883    1339.482      36.675 o 
  11  27  -4     932.396     960.884      32.725 o 
  11  27  -2    1243.521    1186.576      23.698 o 
  11  27   0     990.471     990.788      12.413 o 
  11  27   2    1017.554    1005.458      16.363 o 
  11  27   4     991.822     973.297      14.670 o 
  11  27   6    1601.644    1684.227      53.038 o 
  11  28  -5     936.730     944.521      23.698 o 
  11  28  -3    1096.523    1100.813      18.620 o 
  11  28  -1    1116.374    1118.869      16.363 o 
  11  28   1     773.615     780.330      11.285 o 
  11  28   3    1113.195    1117.176      27.647 o 
  11  28   5     921.321     906.154      12.977 o 
  11  29  -4     576.785     578.900      15.798 o 
  11  29  -2     666.531     655.071      17.491 o 
  11  29   0     613.846     619.525       9.592 o 
  11  29   2     897.941     892.612      13.542 o 
  11  29   4     650.802     644.351      17.491 o 
  12   0 -14    2099.558    2020.508     118.488 o 
  12   0 -12    2955.837    2963.901      73.350 o 
  12   0 -10    3180.914    3150.662      90.277 o 
  12   0  -8    5802.670    5789.002      62.065 o 
  12   0  -6    3868.202    3868.362      20.312 o 
  12   0  -4    9823.294    9862.744      35.547 o 
  12   0  -2    5112.872    5127.160      22.005 o 
  12   0   0   12564.090   12587.976      40.060 o 
  12   0   2    4651.203    4654.335      16.927 o 
  12   0   4   10237.451   10257.705      35.547 o 
  12   0   6    4202.388    4239.626      20.312 o 
  12   0   8    5621.969    5632.146      49.088 o 
  12   0  10    3393.462    3341.371      62.065 o 
  12   0  12    3097.131    3157.432      95.919 o 
  12   0  14    1890.624    1898.635      51.909 o 
  12   1 -13    2699.052    2678.965     186.196 o 
  12   1 -11    4585.730    4392.532     118.488 o 
  12   1  -9    4024.747    3965.410      55.295 o 
  12   1  -7    7817.941    7933.077      67.708 o 
  12   1  -5    7477.463    7498.620      27.647 o 
  12   1  -3   11056.258   11081.481      34.418 o 
  12   1  -1    9386.599    9383.148      25.390 o 
  12   1   1    9154.619    9146.172      28.776 o 
  12   1   3    9457.726    9388.791      41.753 o 
  12   1   5    9457.269    9473.425      37.239 o 
  12   1   7    7900.523    8000.784      62.065 o 
  12   1   9    3985.055    3990.236      44.010 o 
  12   1  11    4104.229    4105.339      62.065 o 
  12   1  13    3241.321    3334.036     107.204 o 
  12   2 -14    1685.814    1610.313     118.488 o 
  12   2 -12    2473.481    2527.187      90.277 o 
  12   2 -10    1144.044    1138.052      27.647 o 
  12   2  -8    3044.736    3012.425      33.854 o 
  12   2  -6    3893.187    3919.707      22.005 o 
  12   2  -4    7980.426    8028.996      28.212 o 
  12   2  -2    2259.315    2265.384      12.413 o 
  12   2   0    8986.760    9010.757      24.826 o 
  12   2   2    3228.092    3226.833      14.106 o 
  12   2   4    8387.218    8361.892      26.519 o 
  12   2   6    3982.060    3993.621      22.005 o 
  12   2   8    3838.599    3853.692      33.854 o 
  12   2  10    1910.880    1983.833      67.708 o 
  12   2  12    2413.075    2527.751     101.561 o 
  12   3 -13    1632.688    1672.943      33.290 o 
  12   3 -11    2405.539    2404.749      56.423 o 
  12   3  -9    2775.475    2726.360      41.189 o 
  12   3  -7    5078.044    5086.535      31.033 o 
  12   3  -5    2179.805    2186.392      15.234 o 
  12   3  -3    4682.388    4691.010      19.184 o 
  12   3  -1    4019.331    4028.604      14.106 o 
  12   3   1    4511.845    4536.975      15.234 o 
  12   3   3    3534.292    3506.691      14.670 o 
  12   3   5    2940.327    2948.667      20.312 o 
  12   3   7    4588.791    4651.514      40.625 o 
  12   3   9    3579.440    3598.096      67.708 o 
  12   3  11    2112.681    2118.120      78.992 o 
  12   3  13    1429.870    1426.374      34.418 o 
  12   4 -14    1623.815    1702.283      51.909 o 
  12   4 -12    1869.269    1925.718      78.992 o 
  12   4 -10    1808.245    1877.194      50.781 o 
  12   4  -8    3576.724    3633.643      56.423 o 
  12   4  -6    2855.551    2870.239      18.055 o 
  12   4  -4    8347.203    8390.104      27.083 o 
  12   4  -2    2566.574    2564.990      13.542 o 
  12   4   0    6068.229    6088.044      33.854 o 
  12   4   2    2230.662    2206.704      11.285 o 
  12   4   4    8833.166    8830.203      34.418 o 
  12   4   6    3588.951    3588.504      22.569 o 
  12   4   8    3521.689    3543.930      50.216 o 
  12   4  10    1704.881    1787.481     101.561 o 
  12   4  12    2214.659    2323.500      56.423 o 
  12   4  14    1713.302    1831.491     101.561 o 
  12   5 -15     864.098     918.567      38.368 o 
  12   5 -13    1349.947    1350.203      32.161 o 
  12   5 -11    2916.052    2945.282      67.708 o 
  12   5  -9    1710.088    1710.746      34.418 o 
  12   5  -7    3377.320    3328.394      28.776 o 
  12   5  -5    2884.524    2908.043      15.234 o 
  12   5  -3    5853.021    5851.067      24.262 o 
  12   5  -1    4452.021    4468.139      17.491 o 
  12   5   1    5310.115    5295.865      19.184 o 
  12   5   3    4642.740    4644.179      16.363 o 
  12   5   5    3591.634    3590.761      17.491 o 
  12   5   7    4054.302    4078.256      35.547 o 
  12   5   9    2624.762    2646.804      40.625 o 
  12   5  11    1984.310    2095.551     101.561 o 
  12   5  13    1641.844    1663.351      43.446 o 
  12   5  15     995.039    1035.362      35.547 o 
  12   6 -16    1331.464    1360.359      43.446 o 
  12   6 -14    1500.489    1513.266      49.652 o 
  12   6 -12    2177.041    2149.717      78.992 o 
  12   6 -10    2788.273    2716.204      55.295 o 
  12   6  -8    4368.181    4294.356      73.350 o 
  12   6  -6    3236.136    3252.787      23.133 o 
  12   6  -4    8907.864    8926.122      33.854 o 
  12   6  -2    3104.233    3086.339      15.234 o 
  12   6   0    6615.651    6635.347      24.262 o 
  12   6   2    3782.966    3782.599      16.363 o 
  12   6   4    8587.106    8604.511      37.803 o 
  12   6   6    2404.666    2431.268      21.441 o 
  12   6   8    4084.829    4078.256      41.753 o 
  12   6  10    2707.197    2707.177      62.065 o 
  12   6  12    2056.225    2032.357      78.992 o 
  12   6  16    1418.507    1468.691      90.277 o 
  12   7 -15    1004.665    1016.179      29.340 o 
  12   7 -13     987.684     959.756      46.831 o 
  12   7 -11    3156.378    3046.279      73.350 o 
  12   7  -9    2913.294    2860.647      67.708 o 
  12   7  -7    3737.338    3734.640      36.111 o 
  12   7  -5    3656.564    3654.519      21.441 o 
  12   7  -3    8890.449    8880.983      34.418 o 
  12   7  -1    6716.586    6697.413      24.826 o 
  12   7   1    7753.090    7718.669      24.262 o 
  12   7   3    8624.486    8632.723      34.418 o 
  12   7   5    4245.229    4218.750      25.390 o 
  12   7   7    3029.854    3028.224      30.468 o 
  12   7   9    3529.786    3581.169      55.295 o 
  12   7  11    3143.379    3160.818     101.561 o 
  12   7  13    1202.197    1217.045      24.262 o 
  12   7  15     648.351     674.819      33.290 o 
  12   8 -16    1247.107    1228.893      42.317 o 
  12   8 -14    1500.488    1543.170      52.473 o 
  12   8 -12    2068.260    2119.813      55.295 o 
  12   8 -10    2597.023    2580.225      73.350 o 
  12   8  -8    7025.865    6973.885      73.350 o 
  12   8  -6    5162.326    5283.452      90.277 o 
  12   8  -4    6515.408    6550.713      26.519 o 
  12   8  -2    5236.493    5219.693      21.441 o 
  12   8   0   18643.953   18788.865      56.423 o 
  12   8   2    5590.517    5568.952      20.877 o 
  12   8   4    6491.242    6499.932      27.083 o 
  12   8   6    4812.256    4730.506      39.496 o 
  12   8   8    6630.365    6578.924      62.065 o 
  12   8  10    2444.658    2462.301      56.423 o 
  12   8  12    2306.630    2299.802      73.350 o 
  12   8  14    1756.280    1728.237     124.131 o 
  12   9 -15    1312.505    1270.082      47.395 o 
  12   9 -13    1715.471    1709.618      62.065 o 
  12   9 -11    2301.988    2390.079      62.065 o 
  12   9  -9    2364.875    2352.276      53.602 o 
  12   9  -7    6209.058    6133.183      67.708 o 
  12   9  -5    3805.184    3853.128      29.340 o 
  12   9  -3    5615.595    5642.302      23.698 o 
  12   9  -1    6594.146    6573.282      23.133 o 
  12   9   1    7243.233    7272.927      32.725 o 
  12   9   3    5064.172    5082.585      28.212 o 
  12   9   5    4020.815    4026.347      42.317 o 
  12   9   7    4692.912    4608.068      47.960 o 
  12   9   9    2390.427    2318.422      46.267 o 
  12   9  11    2290.859    2209.526      67.708 o 
  12   9  13    1874.401    2008.095     118.488 o 
  12  10 -16     646.931     627.424      32.161 o 
  12  10 -14     599.926     612.754      29.340 o 
  12  10 -12    1347.176    1374.465      36.675 o 
  12  10 -10    1913.416    1783.532      73.350 o 
  12  10  -8    2732.776    2749.494      40.625 o 
  12  10  -6    1610.683    1635.703      44.010 o 
  12  10  -4    6238.384    6302.452      53.038 o 
  12  10  -2    4436.927    4443.313      20.312 o 
  12  10   0    7549.249    7555.042      28.212 o 
  12  10   2    3175.139    3179.437      16.927 o 
  12  10   4    6552.861    6618.420      62.065 o 
  12  10   6    2452.426    2436.910      42.881 o 
  12  10   8    2393.790    2386.130      33.854 o 
  12  10  10    1621.237    1646.424      33.854 o 
  12  10  12    1539.009    1626.676      84.635 o 
  12  10  14     687.457     667.484      44.010 o 
  12  11 -15    1121.062    1077.115      44.574 o 
  12  11 -13    1946.653    1960.700      44.010 o 
  12  11 -11    2707.364    2715.076     107.204 o 
  12  11  -9    1641.189    1652.066      26.519 o 
  12  11  -7    5102.998    5115.311      55.295 o 
  12  11  -5    5822.466    5817.213      37.239 o 
  12  11  -3    6757.202    6815.901      34.418 o 
  12  11  -1    4670.559    4694.396      21.441 o 
  12  11   1    5732.380    5738.221      24.826 o 
  12  11   3    6311.427    6420.940      62.065 o 
  12  11   5    5438.197    5412.660      53.038 o 
  12  11   7    4053.425    4034.246      49.088 o 
  12  11   9    1923.222    1878.322      32.161 o 
  12  11  11    2355.846    2328.578      73.350 o 
  12  11  13    2121.824    2286.261     118.488 o 
  12  12 -16     976.403     950.164      37.803 o 
  12  12 -14    1162.286    1135.231      46.267 o 
  12  12 -12    1404.569    1433.145      62.065 o 
  12  12 -10    1814.955    1828.670      42.317 o 
  12  12  -8    4386.641    4416.230      56.423 o 
  12  12  -6    2567.510    2570.069      36.675 o 
  12  12  -4    4480.606    4463.061      40.625 o 
  12  12  -2    3487.798    3513.462      23.133 o 
  12  12   0    9847.757    9998.159      84.635 o 
  12  12   2    3098.844    3145.583      25.390 o 
  12  12   4    3876.018    3862.156      34.418 o 
  12  12   6    2476.300    2478.099      38.368 o 
  12  12   8    4655.288    4667.313      62.065 o 
  12  12  10    1664.209    1711.310      62.065 o 
  12  12  12     983.560     958.063      28.776 o 
  12  12  14    1085.022    1073.730      33.854 o 
  12  13 -15    1356.834    1357.538      34.982 o 
  12  13 -13     934.013     984.582      31.033 o 
  12  13 -11    1610.995    1586.615      51.909 o 
  12  13  -9    1800.916    1761.527      40.625 o 
  12  13  -7    3384.958    3426.006      62.065 o 
  12  13  -5    4122.556    4104.775      53.038 o 
  12  13  -3    7058.170    6968.243      50.216 o 
  12  13  -1    3615.199    3594.710      26.519 o 
  12  13   1    4056.814    3995.314      32.161 o 
  12  13   3    6596.354    6561.998      47.395 o 
  12  13   5    4786.745    4723.171      47.960 o 
  12  13   7    2887.788    2853.312      53.038 o 
  12  13   9    1960.228    1941.516      33.854 o 
  12  13  11    1529.536    1556.147      44.010 o 
  12  13  13    1239.110    1188.269      38.932 o 
  12  14 -14    1099.017    1084.450      44.574 o 
  12  14 -12    2376.826    2227.581     197.481 o 
  12  14 -10    2329.171    2414.341      84.635 o 
  12  14  -8    2827.195    2852.184      53.038 o 
  12  14  -6    2527.748    2535.086      45.138 o 
  12  14  -4    6292.846    6291.167      56.423 o 
  12  14  -2    3036.018    3031.609      27.083 o 
  12  14   0    5265.310    5252.419      40.625 o 
  12  14   2    2676.190    2624.799      29.904 o 
  12  14   4    5412.986    5381.063      53.602 o 
  12  14   6    2459.656    2538.472      62.065 o 
  12  14   8    3280.438    3381.432      67.708 o 
  12  14  10    1927.767    2063.954     112.846 o 
  12  14  12    1803.172    1786.917      35.547 o 
  12  14  14    1197.406    1183.191      33.290 o 
  12  15 -15     909.483     959.756      39.496 o 
  12  15 -13    1223.608    1176.984      55.859 o 
  12  15 -11    1774.987    1710.182      33.854 o 
  12  15  -9    1191.674    1215.916      20.312 o 
  12  15  -7    2870.928    2817.766      53.038 o 
  12  15  -5    3270.350    3222.319      42.881 o 
  12  15  -3    4306.992    4309.590      49.088 o 
  12  15  -1    2813.101    2765.856      32.161 o 
  12  15   1    3612.673    3578.912      37.803 o 
  12  15   3    4089.172    4045.531      41.189 o 
  12  15   5    3470.651    3459.295      62.065 o 
  12  15   7    2738.881    2711.690      50.781 o 
  12  15   9    1785.030    1813.436      31.033 o 
  12  15  11    1403.961    1373.901      25.390 o 
  12  15  13    1310.628    1293.216      27.647 o 
  12  16 -14     823.273     823.212      39.496 o 
  12  16 -12    1244.232    1188.833      32.161 o 
  12  16 -10    1535.410    1554.454      38.932 o 
  12  16  -8    2284.631    2316.729      44.010 o 
  12  16  -6    1301.590    1293.780      21.441 o 
  12  16  -4    3661.088    3643.235      44.574 o 
  12  16  -2    2200.199    2204.448      40.625 o 
  12  16   0    3675.529    3645.491      48.524 o 
  12  16   2    1764.207    1736.701      29.904 o 
  12  16   4    4063.617    4069.792      38.932 o 
  12  16   6    1670.448    1640.217      35.547 o 
  12  16   8    2033.043    2041.949      32.161 o 
  12  16  10    1618.632    1679.713      39.496 o 
  12  16  12    1474.248    1483.925      67.708 o 
  12  16  14     701.171     708.673      24.826 o 
  12  17 -13     656.282     655.635      24.826 o 
  12  17 -11    1018.414    1043.826      28.212 o 
  12  17  -9    1161.430    1154.979      17.491 o 
  12  17  -7    2315.265    2349.455      40.060 o 
  12  17  -5     528.888     544.426      22.005 o 
  12  17  -3     950.378     916.310      18.055 o 
  12  17  -1    1807.201    1760.398      29.904 o 
  12  17   1    2066.065    2012.609      44.010 o 
  12  17   3     553.980     569.308      11.849 o 
  12  17   5    1075.775    1070.345      23.698 o 
  12  17   7    1847.535    1830.363      27.647 o 
  12  17   9    1145.141    1194.475      18.055 o 
  12  17  11     902.864     921.388      27.083 o 
  12  17  13     935.150     955.242      62.065 o 
  12  18 -12    1076.201    1082.194      29.340 o 
  12  18 -10     723.203     714.315      20.312 o 
  12  18  -8    1849.445    1806.665      53.038 o 
  12  18  -6    1727.809    1662.222      36.675 o 
  12  18  -4    2018.612    2012.045      45.138 o 
  12  18  -2    1066.460    1033.670      22.005 o 
  12  18   0    3915.643    3918.015      55.295 o 
  12  18   2    2073.426    2082.010      32.161 o 
  12  18   4    2464.783    2431.268      40.060 o 
  12  18   6    1432.583    1445.558      53.602 o 
  12  18   8    1944.707    1959.571      40.625 o 
  12  18  10    1242.294    1253.155      22.569 o 
  12  18  12    1255.011    1309.578      30.468 o 
  12  19 -13     720.637     753.247      23.698 o 
  12  19 -11    1910.370    1943.209      67.708 o 
  12  19  -9    1827.103    1792.559      37.803 o 
  12  19  -7    1618.452    1621.033      40.625 o 
  12  19  -5    1224.397    1230.022      24.262 o 
  12  19  -3    2878.810    2924.969      62.065 o 
  12  19  -1    2099.512    2078.624      41.189 o 
  12  19   1    2070.994    2069.032      67.708 o 
  12  19   3    2379.691    2328.014      35.547 o 
  12  19   5    1989.015    1961.828      32.725 o 
  12  19   7    1557.461    1478.283      27.647 o 
  12  19   9    1894.775    1902.584      35.547 o 
  12  19  11    1746.167    1774.504      62.065 o 
  12  19  13     937.644     950.164      73.350 o 
  12  20 -12    1168.527    1150.465      28.212 o 
  12  20 -10    1030.863    1044.390      23.133 o 
  12  20  -8    1340.850    1294.908      31.033 o 
  12  20  -6    1216.007    1166.828      29.340 o 
  12  20  -4    2711.921    2675.580      78.992 o 
  12  20  -2     912.302     898.254      15.798 o 
  12  20   0    1608.294    1583.794      29.904 o 
  12  20   2    1295.684    1294.344      15.234 o 
  12  20   4    2866.696    2847.106      45.703 o 
  12  20   6    1153.830    1120.561      21.441 o 
  12  20   8    1269.992    1239.050      33.854 o 
  12  20  10    1026.958    1065.267      37.803 o 
  12  20  12    1321.797    1335.533      73.350 o 
  12  21 -11    1240.937    1239.050      30.468 o 
  12  21  -9    1483.392    1482.797      37.803 o 
  12  21  -7    2246.624    2320.115      90.277 o 
  12  21  -5    1241.435    1199.553      24.826 o 
  12  21  -3    1971.995    1980.448      41.189 o 
  12  21  -1    3014.495    3014.682      55.295 o 
  12  21   1    3431.907    3404.001      49.652 o 
  12  21   3    1728.869    1711.310      33.854 o 
  12  21   5    1546.615    1579.280      23.698 o 
  12  21   7    2573.664    2532.829      62.065 o 
  12  21   9    1996.189    1959.007      37.803 o 
  12  21  11     932.554     911.796      29.904 o 
  12  22 -10    1028.698    1048.340      31.033 o 
  12  22  -8    1575.920    1570.817      29.904 o 
  12  22  -6    1291.045    1298.858      22.005 o 
  12  22  -4    2707.237    2792.939      67.708 o 
  12  22  -2    1162.085    1157.800      16.927 o 
  12  22   0    1574.230    1579.280      18.620 o 
  12  22   2    1366.898    1416.218      19.184 o 
  12  22   4    2772.645    2811.559      49.652 o 
  12  22   6    1096.671    1107.584      20.877 o 
  12  22   8    1476.813    1524.550      35.547 o 
  12  22  10    1190.402    1169.649      25.955 o 
  12  23  -9     774.948     820.391      14.670 o 
  12  23  -7    1135.679    1132.410      19.748 o 
  12  23  -5    1218.079    1229.458      22.005 o 
  12  23  -3    1991.233    2017.687      38.368 o 
  12  23  -1    1275.667    1276.853      16.363 o 
  12  23   1    1427.166    1418.475      22.569 o 
  12  23   3    1601.414    1599.593      22.569 o 
  12  23   5    1456.709    1473.769      23.133 o 
  12  23   7    1217.101    1191.090      17.491 o 
  12  23   9    1102.801    1127.896      17.491 o 
  12  24 -10     453.339     409.405      27.083 o 
  12  24  -8     872.895     895.998      28.212 o 
  12  24  -6    1071.245    1109.841      28.212 o 
  12  24  -4    1641.095    1649.245      25.390 o 
  12  24  -2     859.272     857.066      23.698 o 
  12  24   0    1766.833    1762.655      32.161 o 
  12  24   2     800.988     804.028      19.748 o 
  12  24   4    1559.797    1542.041      23.698 o 
  12  24   6    1185.699    1186.576      16.927 o 
  12  24   8    1087.029    1105.327      20.312 o 
  12  24  10     440.987     464.361      42.317 o 
  12  25  -9     723.005     704.724      25.955 o 
  12  25  -7    1220.413    1262.183      28.212 o 
  12  25  -5    1019.807    1043.826      19.748 o 
  12  25  -3    1609.928    1653.759      34.418 o 
  12  25  -1    1144.853    1151.030      18.620 o 
  12  25   1     967.105     985.710      13.542 o 
  12  25   3    1115.037    1101.377      18.620 o 
  12  25   5    1392.516    1348.510      23.133 o 
  12  25   7     981.254     981.761      21.441 o 
  12  25   9     612.969     634.759      16.927 o 
  12  26  -8    1347.387    1354.152      45.703 o 
  12  26  -6     993.604    1012.229      30.468 o 
  12  26  -4    1619.777    1576.459      41.189 o 
  12  26  -2    1478.994    1453.457      22.005 o 
  12  26   0    2560.321    2601.101      45.138 o 
  12  26   2    1268.664    1261.619      18.620 o 
  12  26   4    1662.687    1652.066      38.368 o 
  12  26   6    1087.781    1105.327      19.748 o 
  12  26   8    1264.084    1296.601      36.111 o 
  12  27  -7    1312.713    1336.097      40.625 o 
  12  27  -5    1103.810    1134.103      17.491 o 
  12  27  -3    1031.929    1020.692      18.620 o 
  12  27  -1    1092.478    1102.506      18.620 o 
  12  27   1    1637.880    1685.920      37.239 o 
  12  27   3    1162.476    1167.957      22.005 o 
  12  27   5     851.863     860.451      27.647 o 
  12  27   7     869.142     911.796      27.647 o 
  12  28  -4    1106.757    1099.685      27.083 o 
  12  28  -2     948.200     985.146      16.927 o 
  12  28   0    1461.707    1483.925      33.854 o 
  12  28   2     803.937     822.083      12.977 o 
  12  28   4     977.972     958.627      16.927 o 
  12  29  -3    1233.518    1224.380      47.960 o 
  12  29  -1     787.967     804.592      13.542 o 
  12  29   1     964.696     976.118      17.491 o 
  12  29   3    1185.780    1212.531      39.496 o 
  13   0 -15    1611.311    1569.124      84.635 o 
  13   0 -13    2487.621    2453.837     118.488 o 
  13   0 -11    2679.028    2610.129     129.773 o 
  13   0  -9    3559.254    3543.930      47.960 o 
  13   0  -7    7050.354    7002.097      45.703 o 
  13   0  -5    7006.375    6985.170      27.647 o 
  13   0  -3    8807.525    8858.414      32.161 o 
  13   0  -1   10485.417   10477.755      32.725 o 
  13   0   1    9541.612    9563.702      31.033 o 
  13   0   3    9608.249    9541.133      42.881 o 
  13   0   5    6253.420    6262.955      26.519 o 
  13   0   7    7254.073    7244.716      38.932 o 
  13   0   9    3280.785    3293.976      41.189 o 
  13   0  11    3276.421    3240.938      73.350 o 
  13   0  13    1994.604    2050.413      84.635 o 
  13   1 -14    2153.366    2078.624      67.708 o 
  13   1 -12    1517.816    1570.817      29.904 o 
  13   1 -10    4610.889    4588.320      84.635 o 
  13   1  -8    3419.417    3378.046      46.267 o 
  13   1  -6    6240.219    6319.378      40.625 o 
  13   1  -4    5637.443    5637.788      23.698 o 
  13   1  -2    8776.815    8796.349      26.519 o 
  13   1   0    7523.015    7492.977      30.468 o 
  13   1   2    9064.885    9067.180      27.647 o 
  13   1   4    5298.683    5276.681      23.698 o 
  13   1   6    5399.896    5378.242      38.932 o 
  13   1   8    3186.779    3181.694      32.161 o 
  13   1  10    4889.623    4913.881      90.277 o 
  13   1  12    1372.721    1444.994      62.065 o 
  13   1  14    1860.372    1833.748      55.859 o 
  13   2 -13    1461.555    1442.737      45.703 o 
  13   2 -11    2411.012    2400.235      62.065 o 
  13   2  -9    3055.340    3003.397      50.216 o 
  13   2  -7    5062.791    5022.213      37.803 o 
  13   2  -5    6281.481    6274.240      26.519 o 
  13   2  -3    8938.041    8959.976      32.161 o 
  13   2  -1    9179.406    9196.952      31.033 o 
  13   2   1    8755.362    8739.926      34.982 o 
  13   2   3    9933.753    9986.875      36.111 o 
  13   2   5    5641.640    5664.871      25.955 o 
  13   2   7    5745.131    5749.506      34.418 o 
  13   2   9    2348.083    2343.248      51.909 o 
  13   2  11    2585.548    2597.716      73.350 o 
  13   2  13    1667.481    1587.744      78.992 o 
  13   3 -14    1588.028    1511.008      90.277 o 
  13   3 -12    1282.775    1269.518      26.519 o 
  13   3 -10    4082.289    3973.873      73.350 o 
  13   3  -8    2480.323    2431.268      34.418 o 
  13   3  -6    4163.774    4176.432      22.569 o 
  13   3  -4    3915.009    3927.042      24.826 o 
  13   3  -2    6681.438    6652.274      23.698 o 
  13   3   0    5503.312    5518.171      20.877 o 
  13   3   2    6478.884    6471.721      24.262 o 
  13   3   4    3265.427    3242.631      19.184 o 
  13   3   6    3761.861    3765.673      22.005 o 
  13   3   8    2310.586    2339.863      34.418 o 
  13   3  10    3712.669    3796.141      84.635 o 
  13   3  12    1122.196    1148.208      25.390 o 
  13   3  16     637.544     622.346      23.698 o 
  13   4 -15    1047.475    1021.821      37.803 o 
  13   4 -13     978.113    1039.312      51.909 o 
  13   4 -11    1949.689    1930.232      84.635 o 
  13   4  -9    3534.137    3466.631      56.423 o 
  13   4  -7    3760.809    3739.718      30.468 o 
  13   4  -5    3971.614    3964.846      19.748 o 
  13   4  -3    6469.040    6477.363      24.826 o 
  13   4  -1    5893.300    5867.994      19.748 o 
  13   4   1    5178.842    5158.193      20.312 o 
  13   4   3    7422.757    7436.554      32.161 o 
  13   4   5    3093.620    3111.166      18.055 o 
  13   4   7    3603.668    3613.895      25.955 o 
  13   4   9    2533.242    2557.656      42.881 o 
  13   4  11    2289.794    2307.137      84.635 o 
  13   4  13    1022.592    1024.078      44.574 o 
  13   4  15    1294.943    1291.523      38.932 o 
  13   5 -16     373.602     299.945      18.620 o 
  13   5 -14    1031.195     999.252      42.317 o 
  13   5 -12    1142.488    1146.516      23.133 o 
  13   5 -10    2965.945    2896.758      90.277 o 
  13   5  -8    1246.241    1265.004      26.519 o 
  13   5  -6    3877.475    3895.446      30.468 o 
  13   5  -4    3863.877    3896.574      18.055 o 
  13   5  -2    5832.107    5834.140      23.133 o 
  13   5   0    5023.355    5002.465      24.826 o 
  13   5   2    6722.980    6719.982      22.005 o 
  13   5   4    3569.382    3569.885      19.184 o 
  13   5   6    3184.930    3190.722      30.468 o 
  13   5   8    1397.471    1407.754      23.698 o 
  13   5  10    3243.807    3170.410      53.038 o 
  13   5  12    1007.630    1022.385      29.904 o 
  13   6 -15    1304.114    1328.198      45.138 o 
  13   6 -13    1775.582    1654.323      51.345 o 
  13   6 -11    1872.798    1854.625      35.547 o 
  13   6  -9    3301.185    3243.195      49.088 o 
  13   6  -7    6152.563    6144.467      53.602 o 
  13   6  -5    4452.826    4482.809      23.133 o 
  13   6  -3    4235.143    4245.833      19.748 o 
  13   6  -1    7601.080    7583.254      29.904 o 
  13   6   1    6849.641    6849.755      22.005 o 
  13   6   3    4810.883    4816.833      20.312 o 
  13   6   5    3304.155    3344.757      23.133 o 
  13   6   7    5908.024    5946.986      62.065 o 
  13   6   9    2562.436    2564.990      47.960 o 
  13   6  11    2130.313    2100.629      55.295 o 
  13   6  13    1487.675    1536.963      73.350 o 
  13   7 -16     719.666     676.512      31.597 o 
  13   7 -14    2379.849    2621.414     163.627 o 
  13   7 -12    1328.844    1349.639      23.698 o 
  13   7 -10    2974.452    3013.553      62.065 o 
  13   7  -8    2945.750    2916.506      42.881 o 
  13   7  -6    6408.813    6347.590      55.295 o 
  13   7  -4    5462.374    5490.524      24.262 o 
  13   7  -2    8477.772    8429.600      34.418 o 
  13   7   0    6839.302    6844.112      24.262 o 
  13   7   2    7605.174    7617.108      29.340 o 
  13   7   4    5840.287    5839.783      23.133 o 
  13   7   6    6784.828    6725.624      62.065 o 
  13   7   8    2508.214    2540.165      32.161 o 
  13   7  10    3099.600    3050.228     101.561 o 
  13   7  12    1487.106    1548.248      47.960 o 
  13   8 -15     668.423     709.237      25.390 o 
  13   8 -13    1397.513    1430.324      49.652 o 
  13   8 -11    1833.709    1829.798      40.625 o 
  13   8  -9    1809.294    1813.436      42.317 o 
  13   8  -7    2985.704    2975.186      42.881 o 
  13   8  -5    3396.131    3373.532      22.569 o 
  13   8  -3    4415.135    4401.560      25.390 o 
  13   8  -1    5162.853    5145.779      18.620 o 
  13   8   1    3457.535    3444.625      15.798 o 
  13   8   3    4085.631    4086.155      19.748 o 
  13   8   5    3576.666    3582.298      29.340 o 
  13   8   7    4253.458    4189.409      41.189 o 
  13   8   9    1052.975    1107.584      19.748 o 
  13   8  11    1740.724    1656.580      50.781 o 
  13   8  13    1330.613    1233.971      38.932 o 
  13   9 -16     642.122     630.809      33.290 o 
  13   9 -14    2282.822    2115.863     152.342 o 
  13   9 -12    1696.619    1716.388      31.033 o 
  13   9 -10    2510.316    2497.283      90.277 o 
  13   9  -8    1751.713    1787.481      25.390 o 
  13   9  -6    5583.472    5529.456      67.708 o 
  13   9  -4    4486.145    4498.607      31.033 o 
  13   9  -2    4117.459    4104.210      20.312 o 
  13   9   0    2627.917    2630.441      16.927 o 
  13   9   2    4667.706    4663.363      23.133 o 
  13   9   4    4021.979    4053.430      37.803 o 
  13   9   6    4949.450    4922.909      46.831 o 
  13   9   8    1944.084    1992.297      25.390 o 
  13   9  10    2621.013    2613.514     124.131 o 
  13   9  12    1374.966    1392.520      32.161 o 
  13   9  14    2188.070    2083.702     101.561 o 
  13  10 -15    1039.691    1043.826      43.446 o 
  13  10 -13    1244.404    1227.765      27.083 o 
  13  10 -11    1726.574    1729.366      29.904 o 
  13  10  -9    2641.657    2579.096      67.708 o 
  13  10  -7    2893.822    2848.234      41.189 o 
  13  10  -5    2729.513    2723.539      23.133 o 
  13  10  -3    4843.827    4856.894      37.803 o 
  13  10  -1    4891.164    4918.395      32.725 o 
  13  10   1    4329.183    4333.288      25.390 o 
  13  10   3    5528.064    5563.310      34.982 o 
  13  10   5    2418.132    2431.268      29.904 o 
  13  10   7    3871.974    3801.783      46.831 o 
  13  10   9    2909.069    2866.290      49.088 o 
  13  10  11    2061.402    2091.037      55.295 o 
  13  10  13     715.699     694.567      36.675 o 
  13  11 -16     905.261     923.645      37.803 o 
  13  11 -14    1696.677    1659.401      56.423 o 
  13  11 -12     971.085    1011.665      27.083 o 
  13  11 -10    2803.827    2787.862      84.635 o 
  13  11  -8    2007.566    1940.388      42.881 o 
  13  11  -6    3792.596    3787.113      53.038 o 
  13  11  -4    3148.773    3141.070      25.390 o 
  13  11  -2    3856.552    3826.045      36.111 o 
  13  11   0    2494.447    2545.807      20.312 o 
  13  11   2    4070.125    4078.820      35.547 o 
  13  11   4    3293.448    3290.026      27.647 o 
  13  11   6    3993.820    3969.360      45.138 o 
  13  11   8    1967.173    1966.342      33.854 o 
  13  11  10    2642.006    2596.587      67.708 o 
  13  11  12    1225.688    1228.893      30.468 o 
  13  11  14    1936.385    1920.075     101.561 o 
  13  12 -15     904.365     886.406      28.212 o 
  13  12 -13    1862.864    1917.818      44.010 o 
  13  12 -11    2588.439    2491.076     107.204 o 
  13  12  -9    2492.768    2483.177      84.635 o 
  13  12  -7    3365.471    3374.097      50.781 o 
  13  12  -5    3311.768    3252.223      38.368 o 
  13  12  -3    3707.090    3715.456      32.161 o 
  13  12  -1    4534.185    4544.875      32.725 o 
  13  12   1    4242.392    4208.593      31.033 o 
  13  12   3    4214.856    4152.170      39.496 o 
  13  12   5    2584.336    2545.242      33.854 o 
  13  12   7    4154.311    4037.067      62.065 o 
  13  12   9    2471.469    2491.076      46.831 o 
  13  12  11    2498.915    2556.527      95.919 o 
  13  12  13    1546.218    1466.999      31.033 o 
  13  13 -14    1488.212    1478.283      53.602 o 
  13  13 -12    1084.292    1084.450      49.088 o 
  13  13 -10    3037.270    2905.786      78.992 o 
  13  13  -8    2124.281    2162.694      78.992 o 
  13  13  -6    3650.639    3613.330      49.088 o 
  13  13  -4    3804.233    3823.224      44.010 o 
  13  13  -2    5217.636    5133.931      37.239 o 
  13  13   0    3670.627    3644.363      32.161 o 
  13  13   2    5604.271    5574.594      42.317 o 
  13  13   4    4522.014    4521.177      47.960 o 
  13  13   6    4028.430    3986.851      67.708 o 
  13  13   8    2161.421    2183.007      35.547 o 
  13  13  10    3324.574    3111.729      90.277 o 
  13  13  12    1358.955    1341.175      23.698 o 
  13  13  14    1546.118    1421.860      84.635 o 
  13  14 -15     919.127     899.947      37.803 o 
  13  14 -13    1820.870    1846.161      44.010 o 
  13  14 -11    3179.971    3073.362     101.561 o 
  13  14  -9    3031.386    3093.674      53.038 o 
  13  14  -7    3380.247    3401.744      62.065 o 
  13  14  -5    3662.949    3714.892      46.831 o 
  13  14  -3    4603.677    4628.945      39.496 o 
  13  14  -1    4631.892    4628.380      45.703 o 
  13  14   1    4183.582    4207.465      39.496 o 
  13  14   3    5302.802    5242.827      46.267 o 
  13  14   5    3381.582    3422.620      46.831 o 
  13  14   7    3407.597    3429.391      67.708 o 
  13  14   9    2678.775    2669.938      50.781 o 
  13  14  11    3717.016    3663.547     101.561 o 
  13  14  13    1722.506    1592.258      44.574 o 
  13  15 -14    1334.405    1457.407      51.345 o 
  13  15 -12     693.416     685.540      25.955 o 
  13  15 -10    1709.720    1702.283      36.111 o 
  13  15  -8    2298.639    2258.049      56.423 o 
  13  15  -6    3144.513    3196.364      55.295 o 
  13  15  -4     731.087     734.064      11.285 o 
  13  15  -2    2698.948    2654.703      36.111 o 
  13  15   0    4999.037    4956.762      51.909 o 
  13  15   2    2939.624    2932.869      37.803 o 
  13  15   4    1007.283    1022.385      18.055 o 
  13  15   6    3257.818    3277.049      62.065 o 
  13  15   8    2271.831    2293.596      53.602 o 
  13  15  10    1778.468    1780.146      37.239 o 
  13  15  12     820.928     844.653      27.083 o 
  13  15  14    1365.152    1338.918      32.725 o 
  13  16 -13    1000.252     992.481      47.960 o 
  13  16 -11     917.143     888.098      30.468 o 
  13  16  -9    1240.720    1183.755      38.932 o 
  13  16  -7    2056.874    1992.297      34.418 o 
  13  16  -5    1831.546    1790.867      39.496 o 
  13  16  -3    2103.212    2043.078      40.625 o 
  13  16  -1    2482.941    2497.283      41.189 o 
  13  16   1    2187.121    2111.914      32.161 o 
  13  16   3    2959.549    2930.612      32.161 o 
  13  16   5    1747.417    1745.164      34.418 o 
  13  16   7    2130.256    2102.886      41.189 o 
  13  16   9    1138.026    1166.828      18.055 o 
  13  16  11    1599.675    1571.945      34.982 o 
  13  16  13     854.843     829.983      32.161 o 
  13  17 -14     959.455     942.264      37.803 o 
  13  17 -12    1045.452    1042.133      21.441 o 
  13  17 -10    2533.611    2467.379      78.992 o 
  13  17  -8    1185.419    1183.755      27.083 o 
  13  17  -6    1873.072    1886.786      42.317 o 
  13  17  -4    2414.261    2426.754      38.368 o 
  13  17  -2    3275.017    3279.870      55.295 o 
  13  17   0    1514.623    1553.326      28.212 o 
  13  17   2    2454.171    2424.497      73.350 o 
  13  17   4    2156.581    2119.813      49.088 o 
  13  17   6    2266.177    2396.286      67.708 o 
  13  17   8    1187.964    1164.007      22.569 o 
  13  17  10    2156.443    2195.420      45.138 o 
  13  17  12     915.841     898.819      24.262 o 
  13  18 -13     947.747     943.393      45.703 o 
  13  18 -11     862.545     849.731      24.262 o 
  13  18  -9     568.503     591.878      16.927 o 
  13  18  -7    1252.550    1235.100      17.491 o 
  13  18  -5    2617.581    2558.784      56.423 o 
  13  18  -3    2261.985    2223.067      62.065 o 
  13  18  -1    1294.474    1261.619      18.620 o 
  13  18   1    1409.590    1422.989      29.904 o 
  13  18   3    2842.069    2823.972      37.803 o 
  13  18   5    1921.874    1892.428      28.776 o 
  13  18   7    1682.442    1723.723      67.708 o 
  13  18   9     642.217     642.658      14.670 o 
  13  18  11     888.407     818.134      26.519 o 
  13  18  13     770.348     795.565      62.065 o 
  13  19 -12     627.150     585.671      34.982 o 
  13  19 -10    1592.590    1587.180      30.468 o 
  13  19  -8    1305.465    1346.818      24.262 o 
  13  19  -6    1788.585    1736.136      36.675 o 
  13  19  -4    1657.373    1637.396      25.390 o 
  13  19  -2    2784.767    2804.224      62.065 o 
  13  19   0    2253.200    2260.871      44.010 o 
  13  19   2    2433.621    2437.475      37.803 o 
  13  19   4    1308.517    1319.170      25.390 o 
  13  19   6    1862.115    1850.111      30.468 o 
  13  19   8    1552.329    1604.671      33.854 o 
  13  19  10    1518.350    1504.802      42.317 o 
  13  19  12     371.097     408.164      73.350 o 
  13  20 -11     903.748     902.768      26.519 o 
  13  20  -9    1430.944    1421.860      27.647 o 
  13  20  -7    1708.978    1697.769      36.675 o 
  13  20  -5    2116.916    2166.644      56.423 o 
  13  20  -3    2452.189    2440.860      50.781 o 
  13  20  -1    1968.596    1916.126      50.216 o 
  13  20   1    1515.767    1507.623      27.647 o 
  13  20   3    2562.415    2582.482      42.881 o 
  13  20   5    1776.380    1762.655      29.340 o 
  13  20   7    1622.317    1634.011      42.881 o 
  13  20   9     934.791     944.521      33.854 o 
  13  20  11    1084.012    1160.622      73.350 o 
  13  21 -10    1128.057    1120.561      26.519 o 
  13  21  -8     854.224     848.602      14.106 o 
  13  21  -6    2118.669    2250.150      95.919 o 
  13  21  -4    1792.458    1780.711      47.960 o 
  13  21  -2    2472.636    2409.827      55.295 o 
  13  21   0    2487.341    2540.729      44.574 o 
  13  21   2    2563.273    2599.973      44.010 o 
  13  21   4    1583.845    1593.950      27.647 o 
  13  21   6    2068.513    2050.413      32.161 o 
  13  21   8    1142.974    1131.846      23.133 o 
  13  21  10    1181.650    1153.286      30.468 o 
  13  22 -11     787.521     773.560      33.290 o 
  13  22  -9    1009.892    1019.000      35.547 o 
  13  22  -7    1342.578    1333.276      22.569 o 
  13  22  -5    1519.306    1510.444      55.859 o 
  13  22  -3    1534.067    1530.756      30.468 o 
  13  22  -1    1757.126    1779.018      37.803 o 
  13  22   1    1380.964    1363.180      22.569 o 
  13  22   3    1626.610    1655.451      23.698 o 
  13  22   5    1182.921    1201.246      21.441 o 
  13  22   7    1292.070    1314.092      50.216 o 
  13  22   9     659.140     696.824      23.698 o 
  13  22  11     865.606     868.350      40.060 o 
  13  23 -10     949.180     915.181      35.547 o 
  13  23  -8     778.847     776.381      42.317 o 
  13  23  -6     989.046    1017.871      16.927 o 
  13  23  -4     936.625     969.348      22.005 o 
  13  23  -2    1497.945    1492.389      32.725 o 
  13  23   0     921.426     933.801      18.620 o 
  13  23   2    1197.912    1204.067      14.106 o 
  13  23   4    1078.648    1061.317      18.055 o 
  13  23   6     995.220     976.118      22.005 o 
  13  23   8     358.204     372.730      11.849 o 
  13  23  10     869.054     881.328      51.909 o 
  13  24  -9    1102.255    1105.327      45.703 o 
  13  24  -7    1515.778    1590.001      42.881 o 
  13  24  -5    1003.671     966.526      22.005 o 
  13  24  -3    1031.920    1026.899      19.748 o 
  13  24  -1    2525.852    2515.338      55.295 o 
  13  24   1    2358.774    2431.268      49.088 o 
  13  24   3    1282.901    1273.468      19.748 o 
  13  24   5     848.887     832.804      16.927 o 
  13  24   7    1677.858    1681.970      37.803 o 
  13  24   9     907.377     930.980      19.748 o 
  13  25  -8     945.402     942.264      21.441 o 
  13  25  -6    1646.593    1679.713      50.781 o 
  13  25  -4    1031.875    1042.697      16.363 o 
  13  25  -2    1239.005    1256.541      21.441 o 
  13  25   0    1195.082    1178.677      19.748 o 
  13  25   2    1750.524    1737.829      29.904 o 
  13  25   4     974.182     964.269      19.748 o 
  13  25   6    1086.086    1114.355      40.625 o 
  13  25   8     741.673     740.270      27.647 o 
  13  26  -7     664.303     681.590      17.491 o 
  13  26  -5     883.956     893.741      16.363 o 
  13  26  -3    1523.610    1549.940      29.904 o 
  13  26  -1    1405.459    1356.974      32.161 o 
  13  26   1    1098.446    1116.612      15.798 o 
  13  26   3    1556.221    1526.807      26.519 o 
  13  26   5     849.867     800.078      22.005 o 
  13  26   7     962.851     973.297      19.184 o 
  13  27  -6    1420.813    1407.190      42.317 o 
  13  27  -4    1439.410    1481.104      29.904 o 
  13  27  -2    1363.414    1373.336      27.647 o 
  13  27   0     941.617     928.723      18.620 o 
  13  27   2    1548.059    1575.895      36.111 o 
  13  27   4    1435.834    1407.190      34.418 o 
  13  27   6    1417.961    1458.535      39.496 o 
  13  28  -3     803.441     815.313      16.927 o 
  13  28  -1    1139.397    1094.042      23.698 o 
  13  28   1     897.803     913.489      16.363 o 
  13  28   3     771.639     796.129      16.927 o 
  13  29   0     503.005     496.297      12.413 o 
  14   0 -14    1177.359    1133.538      42.317 o 
  14   0 -12    2313.024    2272.719      67.708 o 
  14   0 -10    3460.392    3424.877      73.350 o 
  14   0  -8    5156.665    5127.724      73.350 o 
  14   0  -6    3946.709    3950.740      25.955 o 
  14   0  -4   11189.810   11307.174      45.138 o 
  14   0  -2    6340.676    6325.021      23.698 o 
  14   0   0   12379.459   12424.350      44.010 o 
  14   0   2    6709.845    6686.128      25.390 o 
  14   0   4   11015.108   11075.839      44.574 o 
  14   0   6    3726.081    3727.869      33.854 o 
  14   0   8    4973.687    4955.070      56.423 o 
  14   0  10    3079.105    3154.611      62.065 o 
  14   0  12    2331.064    2386.694      67.708 o 
  14   0  14    1489.400    1528.500      51.909 o 
  14   1 -15    1391.480    1359.795      44.010 o 
  14   1 -13    1686.738    1658.273      34.418 o 
  14   1 -11    3600.036    3539.980     112.846 o 
  14   1  -9    3526.334    3517.411      42.881 o 
  14   1  -7    4870.876    4878.899      37.239 o 
  14   1  -5    4273.262    4279.686      25.390 o 
  14   1  -3    9162.436    9230.807      34.418 o 
  14   1  -1    6287.918    6268.598      23.133 o 
  14   1   1    6906.043    6906.178      24.262 o 
  14   1   3    8100.453    8062.850      27.083 o 
  14   1   5    4463.782    4468.139      29.340 o 
  14   1   7    4125.181    4084.463      30.468 o 
  14   1   9    3850.382    3879.647      50.781 o 
  14   1  11    3104.859    3141.634      62.065 o 
  14   1  13    1785.323    1883.400      62.065 o 
  14   1  15    1266.517    1333.276      44.010 o 
  14   2 -14    1462.031    1385.185      30.468 o 
  14   2 -12    1864.853    1877.194      36.675 o 
  14   2 -10    2318.741    2264.256      84.635 o 
  14   2  -8    5146.347    5107.412      62.065 o 
  14   2  -6    4462.264    4520.612      32.725 o 
  14   2  -4    9149.693    9157.456      33.290 o 
  14   2  -2    5172.170    5173.427      19.748 o 
  14   2   0   12522.409   12537.195      43.446 o 
  14   2   2    5192.934    5218.001      20.877 o 
  14   2   4    9448.527    9445.214      36.111 o 
  14   2   6    5094.007    5149.729      30.468 o 
  14   2   8    5323.820    5373.164      67.708 o 
  14   2  10    2092.067    2023.894      67.708 o 
  14   2  12    2064.892    2151.410      90.277 o 
  14   2  14    1782.677    1842.212     101.561 o 
  14   3 -15    1072.976     908.411      33.290 o 
  14   3 -13    1689.378    1629.497      40.060 o 
  14   3 -11    2955.931    2904.093     129.773 o 
  14   3  -9    1893.877    1873.244      53.602 o 
  14   3  -7    3871.319    3867.234      35.547 o 
  14   3  -5    3477.593    3486.943      23.698 o 
  14   3  -3    5529.624    5572.337      25.955 o 
  14   3  -1    4070.729    4074.306      15.234 o 
  14   3   1    4875.911    4868.743      18.620 o 
  14   3   3    4738.226    4730.506      18.055 o 
  14   3   5    3646.958    3650.569      23.698 o 
  14   3   7    3479.842    3512.897      29.904 o 
  14   3   9    2745.317    2732.003      50.781 o 
  14   3  11    2568.899    2567.248      67.708 o 
  14   3  13    1539.328    1571.381      33.854 o 
  14   4 -14    1776.190    1785.224      67.708 o 
  14   4 -12    1740.284    1812.307      90.277 o 
  14   4 -10    1514.131    1497.467      27.083 o 
  14   4  -8    4038.979    3956.382      51.345 o 
  14   4  -6    3048.797    3076.183      22.569 o 
  14   4  -4    5775.608    5789.002      24.826 o 
  14   4  -2    2254.009    2266.513      12.413 o 
  14   4   0    6592.222    6567.640      22.005 o 
  14   4   2    2236.950    2259.742      13.542 o 
  14   4   4    6042.483    6003.410      26.519 o 
  14   4   6    2969.639    2981.957      26.519 o 
  14   4   8    3948.199    3967.103      73.350 o 
  14   4  10    1921.779    1870.423      51.909 o 
  14   4  12    1670.532    1762.655      49.088 o 
  14   4  14    1456.628    1433.709      43.446 o 
  14   5 -15    1510.464    1558.968      62.065 o 
  14   5 -13    2214.913    2304.316      95.919 o 
  14   5 -11    2926.932    2910.864      73.350 o 
  14   5  -9    2232.125    2232.659      47.960 o 
  14   5  -7    5589.747    5510.272      56.423 o 
  14   5  -5    5838.777    5873.637      33.854 o 
  14   5  -3    7880.359    7927.435      36.675 o 
  14   5  -1    7048.714    7058.520      24.262 o 
  14   5   1    7149.009    7193.935      24.826 o 
  14   5   3    6979.285    6979.528      28.212 o 
  14   5   5    7427.558    7481.692      51.909 o 
  14   5   7    5931.299    5952.629      55.859 o 
  14   5   9    2814.927    2724.668      47.960 o 
  14   5  11    2725.125    2730.310     135.415 o 
  14   5  13    2389.961    2622.542     141.058 o 
  14   5  15    1193.050    1250.898      39.496 o 
  14   6 -16     945.492     908.975      33.854 o 
  14   6 -14    1550.387    1491.260      34.982 o 
  14   6 -12    2532.031    2585.867      90.277 o 
  14   6 -10    2092.206    2035.178      45.138 o 
  14   6  -8    3411.443    3350.963      62.065 o 
  14   6  -6    2930.894    2908.607      26.519 o 
  14   6  -4    5622.601    5670.514      28.212 o 
  14   6  -2    2647.986    2633.827      17.491 o 
  14   6   0    6227.480    6217.817      29.340 o 
  14   6   2    1732.965    1717.517      13.542 o 
  14   6   4    5574.973    5536.791      24.826 o 
  14   6   6    3738.732    3740.282      36.111 o 
  14   6   8    3481.715    3442.933      48.524 o 
  14   6  10    1607.119    1569.688      51.909 o 
  14   6  12    2551.996    2418.291     124.131 o 
  14   6  16     900.268     908.975      32.161 o 
  14   7 -15    1454.860    1470.384      48.524 o 
  14   7 -13    1286.030    1303.372      47.960 o 
  14   7 -11    2111.852    2104.579      39.496 o 
  14   7  -9    2362.206    2347.198      50.216 o 
  14   7  -7    3911.862    3987.415      62.065 o 
  14   7  -5    2837.764    2829.050      22.569 o 
  14   7  -3    4968.642    4979.896      29.904 o 
  14   7  -1    3824.179    3847.486      17.491 o 
  14   7   1    4833.677    4806.677      19.748 o 
  14   7   3    4950.146    4931.936      23.698 o 
  14   7   5    3498.614    3425.441      26.519 o 
  14   7   7    3471.443    3465.502      41.753 o 
  14   7   9    3055.610    3059.256      62.065 o 
  14   7  11    2048.453    2129.405     124.131 o 
  14   7  13    1444.861    1491.825      33.290 o 
  14   8 -16     945.529     944.521      36.675 o 
  14   8 -14     883.310     813.056      40.625 o 
  14   8 -12    1670.167    1694.383      55.859 o 
  14   8 -10    2540.330    2521.545      56.423 o 
  14   8  -8    3123.147    3089.725      53.038 o 
  14   8  -6    1599.563    1663.351      50.216 o 
  14   8  -4    5220.431    5185.840      35.547 o 
  14   8  -2    2666.522    2667.680      17.491 o 
  14   8   0    6202.636    6200.890      25.390 o 
  14   8   2    3759.783    3765.673      19.184 o 
  14   8   4    5342.253    5342.131      48.524 o 
  14   8   6    1371.417    1371.079      18.620 o 
  14   8   8    3646.305    3687.809      51.345 o 
  14   8  10    3051.535    2978.572      90.277 o 
  14   8  12    1636.502    1613.698      49.088 o 
  14   8  14     738.894     731.242      36.675 o 
  14   9 -15    1016.826     941.136      27.647 o 
  14   9 -13    1023.640    1085.015      46.831 o 
  14   9 -11    2092.886    2152.538      56.423 o 
  14   9  -9    1923.622    1990.040      56.423 o 
  14   9  -7    3273.224    3279.306      42.881 o 
  14   9  -5    1854.638    1823.028      22.569 o 
  14   9  -3    2788.640    2786.733      22.005 o 
  14   9  -1    2413.809    2396.286      15.798 o 
  14   9   1    3518.274    3493.714      21.441 o 
  14   9   3    2590.134    2598.844      20.312 o 
  14   9   5    2066.763    2057.748      28.212 o 
  14   9   7    2676.606    2713.383      33.854 o 
  14   9   9    2045.836    2029.536      53.038 o 
  14   9  11    1741.591    1746.292      56.423 o 
  14   9  13    1674.034    1627.240      46.831 o 
  14  10 -14     897.181     946.778      42.881 o 
  14  10 -12    1378.354    1438.787      62.065 o 
  14  10 -10    1585.279    1560.661      23.698 o 
  14  10  -8    2672.106    2730.310      56.423 o 
  14  10  -6    1355.996    1333.840      25.390 o 
  14  10  -4    3696.650    3727.869      42.881 o 
  14  10  -2    2302.941    2352.276      31.033 o 
  14  10   0    6155.247    6246.028      54.166 o 
  14  10   2    2399.037    2392.336      34.418 o 
  14  10   4    3932.411    3901.652      35.547 o 
  14  10   6    1564.033    1521.165      23.698 o 
  14  10   8    2843.083    2797.453      39.496 o 
  14  10  10    1772.990    1804.972      51.909 o 
  14  10  12    1381.132    1397.034      47.960 o 
  14  10  14     819.323     793.872      31.033 o 
  14  11 -15     866.475     884.713      40.625 o 
  14  11 -13     796.780     754.940      44.010 o 
  14  11 -11    1590.780    1596.771      36.675 o 
  14  11  -9    1549.592    1522.293      32.725 o 
  14  11  -7    2778.582    2732.003      46.267 o 
  14  11  -5    2036.624    2043.642      26.519 o 
  14  11  -3    3603.816    3580.041      32.161 o 
  14  11  -1    2701.532    2677.837      24.826 o 
  14  11   1    2911.574    2895.629      24.262 o 
  14  11   3    3077.083    3049.100      32.161 o 
  14  11   5    2945.986    2951.488      37.803 o 
  14  11   7    2212.107    2211.782      46.267 o 
  14  11   9    1432.546    1422.424      20.312 o 
  14  11  11    1476.167    1497.467      31.597 o 
  14  11  13    1287.794    1347.946      30.468 o 
  14  12 -14    1222.974    1213.659      47.395 o 
  14  12 -12    2584.426    2509.132     118.488 o 
  14  12 -10    2076.468    2060.005      31.033 o 
  14  12  -8    3097.214    3013.553      62.065 o 
  14  12  -6    3405.317    3356.606      67.708 o 
  14  12  -4    6143.222    6088.044      45.703 o 
  14  12  -2    3166.441    3144.455      32.161 o 
  14  12   0    7005.144    6973.885      54.730 o 
  14  12   2    3299.852    3282.691      29.340 o 
  14  12   4    5808.648    5772.075      52.473 o 
  14  12   6    2927.593    2889.423      55.295 o 
  14  12   8    3002.926    2878.703      55.295 o 
  14  12  10    2182.311    2198.241      56.423 o 
  14  12  12    2483.121    2551.449     141.058 o 
  14  12  14    1097.571    1205.196      36.111 o 
  14  13 -15    1198.530    1119.433      42.317 o 
  14  13 -13    1079.975    1065.267      78.992 o 
  14  13 -11    1317.519    1359.231      28.212 o 
  14  13  -9    1927.094    1959.571      30.468 o 
  14  13  -7    4736.474    4706.244     101.561 o 
  14  13  -5    3033.526    3046.843      53.038 o 
  14  13  -3    4304.824    4215.928      37.803 o 
  14  13  -1    6123.888    6110.613      45.703 o 
  14  13   1    6478.807    6471.721      50.781 o 
  14  13   3    3898.303    3856.513      41.753 o 
  14  13   5    3531.282    3510.076      43.446 o 
  14  13   7    4345.115    4306.769      67.708 o 
  14  13   9    2328.612    2291.339      44.010 o 
  14  13  11    1199.116    1193.911      24.826 o 
  14  13  13    1104.264    1147.644      40.060 o 
  14  14 -14    1103.793    1091.785      44.010 o 
  14  14 -12    1228.634    1191.654      29.340 o 
  14  14 -10    1231.325    1197.297      32.161 o 
  14  14  -8    2591.151    2609.565      62.065 o 
  14  14  -6    2172.814    2157.052      50.781 o 
  14  14  -4    4571.660    4621.609      45.703 o 
  14  14  -2    2553.542    2517.031      29.904 o 
  14  14   0    4087.833    4047.223      37.239 o 
  14  14   2    1918.204    1890.171      39.496 o 
  14  14   4    4417.388    4351.343      45.138 o 
  14  14   6    2121.256    2128.841      46.267 o 
  14  14   8    2179.676    2188.085      38.368 o 
  14  14  10    1136.000    1173.599      25.955 o 
  14  14  12    1319.195    1310.707      24.262 o 
  14  14  14    1009.341    1002.637      31.597 o 
  14  15 -13    1112.710    1156.108      31.597 o 
  14  15 -11    2285.898    2302.059     107.204 o 
  14  15  -9    1469.211    1413.397      32.725 o 
  14  15  -7    2550.935    2609.000      55.295 o 
  14  15  -5    3173.731    3162.510      55.295 o 
  14  15  -3    5212.176    5181.326      62.065 o 
  14  15  -1    3460.452    3510.640      40.060 o 
  14  15   1    3438.721    3379.175      48.524 o 
  14  15   3    4038.738    4003.213      51.345 o 
  14  15   5    3409.543    3428.827      56.423 o 
  14  15   7    2726.051    2722.975      73.350 o 
  14  15   9    1524.047    1572.510      20.312 o 
  14  15  11    1512.647    1560.661      49.088 o 
  14  15  13    1287.880    1336.661      42.317 o 
  14  16 -14     743.395     747.605      34.982 o 
  14  16 -12    1069.754    1077.680      30.468 o 
  14  16 -10     857.514     857.630      22.569 o 
  14  16  -8    1524.118    1487.875      36.111 o 
  14  16  -6    1891.850    1887.350      45.703 o 
  14  16  -4    4607.288    4592.270      56.423 o 
  14  16  -2    1899.579    1899.763      45.138 o 
  14  16   0    3072.773    3023.146      40.625 o 
  14  16   2    2405.302    2379.923      39.496 o 
  14  16   4    4382.348    4475.474      62.065 o 
  14  16   6    1574.590    1520.600      38.932 o 
  14  16   8    1779.481    1735.008      31.033 o 
  14  16  10     946.313     956.934      28.212 o 
  14  16  12     890.390     895.433      44.010 o 
  14  17 -13     640.776     640.966      30.468 o 
  14  17 -11    1572.040    1537.527      36.675 o 
  14  17  -9    1646.043    1596.207      36.111 o 
  14  17  -7    1887.012    1888.479      41.189 o 
  14  17  -5    1420.664    1398.162      32.725 o 
  14  17  -3    3062.515    3171.538      73.350 o 
  14  17  -1    2096.875    2127.148      41.189 o 
  14  17   1    2352.850    2352.276      38.368 o 
  14  17   3    2436.763    2355.097      95.919 o 
  14  17   5    1344.187    1345.689      26.519 o 
  14  17   7    1384.223    1409.447      23.698 o 
  14  17   9    1808.134    1870.423      42.317 o 
  14  17  11    1273.884    1266.133      30.468 o 
  14  17  13     623.301     627.988      19.748 o 
  14  18 -12     788.959     834.496      32.725 o 
  14  18 -10     974.782     962.013      47.960 o 
  14  18  -8    2054.156    2023.330      47.960 o 
  14  18  -6    1574.604    1523.986      36.111 o 
  14  18  -4    2365.054    2381.052      53.038 o 
  14  18  -2    1521.306    1497.467      33.854 o 
  14  18   0    3854.163    3880.775      62.065 o 
  14  18   2    1707.851    1661.658      22.569 o 
  14  18   4    2470.363    2526.623      53.038 o 
  14  18   6    1491.575    1451.200      27.083 o 
  14  18   8    1765.224    1800.459      47.960 o 
  14  18  10     810.141     801.771      42.317 o 
  14  18  12     957.210     964.834      25.390 o 
  14  19 -11    1271.543    1185.448      29.904 o 
  14  19  -9    1168.674    1224.380      32.725 o 
  14  19  -7    2280.332    2316.729      53.038 o 
  14  19  -5    1524.814    1487.875      25.955 o 
  14  19  -3    2107.837    2154.795      55.295 o 
  14  19  -1    2854.356    2862.340      62.065 o 
  14  19   1    3285.371    3303.568      67.708 o 
  14  19   3    1981.869    1968.599      34.418 o 
  14  19   5    1683.118    1675.199      55.295 o 
  14  19   7    1968.243    1993.990      50.781 o 
  14  19   9    1513.836    1552.762      27.647 o 
  14  19  11    1188.148    1234.536      21.441 o 
  14  20 -12    1116.050    1169.649      78.992 o 
  14  20 -10    1380.752    1433.145      49.088 o 
  14  20  -8    2062.266    2086.523      38.932 o 
  14  20  -6    1306.060    1361.488      38.368 o 
  14  20  -4    2508.364    2620.285      56.423 o 
  14  20  -2    1665.184    1660.529      30.468 o 
  14  20   0    2626.570    2555.399      62.065 o 
  14  20   2    1407.244    1416.218      29.904 o 
  14  20   4    2694.819    2711.126      50.781 o 
  14  20   6    1303.486    1341.740      26.519 o 
  14  20   8    1610.621    1638.525      35.547 o 
  14  20  10    1265.334    1318.606      26.519 o 
  14  20  12    1247.430    1245.820      45.703 o 
  14  21 -11     924.967     889.227      23.133 o 
  14  21  -9     552.451     533.536      15.798 o 
  14  21  -7    1036.080    1034.234      42.317 o 
  14  21  -5     954.657     972.169      24.262 o 
  14  21  -3    1413.063    1429.759      31.033 o 
  14  21  -1    1072.910    1066.959      33.854 o 
  14  21   1    1416.407    1426.374      20.312 o 
  14  21   3    1400.472    1376.157      18.620 o 
  14  21   5    1378.828    1377.286      33.854 o 
  14  21   7     858.352     892.048      24.826 o 
  14  21   9     760.203     760.018      16.363 o 
  14  21  11     933.202     943.957      47.960 o 
  14  22 -10     669.668     662.406      19.748 o 
  14  22  -8    1566.705    1529.064      39.496 o 
  14  22  -6     885.733     955.242      55.295 o 
  14  22  -4     859.730     866.093      27.083 o 
  14  22  -2     725.837     743.091      19.184 o 
  14  22   0    2553.598    2655.832      53.038 o 
  14  22   2     811.550     853.680      14.106 o 
  14  22   4     864.325     853.116      23.698 o 
  14  22   6     950.695     990.788      27.647 o 
  14  22   8    1710.457    1737.829      40.625 o 
  14  22  10     703.200     713.751      15.798 o 
  14  23  -9     717.690     727.293      23.133 o 
  14  23  -7    1191.460    1208.581      23.698 o 
  14  23  -5     914.335     960.320      19.748 o 
  14  23  -3    1285.863    1318.042      29.904 o 
  14  23  -1     692.612     678.769      20.877 o 
  14  23   1    1021.682    1040.440      29.904 o 
  14  23   3    1273.640    1317.478      20.877 o 
  14  23   5    1104.205    1123.382      24.262 o 
  14  23   7     883.610     859.887      28.212 o 
  14  23   9     921.826     954.113      20.312 o 
  14  24  -8     612.428     648.865      17.491 o 
  14  24  -6     408.299     427.969      22.569 o 
  14  24  -4    1473.922    1472.641      31.033 o 
  14  24  -2     829.425     827.726      21.441 o 
  14  24   0    1016.291    1004.894      19.184 o 
  14  24   2     652.875     643.222      16.927 o 
  14  24   4    1442.578    1407.190      40.625 o 
  14  24   6     846.636     844.088      20.312 o 
  14  24   8    1042.058    1034.234      20.312 o 
  14  25  -7    1096.877    1068.088      25.390 o 
  14  25  -5    1341.985    1293.780      24.826 o 
  14  25  -3    1361.693    1375.029      51.909 o 
  14  25  -1     636.922     637.580      18.055 o 
  14  25   1     999.823    1022.385      20.877 o 
  14  25   3    1244.868    1243.563      18.620 o 
  14  25   5    1319.303    1307.886      29.340 o 
  14  25   7    1052.217    1031.413      19.748 o 
  14  26  -6     699.864     709.237      27.083 o 
  14  26  -4    1334.169    1423.553      30.468 o 
  14  26  -2    1099.224    1113.226      21.441 o 
  14  26   0    1594.896    1612.006      26.519 o 
  14  26   2     853.737     881.328      25.390 o 
  14  26   4    1372.234    1323.684      25.390 o 
  14  26   6     937.819     942.829      14.670 o 
  14  27  -5     933.648     950.164      14.106 o 
  14  27  -3    1201.053    1263.876      27.647 o 
  14  27  -1    1188.378    1180.370      24.262 o 
  14  27   1    1287.841    1298.858      33.854 o 
  14  27   3    1136.737    1153.851      15.798 o 
  14  27   5    1290.677    1312.964      32.161 o 
  14  28  -2     482.285     505.381      15.234 o 
  14  28   0    1227.989    1236.793      22.005 o 
  14  28   2     632.161     633.066      24.826 o 
  15   0 -15    1512.243    1333.276     101.561 o 
  15   0 -13    2040.311    2086.523      84.635 o 
  15   0 -11    2246.610    2236.608      73.350 o 
  15   0  -9    2640.727    2658.089      47.960 o 
  15   0  -7    5678.713    5594.342      53.038 o 
  15   0  -5    5690.111    5726.937      44.010 o 
  15   0  -3    6255.167    6285.524      24.826 o 
  15   0  -1    6614.998    6578.924      28.212 o 
  15   0   1    5728.782    5710.010      23.698 o 
  15   0   3    6909.754    6934.389      27.647 o 
  15   0   5    5867.734    5913.133      36.111 o 
  15   0   7    6947.742    6928.747      55.859 o 
  15   0   9    2273.355    2247.329      38.932 o 
  15   0  11    2491.692    2494.462      73.350 o 
  15   0  13    2134.839    2113.042      55.295 o 
  15   0  15    1728.164    1683.663      84.635 o 
  15   1 -14    2370.222    2260.871      73.350 o 
  15   1 -12    1651.791    1639.089      27.647 o 
  15   1 -10    4025.047    3941.148      90.277 o 
  15   1  -8    3080.229    3075.055      46.267 o 
  15   1  -6    4750.486    4758.153      32.725 o 
  15   1  -4    3361.947    3385.381      19.184 o 
  15   1  -2    5884.491    5913.133      24.826 o 
  15   1   0    4787.174    4791.443      24.826 o 
  15   1   2    5102.333    5104.591      21.441 o 
  15   1   4    3378.757    3432.212      17.491 o 
  15   1   6    4988.422    5003.029      39.496 o 
  15   1   8    3046.273    3081.261      45.138 o 
  15   1  10    4215.852    4231.727      73.350 o 
  15   1  12    1559.800    1588.308      26.519 o 
  15   1  14    2051.147    2094.987      95.919 o 
  15   2 -15    1034.609    1070.909      26.519 o 
  15   2 -13    1583.815    1554.454      36.111 o 
  15   2 -11    1335.131    1393.649      47.960 o 
  15   2  -9    1441.770    1448.943      28.212 o 
  15   2  -7    3564.478    3578.912      40.625 o 
  15   2  -5    3455.844    3419.799      30.468 o 
  15   2  -3    3709.428    3725.612      18.620 o 
  15   2  -1    4050.380    4058.508      20.877 o 
  15   2   1    3879.155    3880.211      18.055 o 
  15   2   3    5250.353    5263.139      22.569 o 
  15   2   5    3083.319    3067.720      25.955 o 
  15   2   7    3903.712    3883.596      41.753 o 
  15   2   9    1589.019    1585.487      33.854 o 
  15   2  11    2148.729    2078.060      56.423 o 
  15   2  13    1202.009    1170.778      62.065 o 
  15   2  15    1072.993    1166.828      36.111 o 
  15   3 -14    1907.347    1874.937      67.708 o 
  15   3 -12    2034.135    2106.835      90.277 o 
  15   3 -10    3906.741    3906.730      90.277 o 
  15   3  -8    2554.897    2505.746      38.368 o 
  15   3  -6    5628.723    5659.229      41.189 o 
  15   3  -4    4299.230    4372.220      27.083 o 
  15   3  -2    6875.844    6928.747      34.982 o 
  15   3   0    6581.816    6612.778      25.390 o 
  15   3   2    6465.349    6483.005      28.212 o 
  15   3   4    4311.299    4312.976      23.698 o 
  15   3   6    6140.376    6110.613      46.267 o 
  15   3   8    2710.031    2699.277      41.189 o 
  15   3  10    3703.722    3655.648     112.846 o 
  15   3  12    2038.539    2085.395      90.277 o 
  15   3  14    2059.677    2185.263     146.700 o 
  15   3  16     596.328     645.479      24.262 o 
  15   4 -15    1138.053    1103.070      38.368 o 
  15   4 -13    1796.730    1755.885      36.675 o 
  15   4 -11    2662.816    2694.763     101.561 o 
  15   4  -9    3368.126    3382.560      51.345 o 
  15   4  -7    4029.599    4017.319      53.038 o 
  15   4  -5    4167.177    4147.656      27.083 o 
  15   4  -3    5946.905    5980.840      33.854 o 
  15   4  -1    5840.969    5901.848      26.519 o 
  15   4   1    4850.233    4856.330      20.877 o 
  15   4   3    6473.636    6516.859      27.647 o 
  15   4   5    3923.382    3949.047      37.239 o 
  15   4   7    4140.955    4083.334      50.781 o 
  15   4   9    2451.259    2523.238      42.881 o 
  15   4  11    3088.353    3113.422     112.846 o 
  15   4  13    1894.636    1767.169     112.846 o 
  15   4  15    1269.089    1280.803      39.496 o 
  15   5 -16     886.440     863.836      29.904 o 
  15   5 -14    1568.893    1461.921      55.859 o 
  15   5 -12     708.824     709.802      32.161 o 
  15   5 -10    3441.048    3372.404      90.277 o 
  15   5  -8    3449.766    3472.837      53.038 o 
  15   5  -6    4611.791    4610.325      37.239 o 
  15   5  -4    3485.520    3478.479      22.005 o 
  15   5  -2    7713.660    7701.742      32.725 o 
  15   5   0    8360.716    8407.030      29.340 o 
  15   5   2    8227.420    8220.834      35.547 o 
  15   5   4    3814.075    3801.783      21.441 o 
  15   5   6    4622.588    4591.141      43.446 o 
  15   5   8    3426.688    3371.840      40.625 o 
  15   5  10    3569.415    3465.502     112.846 o 
  15   5  12     938.102     960.320      31.033 o 
  15   5  16     781.593     754.940      26.519 o 
  15   6 -15     829.918     854.245      30.468 o 
  15   6 -13    1611.994    1614.263      56.423 o 
  15   6 -11    3108.327    3076.747      95.919 o 
  15   6  -9    3170.912    3135.427      55.295 o 
  15   6  -7    3709.401    3682.166      48.524 o 
  15   6  -5    5404.115    5385.013      38.932 o 
  15   6  -3    6372.174    6488.647      45.138 o 
  15   6  -1    5952.025    5952.629      24.262 o 
  15   6   1    6259.751    6240.386      25.390 o 
  15   6   3    7334.356    7346.277      54.166 o 
  15   6   5    3608.968    3585.119      29.340 o 
  15   6   7    3615.295    3543.366      37.239 o 
  15   6   9    3056.797    3088.596      53.038 o 
  15   6  11    3245.592    3257.865      95.919 o 
  15   6  13    1282.449    1270.646      35.547 o 
  15   7 -16     736.818     642.658      26.519 o 
  15   7 -14    1423.263    1315.221      33.290 o 
  15   7 -12     921.824     924.773      26.519 o 
  15   7 -10    3069.134    3007.347      56.423 o 
  15   7  -8    2279.464    2307.137      50.781 o 
  15   7  -6    4261.171    4250.346      46.831 o 
  15   7  -4    4248.222    4225.520      35.547 o 
  15   7  -2    5842.587    5856.709      31.033 o 
  15   7   0    4168.854    4152.734      23.698 o 
  15   7   2    6085.913    6071.117      38.368 o 
  15   7   4    4078.052    4043.273      27.083 o 
  15   7   6    3897.851    3841.844      37.803 o 
  15   7   8    2054.014    2067.339      34.418 o 
  15   7  10    2913.645    2879.267     118.488 o 
  15   7  12     939.575     887.534      44.010 o 
  15   8 -15     766.839     750.426      34.418 o 
  15   8 -13    1386.150    1276.853      49.088 o 
  15   8 -11    1624.063    1604.671      47.960 o 
  15   8  -9    1940.814    1902.020      32.725 o 
  15   8  -7    2949.129    2981.393      44.010 o 
  15   8  -5    3567.966    3554.650      44.010 o 
  15   8  -3    5346.577    5314.484      46.831 o 
  15   8  -1    5831.855    5873.637      45.703 o 
  15   8   1    4855.771    4893.568      41.189 o 
  15   8   3    5507.182    5480.933      34.418 o 
  15   8   5    3196.375    3182.823      35.547 o 
  15   8   7    3508.798    3567.063      43.446 o 
  15   8   9    1708.217    1686.484      26.519 o 
  15   8  11    1859.695    1825.285     101.561 o 
  15   8  13     977.326    1049.468      40.060 o 
  15   8  15     902.345     985.146      38.368 o 
  15   9 -14    1260.209    1222.123      46.267 o 
  15   9 -12     733.897     716.008      31.597 o 
  15   9 -10    1615.724    1653.759      29.904 o 
  15   9  -8    1340.889    1359.795      25.390 o 
  15   9  -6    3248.079    3227.397      56.423 o 
  15   9  -4    1970.407    1974.241      21.441 o 
  15   9  -2    2897.176    2857.826      37.803 o 
  15   9   0    1915.329    1922.896      25.390 o 
  15   9   2    1898.255    1883.965      24.826 o 
  15   9   4    1616.441    1659.401      23.133 o 
  15   9   6    3357.209    3381.996      44.574 o 
  15   9   8     776.143     804.592      14.670 o 
  15   9  10     949.912     964.834      23.698 o 
  15   9  12     750.585     748.733      32.161 o 
  15  10 -15     605.777     588.492      32.161 o 
  15  10 -13    1383.577    1367.130      50.216 o 
  15  10 -11    1313.825    1307.886      34.418 o 
  15  10  -9    1208.168    1207.453      23.698 o 
  15  10  -7    2368.134    2340.991      53.602 o 
  15  10  -5    3062.301    3050.228      41.189 o 
  15  10  -3    3471.510    3464.374      28.776 o 
  15  10  -1    3990.447    3998.699      33.854 o 
  15  10   1    3229.017    3213.291      28.776 o 
  15  10   3    3682.627    3626.872      32.161 o 
  15  10   5    2496.333    2465.686      30.468 o 
  15  10   7    2752.873    2744.416      46.831 o 
  15  10   9    1093.444    1116.047      20.877 o 
  15  10  11    1550.959    1588.872      62.065 o 
  15  10  13     869.115     916.874      22.569 o 
  15  11 -14    1644.021    1610.313      54.166 o 
  15  11 -12     810.034     837.318      32.725 o 
  15  11 -10    2004.424    1997.375      40.625 o 
  15  11  -8    2187.208    2189.778      50.216 o 
  15  11  -6    4200.505    4219.878      73.350 o 
  15  11  -4    3191.928    3189.029      33.854 o 
  15  11  -2    4688.024    4687.625      39.496 o 
  15  11   0    4012.756    4012.805      39.496 o 
  15  11   2    4744.387    4738.405      45.703 o 
  15  11   4    3186.033    3166.460      41.189 o 
  15  11   6    3867.177    3857.078      62.065 o 
  15  11   8    2036.850    2053.798      36.111 o 
  15  11  10    2278.743    2210.090      62.065 o 
  15  11  12     714.013     722.215      39.496 o 
  15  12 -15     752.639     736.320      34.418 o 
  15  12 -13    1214.135    1180.370      47.960 o 
  15  12 -11    1528.590    1448.943      42.317 o 
  15  12  -9    1797.899    1817.950      30.468 o 
  15  12  -7    2378.436    2356.790      53.602 o 
  15  12  -5    2672.467    2699.842      36.111 o 
  15  12  -3    2835.969    2907.478      32.161 o 
  15  12  -1    3113.313    3092.546      33.854 o 
  15  12   1    2368.459    2371.459      28.212 o 
  15  12   3    2827.588    2855.005      41.189 o 
  15  12   5    2113.439    2138.997      36.111 o 
  15  12   7    2696.943    2722.975      46.831 o 
  15  12   9    1186.033    1221.558      25.390 o 
  15  12  11    1503.318    1495.210      26.519 o 
  15  12  13    1120.578    1226.072      41.753 o 
  15  13 -14    1200.525    1236.793      46.831 o 
  15  13 -12    1075.028    1029.156      24.826 o 
  15  13 -10    2407.844    2384.437      62.065 o 
  15  13  -8    1527.004    1495.210      27.647 o 
  15  13  -6    3125.841    3103.266      44.574 o 
  15  13  -4    3254.979    3278.177      37.803 o 
  15  13  -2    4605.433    4539.232      38.932 o 
  15  13   0    3538.417    3537.723      37.803 o 
  15  13   2    4477.770    4446.698      42.881 o 
  15  13   4    3247.148    3208.213      37.239 o 
  15  13   6    3585.348    3569.320      78.992 o 
  15  13   8    1813.210    1811.179      25.390 o 
  15  13  10    2169.848    2198.241      51.909 o 
  15  13  12     997.758     993.609      28.212 o 
  15  14 -13     979.695     996.995      41.753 o 
  15  14 -11    1509.117    1486.182      38.932 o 
  15  14  -9    2178.496    2192.034      50.781 o 
  15  14  -7    2259.537    2255.228      53.038 o 
  15  14  -5    2442.241    2426.754      40.625 o 
  15  14  -3    3298.094    3290.591      37.803 o 
  15  14  -1    2711.073    2724.668      32.161 o 
  15  14   1    2601.996    2595.459      36.111 o 
  15  14   3    4044.930    4038.196      47.960 o 
  15  14   5    1943.324    1951.108      29.904 o 
  15  14   7    2330.643    2373.717      78.992 o 
  15  14   9    1945.016    1936.438      33.854 o 
  15  14  11    1795.425    1782.403      55.859 o 
  15  14  13     897.465     925.902      35.547 o 
  15  15 -14     930.114     912.924      37.239 o 
  15  15 -12    1036.188    1017.871      32.725 o 
  15  15 -10    2632.853    2620.849      78.992 o 
  15  15  -8    1341.406    1366.566      27.647 o 
  15  15  -6    2053.798    2078.060      56.423 o 
  15  15  -4    1872.280    1928.539      32.161 o 
  15  15  -2    2724.137    2713.383      41.189 o 
  15  15   0    2206.471    2224.760      41.753 o 
  15  15   2    3339.033    3334.036      62.065 o 
  15  15   4    1809.448    1843.340      20.877 o 
  15  15   6    1708.309    1711.310      33.854 o 
  15  15   8    1468.896    1454.585      32.161 o 
  15  15  10    2849.404    2801.967     112.846 o 
  15  15  12    1010.124    1031.413      62.065 o 
  15  16 -13     778.213     787.101      36.675 o 
  15  16 -11     906.946     873.993      28.212 o 
  15  16  -9    1414.907    1366.566      32.725 o 
  15  16  -7    2210.278    2273.283      47.960 o 
  15  16  -5    1561.325    1538.656      55.295 o 
  15  16  -3    1583.530    1538.092      31.033 o 
  15  16  -1    2765.384    2791.247      49.652 o 
  15  16   1    2709.980    2658.089      44.010 o 
  15  16   3    2470.784    2477.535      50.216 o 
  15  16   5    1526.157    1525.678      24.262 o 
  15  16   7    2514.065    2592.638      62.065 o 
  15  16   9    1220.196    1199.553      21.441 o 
  15  16  11    1264.200    1228.329      30.468 o 
  15  16  13     839.984     845.781      32.161 o 
  15  17 -12     849.651     849.166      26.519 o 
  15  17 -10    1694.959    1679.713      33.854 o 
  15  17  -8    1447.979    1499.160      47.960 o 
  15  17  -6    1949.212    1951.672      35.547 o 
  15  17  -4    1108.722    1085.579      36.111 o 
  15  17  -2    2150.350    2044.206      50.781 o 
  15  17   0    1974.646    1988.347      62.065 o 
  15  17   2    1938.648    1880.015      45.138 o 
  15  17   4    1291.050    1296.601      25.955 o 
  15  17   6    2026.301    2010.352      45.703 o 
  15  17   8    1336.705    1363.180      33.854 o 
  15  17  10    1888.563    1854.061      38.932 o 
  15  17  12     919.561     947.907      55.859 o 
  15  18 -11    1517.807    1599.028      62.065 o 
  15  18  -9    1706.331    1644.167      38.932 o 
  15  18  -7    2277.334    2317.858      40.625 o 
  15  18  -5    2514.920    2553.142      73.350 o 
  15  18  -3    2853.933    2873.624      50.781 o 
  15  18  -1    2977.029    2978.007      56.423 o 
  15  18   1    2343.103    2326.321      53.602 o 
  15  18   3    3049.495    3058.128      49.088 o 
  15  18   5    2820.998    2766.421      67.708 o 
  15  18   7    2737.514    2730.874      62.065 o 
  15  18   9    1317.831    1310.707      24.262 o 
  15  18  11    1711.135    1715.260      38.932 o 
  15  19 -12     969.061     953.549      25.390 o 
  15  19 -10    1290.598    1285.316      25.390 o 
  15  19  -8     798.250     782.023      17.491 o 
  15  19  -6    2193.745    2174.543      90.277 o 
  15  19  -4    1978.299    2009.224      51.909 o 
  15  19  -2    2109.289    2152.538      56.423 o 
  15  19   0    1626.523    1610.877      21.441 o 
  15  19   2    2299.943    2359.047      53.038 o 
  15  19   4    2005.276    1986.655      27.647 o 
  15  19   6    2327.497    2211.218      67.708 o 
  15  19   8    1150.799    1162.314      16.927 o 
  15  19  10    1472.690    1494.082      32.725 o 
  15  19  12     889.429     916.874      24.262 o 
  15  20 -11     814.190     814.748      23.698 o 
  15  20  -9    1306.170    1343.432      38.932 o 
  15  20  -7    1650.470    1634.011      55.295 o 
  15  20  -5    1346.484    1355.281      24.826 o 
  15  20  -3    1350.436    1384.057      31.033 o 
  15  20  -1    1741.422    1729.930      32.725 o 
  15  20   1    1435.924    1440.480      20.877 o 
  15  20   3    1508.630    1492.953      27.647 o 
  15  20   5    1013.965    1016.179      19.748 o 
  15  20   7    1889.760    1939.259      40.625 o 
  15  20   9    1266.195    1328.198      50.781 o 
  15  20  11     927.657     956.934      20.877 o 
  15  21 -10    1076.688    1052.854      49.088 o 
  15  21  -8     845.782     872.300      32.725 o 
  15  21  -6    1564.113    1588.872      62.065 o 
  15  21  -4    1575.027    1628.368      42.317 o 
  15  21  -2    1870.658    1895.813      42.317 o 
  15  21   0    1210.256    1186.012      19.748 o 
  15  21   2    1865.176    1876.630      23.133 o 
  15  21   4    1665.764    1627.804      22.005 o 
  15  21   6    1750.371    1751.370      49.088 o 
  15  21   8     930.976     923.645      15.798 o 
  15  21  10    1110.553    1186.576      27.083 o 
  15  22  -9     642.107     637.580      18.055 o 
  15  22  -7     677.043     695.696      19.184 o 
  15  22  -5    1082.692    1146.516      24.826 o 
  15  22  -3    1199.601    1254.848      24.826 o 
  15  22  -1    1118.951    1104.198      20.877 o 
  15  22   1     848.790     829.418      25.390 o 
  15  22   3    1180.213    1169.085      24.826 o 
  15  22   5     809.050     822.083      21.441 o 
  15  22   7    1222.086    1223.815      27.647 o 
  15  22   9     603.700     587.364      17.491 o 
  15  23  -8     583.259     555.654      23.698 o 
  15  23  -6    1158.467    1174.727      67.708 o 
  15  23  -4    1030.719    1034.798      21.441 o 
  15  23  -2     996.725     998.688      20.877 o 
  15  23   0     601.155     598.084      20.877 o 
  15  23   2    1136.887    1155.543      37.803 o 
  15  23   4     935.787     869.479      19.184 o 
  15  23   6     904.062     908.975      16.927 o 
  15  23   8     475.495     486.536      28.212 o 
  15  24  -7     678.824     656.764      18.055 o 
  15  24  -5     782.838     784.844      40.060 o 
  15  24  -3    1132.631    1125.639      27.647 o 
  15  24  -1    1420.273    1413.961      24.826 o 
  15  24   1    1155.453    1144.259      27.647 o 
  15  24   3    1303.645    1281.931      33.854 o 
  15  24   5     700.191     686.668      20.312 o 
  15  24   7     798.501     791.051      20.312 o 
  15  25  -6    1470.893    1432.016      55.859 o 
  15  25  -4     722.949     748.169      15.798 o 
  15  25  -2    1338.508    1377.850      27.647 o 
  15  25   0    1739.340    1720.338      38.932 o 
  15  25   2    1382.680    1366.001      28.212 o 
  15  25   4     752.836     737.449      18.620 o 
  15  25   6    1315.996    1329.326      45.703 o 
  15  26  -5    1014.728    1014.486      25.390 o 
  15  26  -3     929.858     911.796      27.083 o 
  15  26  -1    1511.688    1563.482      32.161 o 
  15  26   1    1418.645    1414.525      55.295 o 
  15  26   3    1152.340    1136.924      22.569 o 
  15  26   5     698.493     699.081      15.798 o 
  15  27  -4     766.891     784.280      15.798 o 
  15  27  -2    1162.271    1242.999      32.725 o 
  15  27   0     781.448     807.978      12.977 o 
  15  27   2    1017.292    1024.642      19.184 o 
  15  27   4     838.458     838.446      18.055 o 
  15  28  -1     789.042     811.363      27.647 o 
  15  28   1     693.751     710.366      28.212 o 
  16   0 -16     632.651     665.227      29.340 o 
  16   0 -14     951.205     921.952      30.468 o 
  16   0 -12    1256.919    1272.339      45.703 o 
  16   0 -10     725.561     747.041      28.212 o 
  16   0  -8    2704.739    2723.539      62.065 o 
  16   0  -6    3028.917    2996.063      33.854 o 
  16   0  -4    4089.984    4120.009      26.519 o 
  16   0  -2    1891.435    1909.919      16.363 o 
  16   0   0    7986.074    8045.923      32.161 o 
  16   0   2    3097.559    3135.991      19.748 o 
  16   0   4    4375.057    4368.834      28.212 o 
  16   0   6    2268.886    2259.178      26.519 o 
  16   0   8    2395.736    2433.525      42.881 o 
  16   0  10    1128.537    1131.282      35.547 o 
  16   0  12    1532.819    1559.532      33.290 o 
  16   0  14     909.163     904.461      26.519 o 
  16   1 -15     705.896     725.036      33.290 o 
  16   1 -13    1036.135    1035.362      23.133 o 
  16   1 -11    3007.777    3136.556     112.846 o 
  16   1  -9    2470.643    2492.205      47.960 o 
  16   1  -7    3127.475    3096.495      33.854 o 
  16   1  -5    2303.051    2312.215      26.519 o 
  16   1  -3    5654.645    5698.725      35.547 o 
  16   1  -1    4240.976    4244.140      21.441 o 
  16   1   1    4203.292    4183.767      18.620 o 
  16   1   3    4294.711    4331.595      31.597 o 
  16   1   5    2801.770    2769.806      32.161 o 
  16   1   7    2415.495    2369.203      27.647 o 
  16   1   9    2165.198    2144.075      38.932 o 
  16   1  11    2433.307    2466.250      95.919 o 
  16   1  13    1374.422    1407.190      44.010 o 
  16   1  15     664.095     681.026      28.212 o 
  16   2 -14     997.438    1009.408      26.519 o 
  16   2 -12    1463.944    1444.429      95.919 o 
  16   2 -10    1653.843    1591.129      56.423 o 
  16   2  -8    2925.358    2927.226      42.881 o 
  16   2  -6    2388.097    2403.621      37.803 o 
  16   2  -4    7210.910    7222.146      44.010 o 
  16   2  -2    3326.198    3358.298      19.748 o 
  16   2   0    6102.254    6110.613      25.390 o 
  16   2   2    3572.850    3624.615      20.877 o 
  16   2   4    7347.066    7323.708      52.473 o 
  16   2   6    2037.499    2010.916      30.468 o 
  16   2   8    2488.803    2488.820      33.854 o 
  16   2  10    1722.148    1770.554      42.317 o 
  16   2  12    1670.940    1804.972      37.239 o 
  16   2  14     960.643    1061.317      37.803 o 
  16   3 -15    1097.486    1041.005      34.418 o 
  16   3 -13     847.017     814.184      33.290 o 
  16   3 -11    1758.402    1690.998      28.776 o 
  16   3  -9    2261.502    2205.011      53.602 o 
  16   3  -7    4686.943    4666.184      53.038 o 
  16   3  -5    2557.356    2564.990      28.212 o 
  16   3  -3    4451.585    4483.373      29.340 o 
  16   3  -1    6395.986    6460.436      31.033 o 
  16   3   1    7192.687    7210.862      29.340 o 
  16   3   3    3685.833    3707.557      22.569 o 
  16   3   5    2685.537    2642.854      25.390 o 
  16   3   7    4429.171    4443.313      41.189 o 
  16   3   9    2577.170    2497.847      45.138 o 
  16   3  11    1149.571    1230.586      29.904 o 
  16   3  13    1204.866    1223.815      47.960 o 
  16   3  15    1098.418    1130.717      36.111 o 
  16   4 -14    1246.590    1229.458      29.904 o 
  16   4 -12    2186.958    2122.070      78.992 o 
  16   4 -10    2589.207    2501.232      56.423 o 
  16   4  -8    3622.687    3570.449      67.708 o 
  16   4  -6    3169.125    3216.676      36.111 o 
  16   4  -4    8095.576    8074.134      50.216 o 
  16   4  -2    3747.619    3758.902      20.877 o 
  16   4   0    6637.239    6652.274      31.597 o 
  16   4   2    3856.004    3863.848      23.133 o 
  16   4   4    7389.074    7374.489      62.065 o 
  16   4   6    2468.986    2487.127      25.390 o 
  16   4   8    3505.371    3574.398      67.708 o 
  16   4  10    2450.271    2331.963     220.050 o 
  16   4  12    1900.573    1969.728      40.060 o 
  16   4  14    1134.260    1222.687      31.033 o 
  16   5 -15    1248.942    1286.445      40.625 o 
  16   5 -13    1146.888    1121.125      30.468 o 
  16   5 -11    2084.098    2061.697      67.708 o 
  16   5  -9    2041.251    2030.100      45.138 o 
  16   5  -7    3863.404    3820.403      48.524 o 
  16   5  -5    4761.750    4728.249      39.496 o 
  16   5  -3    8130.283    8164.411      53.038 o 
  16   5  -1    4954.082    4978.768      24.826 o 
  16   5   1    5512.982    5574.594      28.212 o 
  16   5   3    7614.050    7583.254      43.446 o 
  16   5   5    5321.189    5286.273      40.625 o 
  16   5   7    3600.995    3618.408      48.524 o 
  16   5   9    2589.177    2519.288      46.267 o 
  16   5  11    1762.857    1756.449      73.350 o 
  16   5  13    1199.742    1255.412      32.161 o 
  16   6 -14    1689.681    1721.466      54.730 o 
  16   6 -12    3034.014    2952.052      95.919 o 
  16   6 -10    2410.703    2408.135      50.781 o 
  16   6  -8    4063.604    4060.200      62.065 o 
  16   6  -6    4430.321    4375.041      44.010 o 
  16   6  -4    8438.327    8457.811      53.602 o 
  16   6  -2    4792.226    4839.967      34.418 o 
  16   6   0    9439.420    9439.571      42.881 o 
  16   6   2    4305.849    4325.953      31.597 o 
  16   6   4    7932.790    7899.223      53.602 o 
  16   6   6    4571.207    4549.953      49.652 o 
  16   6   8    4471.292    4559.544      62.065 o 
  16   6  10    2326.504    2284.568      56.423 o 
  16   6  12    2616.013    2593.766      90.277 o 
  16   6  14    1617.610    1656.016      51.909 o 
  16   7 -15    1195.491    1195.040      29.340 o 
  16   7 -13    1563.278    1558.404      37.803 o 
  16   7 -11    1953.857    1930.232      56.423 o 
  16   7  -9    1561.088    1543.170      37.803 o 
  16   7  -7    4067.376    4058.508      67.708 o 
  16   7  -5    3638.119    3593.018      35.547 o 
  16   7  -3    4499.289    4474.346      28.776 o 
  16   7  -1    3510.963    3514.590      32.161 o 
  16   7   1    3431.095    3425.441      26.519 o 
  16   7   3    3576.559    3563.678      27.647 o 
  16   7   5    4664.440    4648.128      45.138 o 
  16   7   7    3691.064    3661.854      51.345 o 
  16   7   9    1304.390    1287.573      31.033 o 
  16   7  11    1639.547    1657.708      90.277 o 
  16   7  13    2010.520    1927.410      50.781 o 
  16   8 -14     972.203     956.934      40.625 o 
  16   8 -12    1120.063    1122.818      28.212 o 
  16   8 -10    1303.364    1343.432      23.698 o 
  16   8  -8    2849.045    2876.446      56.423 o 
  16   8  -6    1442.065    1422.989      31.033 o 
  16   8  -4    3092.124    3071.669      30.468 o 
  16   8  -2    2357.362    2341.555      22.005 o 
  16   8   0    6359.597    6336.305      40.625 o 
  16   8   2    2005.614    2005.274      23.133 o 
  16   8   4    3591.728    3529.260      42.881 o 
  16   8   6    1990.769    1966.342      30.468 o 
  16   8   8    2960.723    2974.057      50.781 o 
  16   8  10    1647.941    1623.854      28.212 o 
  16   8  12    1226.686    1108.148      42.317 o 
  16   8  14     715.336     646.608      33.854 o 
  16   9 -15    1210.833    1227.765      42.881 o 
  16   9 -13    1414.810    1339.482      48.524 o 
  16   9 -11    2062.735    2067.339      44.010 o 
  16   9  -9    1945.180    1976.498      45.138 o 
  16   9  -7    4066.655    4089.541      62.065 o 
  16   9  -5    2695.477    2720.718      38.932 o 
  16   9  -3    3097.830    3115.115      27.647 o 
  16   9  -1    3039.391    2999.448      27.083 o 
  16   9   1    4266.231    4231.163      35.547 o 
  16   9   3    3333.747    3342.500      28.212 o 
  16   9   5    2585.341    2556.527      38.368 o 
  16   9   7    3144.371    3174.923      56.423 o 
  16   9   9    2476.890    2559.913      84.635 o 
  16   9  11    2069.520    2075.803      42.317 o 
  16   9  13    1488.452    1479.976      28.776 o 
  16  10 -14     686.401     646.044      25.390 o 
  16  10 -12    1441.090    1385.185      35.547 o 
  16  10 -10    1739.216    1720.338      32.725 o 
  16  10  -8    2198.920    2161.566      44.010 o 
  16  10  -6    1161.281    1153.851      16.363 o 
  16  10  -4    3105.132    3095.931      33.854 o 
  16  10  -2    1585.099    1582.101      22.005 o 
  16  10   0    4200.508    4143.707      32.725 o 
  16  10   2    1765.815    1788.046      20.877 o 
  16  10   4    3231.206    3243.195      38.932 o 
  16  10   6    1534.125    1488.439      25.390 o 
  16  10   8    2450.565    2487.691      44.574 o 
  16  10  10    1602.798    1608.056      47.960 o 
  16  10  12    1494.186    1454.585      47.960 o 
  16  11 -15     906.228     853.116      35.547 o 
  16  11 -13     909.416     915.746      41.189 o 
  16  11 -11    1880.060    1893.557      40.060 o 
  16  11  -9    1767.299    1828.106      42.317 o 
  16  11  -7    2161.262    2076.931      47.960 o 
  16  11  -5    1917.965    1938.131      42.881 o 
  16  11  -3    3838.080    3847.486      40.060 o 
  16  11  -1    2517.723    2468.507      26.519 o 
  16  11   1    3067.741    3064.334      44.574 o 
  16  11   3    3755.380    3764.544      37.239 o 
  16  11   5    2728.840    2687.428      37.803 o 
  16  11   7    2047.614    2078.060      33.854 o 
  16  11   9    2106.591    2115.863      36.675 o 
  16  11  11    1802.191    1740.086      33.854 o 
  16  11  13    1250.518    1273.468      32.161 o 
  16  12 -14     973.258     955.806      40.625 o 
  16  12 -12    1289.944    1282.495      27.647 o 
  16  12 -10    1824.871    1875.501      33.854 o 
  16  12  -8    3046.403    3093.674      62.065 o 
  16  12  -6    1630.568    1596.207      45.138 o 
  16  12  -4    2826.232    2807.610      33.854 o 
  16  12  -2    1511.045    1540.913      25.390 o 
  16  12   0    4043.762    4015.062      39.496 o 
  16  12   2    1769.528    1766.041      24.826 o 
  16  12   4    2827.326    2829.615      37.803 o 
  16  12   6    1534.928    1547.119      42.881 o 
  16  12   8    2939.281    3033.302      62.065 o 
  16  12  10    1698.135    1699.461      33.854 o 
  16  12  12    1357.792    1354.717      45.138 o 
  16  13 -13     946.699     885.841      40.625 o 
  16  13 -11    1888.789    1869.859      36.111 o 
  16  13  -9    1349.399    1339.482      31.033 o 
  16  13  -7    2033.274    1952.801      55.295 o 
  16  13  -5    2017.147    1966.906      42.317 o 
  16  13  -3    3081.570    3117.372      37.803 o 
  16  13  -1    2600.745    2585.867      36.111 o 
  16  13   1    3508.941    3536.595      46.831 o 
  16  13   3    3154.115    3172.102      37.239 o 
  16  13   5    2222.670    2212.347      37.803 o 
  16  13   7    1974.383    1956.750      53.038 o 
  16  13   9    2149.218    2170.029      39.496 o 
  16  13  11    1820.462    1867.038      38.932 o 
  16  13  13    1010.375    1040.440      34.982 o 
  16  14 -14     901.419     879.635      37.239 o 
  16  14 -12     973.640    1004.330      29.904 o 
  16  14 -10     974.328     968.783      20.877 o 
  16  14  -8    2185.490    2213.475      55.295 o 
  16  14  -6    1630.518    1650.938      36.675 o 
  16  14  -4    2790.789    2794.632      40.625 o 
  16  14  -2    1411.202    1432.016      32.161 o 
  16  14   0    3199.193    3170.410      40.060 o 
  16  14   2    1467.668    1471.512      28.212 o 
  16  14   4    3025.335    2976.878      44.010 o 
  16  14   6    1651.384    1608.056      32.725 o 
  16  14   8    2103.270    2149.717      40.625 o 
  16  14  10    1146.239    1200.682      42.317 o 
  16  14  12    1060.310    1139.181      27.647 o 
  16  15 -13     867.404     809.670      35.547 o 
  16  15 -11    1066.145    1024.078      29.904 o 
  16  15  -9     719.621     731.242      15.798 o 
  16  15  -7    1624.744    1592.258      32.725 o 
  16  15  -5    1021.714    1054.546      15.798 o 
  16  15  -3    1864.884    1909.355      33.854 o 
  16  15  -1    1435.952    1423.553      29.904 o 
  16  15   1    1313.773    1311.271      27.647 o 
  16  15   3    1053.395    1063.574      20.877 o 
  16  15   5    1486.050    1518.344      32.161 o 
  16  15   7    1450.051    1454.585      27.647 o 
  16  15   9     920.742     898.819      17.491 o 
  16  15  11     854.038     819.827      25.955 o 
  16  15  13     851.232     898.254      34.418 o 
  16  16 -12    1117.394    1111.534      24.826 o 
  16  16 -10     844.512     854.809      21.441 o 
  16  16  -8    1563.247    1555.018      28.212 o 
  16  16  -6    1954.372    2029.536      40.625 o 
  16  16  -4    3433.005    3429.391      53.038 o 
  16  16  -2    2005.399    1981.012      38.932 o 
  16  16   0    3434.421    3332.344      46.831 o 
  16  16   2    1497.989    1491.260      19.184 o 
  16  16   4    3570.592    3518.540      49.652 o 
  16  16   6    2575.478    2672.194      62.065 o 
  16  16   8    1641.128    1648.116      25.955 o 
  16  16  10     625.884     645.479      16.363 o 
  16  16  12    1213.080    1218.173      27.647 o 
  16  17 -11    1422.714    1391.392      33.290 o 
  16  17  -9    1159.616    1148.773      21.441 o 
  16  17  -7    2066.823    2093.858      67.708 o 
  16  17  -5    2016.228    2060.005      49.088 o 
  16  17  -3    3044.126    3029.916      45.703 o 
  16  17  -1    2110.800    2084.266      56.423 o 
  16  17   1    2299.054    2202.755      46.267 o 
  16  17   3    2503.516    2561.041      48.524 o 
  16  17   5    2047.564    2070.161      31.033 o 
  16  17   7    1760.629    1709.618      42.317 o 
  16  17   9    1412.980    1470.384      27.647 o 
  16  17  11    1174.935    1165.135      23.698 o 
  16  18 -12     852.930     858.758      37.239 o 
  16  18 -10    1051.062    1050.597      23.698 o 
  16  18  -8    1842.818    1794.816      67.708 o 
  16  18  -6    1462.979    1472.077      36.111 o 
  16  18  -4    2718.000    2702.098      56.423 o 
  16  18  -2    1593.844    1609.185      24.826 o 
  16  18   0    2938.120    2913.685      39.496 o 
  16  18   2    1862.762    1918.383      42.881 o 
  16  18   4    2530.142    2531.137      47.960 o 
  16  18   6    1055.487    1046.083      25.955 o 
  16  18   8    1795.724    1762.091      56.423 o 
  16  18  10    1160.462    1216.480      51.909 o 
  16  18  12     752.366     804.028      33.854 o 
  16  19 -11    1231.533    1253.155      32.161 o 
  16  19  -9    1274.239    1316.913      78.992 o 
  16  19  -7    2077.918    2049.848      50.781 o 
  16  19  -5    1969.847    1960.136      45.703 o 
  16  19  -3    2955.592    3016.939      67.708 o 
  16  19  -1    2867.990    2947.539      62.065 o 
  16  19   1    3239.095    3193.543      62.065 o 
  16  19   3    2733.121    2783.912      55.295 o 
  16  19   5    2104.682    2085.959      42.881 o 
  16  19   7    1922.007    1944.902      35.547 o 
  16  19   9    1360.885    1368.258      45.138 o 
  16  19  11     995.648     982.325      28.212 o 
  16  20 -10    1153.298    1104.198      27.083 o 
  16  20  -8    1568.809    1610.313      56.423 o 
  16  20  -6    1150.822    1128.460      27.647 o 
  16  20  -4    2288.968    2321.807      73.350 o 
  16  20  -2    1531.578    1542.041      32.161 o 
  16  20   0    2585.424    2552.577      50.216 o 
  16  20   2    1415.662    1432.016      24.262 o 
  16  20   4    2036.660    2022.765      62.065 o 
  16  20   6     968.001     974.990      25.390 o 
  16  20   8    1434.300    1476.026      36.675 o 
  16  20  10     977.962     964.834      27.083 o 
  16  21  -9     878.552     898.819      18.620 o 
  16  21  -7    1423.186    1393.084      30.468 o 
  16  21  -5    1111.527    1126.203      29.340 o 
  16  21  -3    1815.104    1851.239      36.675 o 
  16  21  -1    1500.585    1515.522      31.597 o 
  16  21   1    1772.774    1690.434      35.547 o 
  16  21   3    1740.704    1683.663      36.675 o 
  16  21   5    1313.113    1331.019      36.675 o 
  16  21   7     989.771     972.733      16.927 o 
  16  21   9     871.965     867.786      20.312 o 
  16  22  -8     846.683     862.144      20.312 o 
  16  22  -6     702.622     731.807      24.262 o 
  16  22  -4    1294.278    1332.148      27.647 o 
  16  22  -2     815.317     822.083      16.363 o 
  16  22   0    1797.156    1762.655      36.675 o 
  16  22   2     929.877     959.756      27.647 o 
  16  22   4    1243.103    1215.352      27.083 o 
  16  22   6     534.831     489.244      19.748 o 
  16  22   8     790.763     790.487      16.927 o 
  16  23  -9     727.519     724.472      31.033 o 
  16  23  -7    1534.569    1640.217      73.350 o 
  16  23  -5     743.899     759.454      24.262 o 
  16  23  -3     871.912     896.562      42.317 o 
  16  23  -1    1193.857    1189.961      22.569 o 
  16  23   1    1381.654    1332.148      21.441 o 
  16  23   3     720.647     735.756      22.005 o 
  16  23   5     850.295     845.781      25.955 o 
  16  23   7    1108.410    1119.433      23.133 o 
  16  23   9     692.308     710.930      28.776 o 
  16  24  -8    1131.040    1107.584      44.010 o 
  16  24  -6     871.214     867.222      55.859 o 
  16  24  -4    1398.303    1426.374      28.212 o 
  16  24  -2    1136.782    1130.717      24.826 o 
  16  24   0    1993.431    1903.713      67.708 o 
  16  24   2    1021.600    1017.871      25.390 o 
  16  24   4    1495.459    1479.976      22.569 o 
  16  24   6     942.545     961.448      20.877 o 
  16  24   8    1105.928    1085.015      31.597 o 
  16  25  -5     827.883     825.469      26.519 o 
  16  25  -3    1248.326    1325.377      39.496 o 
  16  25  -1     717.701     769.610      15.798 o 
  16  25   1     723.323     726.164      39.496 o 
  16  25   3     899.122     899.383      23.133 o 
  16  25   5    1093.013    1147.080      38.932 o 
  16  26  -4    1410.639    1396.470      51.909 o 
  16  26  -2     610.128     640.966      14.106 o 
  16  26   0     831.437     826.597      14.106 o 
  16  26   2     676.901     682.154      27.647 o 
  16  26   4    1282.375    1263.876      29.904 o 
  16  27  -3     927.065     914.053      18.055 o 
  16  27  -1     758.414     785.973      19.184 o 
  16  27   1     919.863     934.365      22.005 o 
  16  27   3     824.113     846.910      17.491 o 
  17   0 -15     829.798     854.809      36.111 o 
  17   0 -13    1571.592    1660.529      39.496 o 
  17   0 -11    1508.125    1494.646      28.212 o 
  17   0  -9    1121.461    1144.259      18.055 o 
  17   0  -7    2585.299    2511.389      42.881 o 
  17   0  -5    4724.856    4721.479      42.881 o 
  17   0  -3    4978.851    4945.478      37.239 o 
  17   0  -1    2992.028    3063.770      23.133 o 
  17   0   1    3111.827    3134.863      32.725 o 
  17   0   3    6022.114    6031.621      40.625 o 
  17   0   5    3771.899    3734.640      33.854 o 
  17   0   7    3205.166    3165.332      37.803 o 
  17   0   9    1348.777    1327.069      30.468 o 
  17   0  11    1692.353    1684.791      31.033 o 
  17   0  13    1176.966    1226.072      25.390 o 
  17   0  15     992.305    1006.022      31.033 o 
  17   1 -14    1537.906    1489.568      51.909 o 
  17   1 -12     923.064     981.761      30.468 o 
  17   1 -10    2405.339    2444.245      55.295 o 
  17   1  -8    1835.127    1885.093      37.803 o 
  17   1  -6    3094.078    3076.747      33.854 o 
  17   1  -4    2001.680    1984.398      19.748 o 
  17   1  -2    3100.477    3091.417      25.955 o 
  17   1   0    2652.096    2708.869      30.468 o 
  17   1   2    2916.632    2900.707      19.748 o 
  17   1   4    1463.391    1437.094      29.904 o 
  17   1   6    3188.763    3203.135      33.854 o 
  17   1   8    2225.640    2156.488      32.161 o 
  17   1  10    2146.655    2186.392      62.065 o 
  17   1  12     637.364     673.127      40.060 o 
  17   1  14    1674.880    1745.728      62.065 o 
  17   2 -15    1039.206    1044.954      37.803 o 
  17   2 -13    1166.013    1192.783      29.904 o 
  17   2 -11    1635.898    1658.837      28.776 o 
  17   2  -9    2135.773    2150.846      56.423 o 
  17   2  -7    2200.008    2191.470      33.854 o 
  17   2  -5    2573.441    2574.018      32.161 o 
  17   2  -3    4132.545    4127.908      33.854 o 
  17   2  -1    3133.089    3154.047      24.826 o 
  17   2   1    2262.094    2246.765      27.647 o 
  17   2   3    4546.646    4553.338      29.340 o 
  17   2   5    2490.839    2491.641      28.776 o 
  17   2   7    2860.560    2807.045      33.854 o 
  17   2   9    1857.953    2002.453      56.423 o 
  17   2  11    1973.608    1988.911      90.277 o 
  17   2  13     898.272     937.751      29.340 o 
  17   2  15    1035.439    1046.647      23.698 o 
  17   3 -14    1488.912    1438.223      62.065 o 
  17   3 -12     934.916     943.957      45.138 o 
  17   3 -10    1735.057    1760.963      56.423 o 
  17   3  -8    1167.692    1182.627      25.390 o 
  17   3  -6    3281.036    3280.999      35.547 o 
  17   3  -4    2388.389    2371.459      27.083 o 
  17   3  -2    2965.050    2989.856      24.826 o 
  17   3   0    2309.115    2307.702      20.312 o 
  17   3   2    3527.533    3503.870      24.826 o 
  17   3   4    2559.121    2484.870      28.212 o 
  17   3   6    3386.884    3359.991      33.854 o 
  17   3   8    1621.147    1597.336      30.468 o 
  17   3  10    1997.595    1992.297      40.625 o 
  17   3  12     797.678     836.753      29.904 o 
  17   3  14    1453.235    1444.994      45.138 o 
  17   4 -15     890.625     841.831      31.597 o 
  17   4 -13    2229.425    2157.616      95.919 o 
  17   4 -11    3117.393    3168.717     124.131 o 
  17   4  -9    2596.630    2621.414      53.038 o 
  17   4  -7    3739.850    3700.786      44.010 o 
  17   4  -5    3843.192    3861.592      40.060 o 
  17   4  -3    4030.140    4004.342      29.340 o 
  17   4  -1    4925.405    4917.266      29.340 o 
  17   4   1    4237.514    4207.465      27.083 o 
  17   4   3    4316.253    4298.306      31.033 o 
  17   4   5    3305.396    3280.999      33.854 o 
  17   4   7    4422.681    4438.799      51.345 o 
  17   4   9    2408.117    2342.120      67.708 o 
  17   4  11    3122.285    3059.256      78.992 o 
  17   4  13    1917.434    2056.619      95.919 o 
  17   4  15    1178.085    1170.778      37.239 o 
  17   5 -14    1843.501    1724.288      78.992 o 
  17   5 -12    1382.392    1390.263      23.698 o 
  17   5 -10    3013.753    3071.105      62.065 o 
  17   5  -8    2482.245    2456.658      56.423 o 
  17   5  -6    4654.638    4626.124      47.960 o 
  17   5  -4    4469.387    4440.492      39.496 o 
  17   5  -2    5818.102    5738.221      37.239 o 
  17   5   0    4100.695    4043.838      30.468 o 
  17   5   2    5741.365    5715.652      38.932 o 
  17   5   4    5495.913    5456.106      49.088 o 
  17   5   6    5203.579    5248.469      55.859 o 
  17   5   8    1954.990    1933.053      35.547 o 
  17   5  10    3232.126    3283.256      84.635 o 
  17   5  12    2003.788    2063.390      67.708 o 
  17   5  14    1798.738    1820.207      67.708 o 
  17   6 -15     915.691     921.388      34.982 o 
  17   6 -13    1145.231    1074.294      41.753 o 
  17   6 -11    1520.175    1458.535      56.423 o 
  17   6  -9    2836.616    2793.504      62.065 o 
  17   6  -7    3745.734    3708.121      67.708 o 
  17   6  -5    1447.250    1420.167      28.776 o 
  17   6  -3    1920.271    1904.277      24.262 o 
  17   6  -1    5999.979    5980.840      37.803 o 
  17   6   1    5314.949    5273.860      34.418 o 
  17   6   3    2535.883    2502.361      26.519 o 
  17   6   5    1427.498    1425.245      16.927 o 
  17   6   7    4236.288    4248.653      67.708 o 
  17   6   9    2576.505    2571.197      62.065 o 
  17   6  11    1998.594    2019.944      40.060 o 
  17   6  15     975.082     997.559      36.111 o 
  17   7 -14    1846.697    1905.970     129.773 o 
  17   7 -12    1398.949    1423.553      28.212 o 
  17   7 -10    2713.923    2699.277      55.295 o 
  17   7  -8    2363.655    2318.422      62.065 o 
  17   7  -6    4832.106    4845.609      67.708 o 
  17   7  -4    2893.563    2886.038      29.904 o 
  17   7  -2    3912.026    3891.496      30.468 o 
  17   7   0    3847.183    3824.917      30.468 o 
  17   7   2    5200.511    5216.308      40.625 o 
  17   7   4    2913.573    2944.153      37.803 o 
  17   7   6    3974.950    3946.790      45.138 o 
  17   7   8    2203.748    2225.324      41.753 o 
  17   7  10    3026.884    3034.994      62.065 o 
  17   7  12    1544.358    1577.588      29.904 o 
  17   7  14    1817.247    1773.375      90.277 o 
  17   8 -15     619.712     536.019      29.904 o 
  17   8 -13     850.390     864.965      40.060 o 
  17   8 -11    1921.436    1919.511      51.909 o 
  17   8  -9    2253.193    2208.961      46.267 o 
  17   8  -7    1821.890    1768.297      55.295 o 
  17   8  -5    2356.745    2390.644      33.854 o 
  17   8  -3    4681.992    4705.116      44.010 o 
  17   8  -1    3953.011    3922.529      37.803 o 
  17   8   1    3286.147    3251.094      27.647 o 
  17   8   3    5099.774    5036.883      44.574 o 
  17   8   5    2413.727    2371.459      32.161 o 
  17   8   7    2747.647    2678.965      41.753 o 
  17   8   9    2074.929    2061.697      35.547 o 
  17   8  11    2094.843    2138.997      84.635 o 
  17   8  13     812.306     835.061      39.496 o 
  17   9 -14    1442.804    1482.233      50.781 o 
  17   9 -12    1115.582    1038.748      45.138 o 
  17   9 -10    2395.290    2347.198      55.295 o 
  17   9  -8    1397.263    1451.200      36.675 o 
  17   9  -6    3086.297    3123.578      53.038 o 
  17   9  -4    3460.558    3469.452      33.854 o 
  17   9  -2    3628.526    3556.907      32.161 o 
  17   9   0    1891.552    1891.300      30.468 o 
  17   9   2    3801.347    3760.030      31.033 o 
  17   9   4    3223.133    3160.253      40.060 o 
  17   9   6    2843.903    2844.849      41.753 o 
  17   9   8    1442.152    1439.351      27.647 o 
  17   9  10    2398.648    2467.943     107.204 o 
  17   9  12    1044.411    1088.964      41.189 o 
  17   9  14    1499.273    1593.950      36.111 o 
  17  10 -13    1134.251    1080.501      44.574 o 
  17  10 -11    1319.285    1248.641      73.350 o 
  17  10  -9    1841.607    1845.033      45.138 o 
  17  10  -7    3033.452    3100.445      67.708 o 
  17  10  -5    2823.194    2821.715      33.854 o 
  17  10  -3    2817.315    2826.229      36.111 o 
  17  10  -1    3963.059    3982.901      37.239 o 
  17  10   1    3450.854    3431.084      31.033 o 
  17  10   3    2915.932    2894.501      36.111 o 
  17  10   5    2242.023    2195.984      33.854 o 
  17  10   7    3558.596    3590.197      56.423 o 
  17  10   9    1443.353    1487.875      53.038 o 
  17  10  11    1178.103    1248.077      67.708 o 
  17  10  13    1030.341    1087.272      47.960 o 
  17  11 -14    1174.937    1179.805      42.881 o 
  17  11 -12     886.848     855.373      41.753 o 
  17  11 -10    1977.822    2078.624      47.960 o 
  17  11  -8    1365.920    1377.850      32.725 o 
  17  11  -6    3040.310    2980.828      55.295 o 
  17  11  -4    3339.094    3330.087      37.803 o 
  17  11  -2    4514.746    4497.479      38.932 o 
  17  11   0    3194.598    3196.364      32.161 o 
  17  11   2    4297.998    4267.837      45.138 o 
  17  11   4    3303.092    3278.177      44.574 o 
  17  11   6    3158.411    3187.901      67.708 o 
  17  11   8    1527.686    1524.550      27.647 o 
  17  11  10    2181.348    2207.269      51.909 o 
  17  11  12     824.974     780.330      33.290 o 
  17  12 -13    1427.178    1388.006      49.088 o 
  17  12 -11    1385.620    1367.130      31.033 o 
  17  12  -9    1837.673    1863.088      32.725 o 
  17  12  -7    3186.262    3201.442      67.708 o 
  17  12  -5    3688.851    3640.413      56.423 o 
  17  12  -3    3645.925    3625.179      41.753 o 
  17  12  -1    3453.875    3418.106      35.547 o 
  17  12   1    2934.604    2936.254      44.010 o 
  17  12   3    3872.081    3849.178      45.138 o 
  17  12   5    2993.046    2979.700      43.446 o 
  17  12   7    2964.781    2960.516      53.038 o 
  17  12   9    1470.769    1501.981      27.647 o 
  17  12  11    1603.117    1574.767      47.960 o 
  17  12  13    1092.813    1145.387      27.647 o 
  17  13 -14     896.312     859.323      36.111 o 
  17  13 -12     786.779     818.698      27.647 o 
  17  13 -10    1161.410    1138.052      18.055 o 
  17  13  -8     804.777     830.547      23.698 o 
  17  13  -6    2171.828    2131.662      47.960 o 
  17  13  -4    1560.567    1596.207      25.955 o 
  17  13  -2    2633.661    2599.409      28.776 o 
  17  13   0    2497.712    2499.540      40.625 o 
  17  13   2    2138.439    2154.795      32.161 o 
  17  13   4    1280.036    1282.495      21.441 o 
  17  13   6    2352.884    2281.747      50.216 o 
  17  13   8     935.187     938.315      25.390 o 
  17  13  10    1011.831    1014.486      26.519 o 
  17  13  12     566.340     511.023      33.854 o 
  17  14 -13     739.606     687.797      24.262 o 
  17  14 -11     806.764     795.565      36.111 o 
  17  14  -9    1203.220    1184.319      25.390 o 
  17  14  -7    1547.795    1571.945      42.317 o 
  17  14  -5    1927.360    1895.813      36.675 o 
  17  14  -3    2280.415    2254.100      45.703 o 
  17  14  -1    2381.912    2361.303      36.111 o 
  17  14   1    1642.917    1676.328      27.647 o 
  17  14   3    2413.982    2417.727      49.088 o 
  17  14   5    1978.353    2004.146      33.854 o 
  17  14   7    1721.249    1714.696      31.033 o 
  17  14   9     533.435     546.570      22.569 o 
  17  14  11    1021.114     982.325      22.005 o 
  17  14  13     863.247     846.345      17.491 o 
  17  15 -12     597.702     615.011      27.647 o 
  17  15 -10    1813.323    1812.872      55.295 o 
  17  15  -8    1533.782    1516.651      25.390 o 
  17  15  -6    1749.869    1741.779      67.708 o 
  17  15  -4    1310.904    1322.556      25.390 o 
  17  15  -2    2507.803    2502.925      40.625 o 
  17  15   0    2220.343    2144.639      41.189 o 
  17  15   2    2288.784    2288.518      37.803 o 
  17  15   4    1090.792    1102.506      20.312 o 
  17  15   6    1473.810    1466.434      23.133 o 
  17  15   8    1220.117    1274.596      26.519 o 
  17  15  10    1684.240    1651.502      31.033 o 
  17  15  12     540.768     573.258      20.877 o 
  17  16 -11     786.111     791.615      25.390 o 
  17  16  -9     940.358     942.264      19.748 o 
  17  16  -7    1287.942    1282.495      45.703 o 
  17  16  -5    1783.463    1767.169      35.547 o 
  17  16  -3    1718.386    1811.179      45.138 o 
  17  16  -1    1793.644    1750.242      53.038 o 
  17  16   1    2213.700    2186.392      45.138 o 
  17  16   3    2657.466    2649.625      46.831 o 
  17  16   5     984.604     987.967      25.390 o 
  17  16   7    1246.249    1211.967      31.033 o 
  17  16   9    1015.532    1048.340      31.033 o 
  17  16  11    1064.756    1117.176      44.010 o 
  17  17 -12     659.101     598.084      31.033 o 
  17  17 -10    1872.474    1922.332      67.708 o 
  17  17  -8    1296.507    1298.858      28.212 o 
  17  17  -6    1763.009    1723.159      39.496 o 
  17  17  -4    1650.902    1644.167      29.904 o 
  17  17  -2    2446.169    2443.117      53.038 o 
  17  17   0    2032.446    2052.669      36.675 o 
  17  17   2    2569.656    2610.129      50.781 o 
  17  17   4    1542.644    1555.018      47.960 o 
  17  17   6    1654.353    1650.373      25.390 o 
  17  17   8    1212.307    1201.246      29.904 o 
  17  17  10    1698.583    1682.535      36.111 o 
  17  17  12     663.283     673.127      21.441 o 
  17  18 -11    1191.230    1166.264      24.262 o 
  17  18  -9    1491.234    1493.517      47.960 o 
  17  18  -7    1507.819    1461.356      73.350 o 
  17  18  -5    1661.591    1768.297      39.496 o 
  17  18  -3    2157.241    2216.860      53.038 o 
  17  18  -1    2121.942    2110.221      62.065 o 
  17  18   1    1771.056    1826.413      25.390 o 
  17  18   3    2368.680    2414.905      50.781 o 
  17  18   5    1436.657    1414.525      20.877 o 
  17  18   7    1610.252    1625.547      25.955 o 
  17  18   9    1215.876    1202.939      28.212 o 
  17  18  11    1321.487    1345.689      29.904 o 
  17  19 -10    1277.622    1305.064      38.932 o 
  17  19  -8    1198.470    1185.448      33.854 o 
  17  19  -6    2165.904    2318.422      90.277 o 
  17  19  -4    1621.616    1641.346      36.111 o 
  17  19  -2    2364.693    2507.439      67.708 o 
  17  19   0    2258.231    2232.095      44.010 o 
  17  19   2    2381.157    2420.548      55.295 o 
  17  19   4    1843.662    1820.771      34.418 o 
  17  19   6    2466.109    2531.137     118.488 o 
  17  19   8    1266.795    1292.651      42.881 o 
  17  19  10    1274.904    1299.422      33.854 o 
  17  20  -9     905.975     885.277      18.620 o 
  17  20  -7    1160.272    1127.896      25.955 o 
  17  20  -5    1420.708    1419.603      44.010 o 
  17  20  -3    1325.766    1326.505      31.033 o 
  17  20  -1    1427.524    1498.595      30.468 o 
  17  20   1    1165.106    1174.163      23.133 o 
  17  20   3    1484.271    1417.346      33.854 o 
  17  20   5    1133.288    1103.634      21.441 o 
  17  20   7    1363.087    1334.969      30.468 o 
  17  20   9     875.068     865.529      19.748 o 
  17  21 -10     702.996     722.779      31.597 o 
  17  21  -8     767.297     813.620      34.418 o 
  17  21  -6    1277.223    1346.253      49.088 o 
  17  21  -4     749.406     736.885      38.932 o 
  17  21  -2    1070.464    1101.942      36.111 o 
  17  21   0     897.890     874.557      20.312 o 
  17  21   2    1106.409    1122.254      18.620 o 
  17  21   4     948.794     964.269      28.212 o 
  17  21   6    1347.731    1367.694      30.468 o 
  17  21   8     766.674     745.912      25.390 o 
  17  21  10     875.893     883.585      23.698 o 
  17  22  -9     820.295     811.363      33.290 o 
  17  22  -7    1184.308    1229.458      31.597 o 
  17  22  -5    1181.283    1222.123      24.826 o 
  17  22  -3    1294.327    1285.316      42.317 o 
  17  22  -1    1656.568    1599.593      32.725 o 
  17  22   1    1313.195    1263.876      24.826 o 
  17  22   3    1385.223    1371.079      27.647 o 
  17  22   5    1246.834    1256.541      23.133 o 
  17  22   7    1660.585    1610.877      33.854 o 
  17  22   9     835.493     851.423      32.161 o 
  17  23  -8     573.225     593.006      28.212 o 
  17  23  -6    1133.549    1147.644      21.441 o 
  17  23  -4    1044.442    1038.184      26.519 o 
  17  23  -2    1101.274    1148.208      30.468 o 
  17  23   0     620.399     591.313      23.698 o 
  17  23   2     902.521     876.814      29.904 o 
  17  23   4     983.237     962.577      21.441 o 
  17  23   6    1340.220    1311.271      32.725 o 
  17  23   8     624.202     609.933      16.363 o 
  17  24  -7     705.354     686.668      30.468 o 
  17  24  -5     972.069     941.136      24.262 o 
  17  24  -3    1192.212    1214.223      67.708 o 
  17  24  -1    1004.925    1029.720      20.312 o 
  17  24   1     909.545     930.980      33.854 o 
  17  24   3    1443.739    1436.530      25.390 o 
  17  24   5     859.829     864.401      28.776 o 
  17  24   7     990.313    1009.972      34.982 o 
  17  25  -4     897.145     938.879      26.519 o 
  17  25  -2    1184.676    1164.007      62.065 o 
  17  25   0    1015.300    1024.642      24.826 o 
  17  25   2    1460.819    1452.893      42.881 o 
  17  25   4     904.755     924.209      19.748 o 
  17  26  -3     603.104     593.006      19.748 o 
  17  26  -1     907.147     912.360      18.055 o 
  17  26   1     842.374     839.575      32.161 o 
  17  26   3     827.481     807.413      55.859 o 
  18   0 -14     965.350     951.856      19.184 o 
  18   0 -12    1275.405    1315.785      30.468 o 
  18   0 -10    1852.646    1869.859      32.725 o 
  18   0  -8    3396.480    3349.835      67.708 o 
  18   0  -6    1897.629    1931.924      29.904 o 
  18   0  -4    4279.603    4250.911      39.496 o 
  18   0  -2    2816.283    2834.693      28.776 o 
  18   0   0    6796.641    6697.413      49.088 o 
  18   0   2    2986.132    2972.365      28.212 o 
  18   0   4    4812.709    4773.388      42.881 o 
  18   0   6    2396.979    2387.258      31.033 o 
  18   0   8    3544.936    3616.716      62.065 o 
  18   0  10    2033.461    2106.271      56.423 o 
  18   0  12    1552.682    1582.101      34.982 o 
  18   0  14    1024.508     997.559      34.418 o 
  18   1 -15     802.462     850.295      34.418 o 
  18   1 -13    1125.076    1110.969      28.212 o 
  18   1 -11    1445.456    1463.049      27.083 o 
  18   1  -9     951.716     969.912      16.927 o 
  18   1  -7    2986.674    2968.415      42.881 o 
  18   1  -5    1550.562    1556.711      25.390 o 
  18   1  -3    1568.250    1549.376      20.877 o 
  18   1  -1    2079.483    2015.430      29.904 o 
  18   1   1    3152.155    3145.583      23.133 o 
  18   1   3    1544.362    1534.142      21.441 o 
  18   1   5    1568.870    1551.633      30.468 o 
  18   1   7    2291.716    2286.261      28.776 o 
  18   1   9    1376.176    1422.424      33.854 o 
  18   1  11    1243.787    1249.206      25.955 o 
  18   1  13    1361.340    1366.566      43.446 o 
  18   1  15     709.571     670.870      27.083 o 
  18   2 -14     647.691     621.217      36.111 o 
  18   2 -12    1493.695    1504.802      28.212 o 
  18   2 -10    1865.451    1783.532      36.111 o 
  18   2  -8    2357.604    2335.349      53.602 o 
  18   2  -6    1051.485    1086.143      17.491 o 
  18   2  -4    3284.086    3304.696      41.189 o 
  18   2  -2    2213.561    2190.906      28.212 o 
  18   2   0    4625.887    4594.526      35.547 o 
  18   2   2    1588.163    1596.207      20.312 o 
  18   2   4    3492.909    3463.245      46.267 o 
  18   2   6    1436.171    1448.943      26.519 o 
  18   2   8    2122.331    2109.657      38.368 o 
  18   2  10    1752.034    1790.867      49.088 o 
  18   2  12    1586.984    1580.409      34.982 o 
  18   2  14     691.617     642.094      22.005 o 
  18   3 -15    1031.117    1005.458      73.350 o 
  18   3 -13    1173.280    1134.667      29.340 o 
  18   3 -11    1887.573    1966.906      73.350 o 
  18   3  -9    1498.597    1526.807      33.854 o 
  18   3  -7    3450.396    3444.061      41.189 o 
  18   3  -5    3621.932    3642.106      39.496 o 
  18   3  -3    5338.839    5326.897      49.652 o 
  18   3  -1    3645.754    3649.441      35.547 o 
  18   3   1    4277.582    4250.346      29.340 o 
  18   3   3    5486.314    5477.547      44.574 o 
  18   3   5    4399.860    4439.928      38.932 o 
  18   3   7    2536.645    2506.311      27.647 o 
  18   3   9    1651.077    1645.860      35.547 o 
  18   3  11    2220.039    2122.070      95.919 o 
  18   3  13    1531.293    1629.497      37.239 o 
  18   3  15     631.429     651.122      29.340 o 
  18   4 -14     961.694     968.783      26.519 o 
  18   4 -12    1223.888    1276.853      42.317 o 
  18   4 -10    1418.262    1430.324      56.423 o 
  18   4  -8    3858.265    3880.775      62.065 o 
  18   4  -6    2075.246    2059.440      49.088 o 
  18   4  -4    1997.619    2004.146      27.647 o 
  18   4  -2    1889.346    1911.612      24.262 o 
  18   4   0    8629.138    8581.941      56.423 o 
  18   4   2    1635.951    1611.442      23.698 o 
  18   4   4    1444.870    1420.167      21.441 o 
  18   4   6    1850.712    1818.514      32.161 o 
  18   4   8    3853.105    3802.347      62.065 o 
  18   4  10    1211.229    1232.843      28.212 o 
  18   4  12    1021.579    1109.277      67.708 o 
  18   4  14    1017.115    1167.957      40.625 o 
  18   5 -15    1158.183    1165.135      36.111 o 
  18   5 -13    1026.735    1009.972      27.647 o 
  18   5 -11    1456.011    1438.223      34.418 o 
  18   5  -9    1415.046    1420.167      24.826 o 
  18   5  -7    3416.302    3388.202      45.703 o 
  18   5  -5    3473.173    3459.295      37.803 o 
  18   5  -3    5054.103    4983.281      45.703 o 
  18   5  -1    3341.543    3299.054      30.468 o 
  18   5   1    4064.717    4039.324      32.725 o 
  18   5   3    4880.970    4880.027      41.189 o 
  18   5   5    3677.038    3670.882      36.111 o 
  18   5   7    2672.724    2632.134      53.038 o 
  18   5   9    1649.549    1661.094      33.854 o 
  18   5  11    1411.976    1408.319      47.960 o 
  18   5  13    1261.393    1259.926      32.161 o 
  18   5  15     868.713     873.993      33.854 o 
  18   6 -14     672.797     651.122      33.290 o 
  18   6 -12    1366.513    1372.772      24.262 o 
  18   6 -10    1966.819    1942.080      53.038 o 
  18   6  -8    2162.287    2200.498      56.423 o 
  18   6  -6    1398.233    1426.938      25.390 o 
  18   6  -4    6044.855    6048.548      56.423 o 
  18   6  -2    3578.642    3572.141      40.060 o 
  18   6   0    4227.756    4196.744      37.239 o 
  18   6   2    2768.339    2732.003      41.189 o 
  18   6   4    5645.566    5562.746      50.216 o 
  18   6   6    1830.880    1829.798      28.776 o 
  18   6   8    2423.323    2378.795      46.267 o 
  18   6  10    1639.051    1623.854      27.647 o 
  18   6  12    1082.582    1080.501      49.088 o 
  18   6  14     778.996     812.492      38.368 o 
  18   7 -15     843.116     769.610      29.340 o 
  18   7 -13    1322.633    1314.656      47.960 o 
  18   7 -11    2009.526    1931.360      51.909 o 
  18   7  -9    1021.438     995.866      19.184 o 
  18   7  -7    2759.562    2769.242      67.708 o 
  18   7  -5    3712.380    3706.992      41.753 o 
  18   7  -3    4386.853    4406.074      45.703 o 
  18   7  -1    2186.654    2150.281      27.083 o 
  18   7   1    3046.097    3058.692      26.519 o 
  18   7   3    3764.852    3716.584      37.239 o 
  18   7   5    3093.183    3065.463      35.547 o 
  18   7   7    2323.393    2349.455      47.960 o 
  18   7   9    1507.632    1520.600      24.826 o 
  18   7  11    1362.393    1382.928      27.083 o 
  18   7  13    1321.828    1420.732      47.960 o 
  18   7  15     951.566     944.521      25.390 o 
  18   8 -14     792.614     809.106      35.547 o 
  18   8 -12    1065.102    1070.909      44.010 o 
  18   8 -10    1186.378    1219.866      19.184 o 
  18   8  -8    2337.615    2339.299      53.038 o 
  18   8  -6    1945.009    1938.131      29.904 o 
  18   8  -4    4333.837    4346.265      45.703 o 
  18   8  -2    2736.692    2732.567      30.468 o 
  18   8   0    5352.746    5268.218      46.267 o 
  18   8   2    2384.513    2390.644      28.776 o 
  18   8   4    4228.363    4243.011      46.831 o 
  18   8   6    2199.175    2131.098      32.161 o 
  18   8   8    2390.680    2372.588      67.708 o 
  18   8  10    1014.066    1000.380      19.748 o 
  18   8  12     976.604     972.169      23.698 o 
  18   8  14     824.591     872.864      27.647 o 
  18   9 -13     787.098     735.192      37.239 o 
  18   9 -11    1458.882    1508.187      95.919 o 
  18   9  -9    1692.220    1687.613      23.133 o 
  18   9  -7    2752.199    2712.255      62.065 o 
  18   9  -5    1813.231    1868.166      32.161 o 
  18   9  -3    3597.619    3653.955      42.881 o 
  18   9  -1    3288.738    3358.862      32.725 o 
  18   9   1    3196.119    3202.006      32.161 o 
  18   9   3    2829.139    2849.363      32.161 o 
  18   9   5    2379.271    2415.469      37.803 o 
  18   9   7    2196.151    2187.521      41.189 o 
  18   9   9    1668.770    1670.121      42.317 o 
  18   9  11    1344.799    1408.319      25.955 o 
  18   9  13     913.105     908.411      47.960 o 
  18  10 -14    1342.133    1316.349      43.446 o 
  18  10 -12    1882.026    1812.872      56.423 o 
  18  10 -10    1502.217    1509.880      37.803 o 
  18  10  -8    3436.727    3396.102      53.602 o 
  18  10  -6    3801.489    3672.010      73.350 o 
  18  10  -4    4717.174    4714.708      51.909 o 
  18  10  -2    2748.671    2759.650      33.854 o 
  18  10   0    6777.288    6753.835      67.708 o 
  18  10   2    3300.319    3242.067      44.574 o 
  18  10   4    4632.268    4591.141      56.423 o 
  18  10   6    3152.128    3095.931      46.831 o 
  18  10   8    3168.455    3118.500      62.065 o 
  18  10  10    1646.408    1675.199      32.725 o 
  18  10  12    1854.608    1870.987      73.350 o 
  18  10  14    1247.590    1267.825      44.010 o 
  18  11 -13     949.515     940.008      40.625 o 
  18  11 -11    1938.903    1905.406      36.111 o 
  18  11  -9    1609.510    1615.955      42.881 o 
  18  11  -7    2563.297    2610.129      55.295 o 
  18  11  -5    2156.736    2207.269      50.216 o 
  18  11  -3    3715.652    3714.327      44.010 o 
  18  11  -1    4254.407    4299.998      47.960 o 
  18  11   1    4435.578    4465.882      51.909 o 
  18  11   3    3254.627    3234.168      55.859 o 
  18  11   5    2805.650    2822.280      41.189 o 
  18  11   7    2571.709    2559.348      56.423 o 
  18  11   9    1867.997    1864.217      32.161 o 
  18  11  11    1673.416    1654.887      38.932 o 
  18  11  13    1103.186    1133.538      31.033 o 
  18  12 -12    1276.071    1273.468      47.395 o 
  18  12 -10    1441.827    1450.636      36.111 o 
  18  12  -8    2248.427    2360.739      67.708 o 
  18  12  -6    1472.837    1485.618      24.826 o 
  18  12  -4    3516.450    3536.031      44.010 o 
  18  12  -2    1645.017    1654.323      24.262 o 
  18  12   0    2477.947    2487.691      44.010 o 
  18  12   2    1573.907    1566.303      25.955 o 
  18  12   4    3862.458    3907.294      53.602 o 
  18  12   6    1418.578    1439.351      17.491 o 
  18  12   8    1601.677    1584.358      23.133 o 
  18  12  10    1373.699    1359.795      27.083 o 
  18  12  12    1655.162    1641.346      49.088 o 
  18  13 -13     716.082     721.086      33.854 o 
  18  13 -11    1418.976    1368.823      34.418 o 
  18  13  -9    1874.087    1837.698      36.675 o 
  18  13  -7    2612.961    2603.922      67.708 o 
  18  13  -5    1071.326    1057.367      23.133 o 
  18  13  -3    1936.675    1919.511      29.904 o 
  18  13  -1    3394.688    3348.706      56.423 o 
  18  13   1    3838.972    3824.352      53.038 o 
  18  13   3    1673.620    1679.149      19.748 o 
  18  13   5    1379.243    1373.901      19.184 o 
  18  13   7    2554.939    2613.514      53.038 o 
  18  13   9    2155.389    2175.107      50.781 o 
  18  13  11    1140.271    1158.365      73.350 o 
  18  13  13     887.141     919.131      55.859 o 
  18  14 -12     849.073     916.874      40.625 o 
  18  14 -10     794.549     780.895      32.725 o 
  18  14  -8    1287.506    1281.931      36.675 o 
  18  14  -6    1168.317    1175.292      36.111 o 
  18  14  -4    2239.163    2210.090      36.111 o 
  18  14  -2     878.584     891.484      12.977 o 
  18  14   0    2135.620    2096.115      55.295 o 
  18  14   2    1876.730    1893.557      41.189 o 
  18  14   4    2380.423    2361.303      39.496 o 
  18  14   6     869.863     871.171      17.491 o 
  18  14   8    1556.412    1587.744      31.033 o 
  18  14  10    1150.795    1163.443      55.295 o 
  18  14  12     924.780     918.003      23.698 o 
  18  15 -11    1417.236    1393.084      33.854 o 
  18  15  -9    1206.734    1240.178      35.547 o 
  18  15  -7    1186.779    1175.292      28.212 o 
  18  15  -5     987.128     970.476      30.468 o 
  18  15  -3    2130.969    2162.130      36.675 o 
  18  15  -1     949.027     937.186      18.620 o 
  18  15   1    1106.694    1114.919      15.234 o 
  18  15   3    1662.401    1680.277      37.803 o 
  18  15   5    1314.672    1338.354      27.647 o 
  18  15   7    1090.705    1164.571      22.005 o 
  18  15   9    1390.876    1443.301      27.647 o 
  18  15  11    1129.372    1158.365      38.932 o 
  18  16 -12     986.836     979.504      37.239 o 
  18  16 -10     666.879     657.328      21.441 o 
  18  16  -8    1029.215     994.738      32.161 o 
  18  16  -6     987.233     945.086      27.647 o 
  18  16  -4    2140.516    2136.176      47.960 o 
  18  16  -2     935.151     953.549      18.620 o 
  18  16   0    1780.245    1861.395      37.803 o 
  18  16   2     975.844    1015.614      18.620 o 
  18  16   4    2199.968    2170.594      45.138 o 
  18  16   6    1248.926    1218.173      18.055 o 
  18  16   8    1373.278    1363.744      20.312 o 
  18  16  10     765.892     792.743      24.826 o 
  18  16  12     859.680     897.126      22.569 o 
  18  17 -11    1041.448    1052.854      27.647 o 
  18  17  -9     839.611     874.557      19.748 o 
  18  17  -7    1938.526    1905.970      55.859 o 
  18  17  -5    1611.760    1594.515      32.725 o 
  18  17  -3    1880.295    1942.080      42.881 o 
  18  17  -1    1734.488    1743.471      29.904 o 
  18  17   1    1780.103    1744.036      34.418 o 
  18  17   3    1481.926    1483.361      36.675 o 
  18  17   5    2188.079    2208.961      53.602 o 
  18  17   7    2075.422    2081.445      42.317 o 
  18  17   9    1012.353    1035.362      19.748 o 
  18  17  11     860.622     857.630      20.312 o 
  18  18 -10    1037.303    1048.340      36.111 o 
  18  18  -8    1570.935    1511.573      51.909 o 
  18  18  -6    1146.710    1145.952      27.083 o 
  18  18  -4    2115.199    2075.239      50.216 o 
  18  18  -2    1435.117    1489.568      24.262 o 
  18  18   0    2176.565    2157.616      56.423 o 
  18  18   2    1050.510    1066.959      23.698 o 
  18  18   4    2129.486    2161.566      46.267 o 
  18  18   6    1283.742    1275.160      20.312 o 
  18  18   8    1531.371    1579.845      32.161 o 
  18  18  10    1103.034    1161.186      23.133 o 
  18  19  -9     501.332     481.006      15.798 o 
  18  19  -7    1325.297    1276.289      23.133 o 
  18  19  -5    1017.690    1058.496      21.441 o 
  18  19  -3    1188.789    1203.503      21.441 o 
  18  19  -1    1055.684    1079.937      47.960 o 
  18  19   1    1507.151    1498.595      31.033 o 
  18  19   3    1313.252    1320.299      36.675 o 
  18  19   5    1254.601    1307.321      25.955 o 
  18  19   7    1092.267    1048.904      36.111 o 
  18  19   9     891.250     859.323      19.748 o 
  18  20 -10     839.959     811.363      33.290 o 
  18  20  -8    1216.833    1196.168      47.960 o 
  18  20  -6     892.531     921.388      23.698 o 
  18  20  -4    1497.083    1544.298      84.635 o 
  18  20  -2    1064.505    1063.574      26.519 o 
  18  20   0    2180.060    2085.395      78.992 o 
  18  20   2     928.245     930.416      16.927 o 
  18  20   4    1341.359    1341.175      32.725 o 
  18  20   6     981.560    1001.509      19.748 o 
  18  20   8    1334.593    1337.226      38.932 o 
  18  20  10     761.670     738.013      25.390 o 
  18  21  -9     751.762     772.431      20.877 o 
  18  21  -7    1046.026    1148.773      37.239 o 
  18  21  -5     978.598    1006.587      24.826 o 
  18  21  -3    1613.335    1610.313      36.111 o 
  18  21  -1     961.801     964.269      25.955 o 
  18  21   1    1091.042    1054.546      22.569 o 
  18  21   3    1407.194    1428.067      45.138 o 
  18  21   5    1243.181    1207.453      23.133 o 
  18  21   7     790.103     780.895      18.055 o 
  18  21   9     666.548     677.076      22.569 o 
  18  22  -8    1018.284    1028.592      29.904 o 
  18  22  -6     595.125     577.208      15.234 o 
  18  22  -4    1217.666    1204.631      22.005 o 
  18  22  -2     978.564     968.783      23.698 o 
  18  22   0    1881.997    2057.183      78.992 o 
  18  22   2    1080.768    1097.992      35.547 o 
  18  22   4    1227.739    1203.503      23.698 o 
  18  22   6     589.179     627.988      38.932 o 
  18  22   8    1047.488    1037.055      30.468 o 
  18  23  -7    1293.035    1242.435      38.368 o 
  18  23  -5    1155.042    1118.869      28.776 o 
  18  23  -3    1323.686    1333.276      28.212 o 
  18  23  -1    1183.315    1198.425      27.083 o 
  18  23   1    1668.343    1631.190      42.317 o 
  18  23   3    1340.223    1368.823      24.262 o 
  18  23   5     860.126     816.441      16.927 o 
  18  23   7     842.165     817.005     101.561 o 
  18  24  -6     847.051     802.900      31.033 o 
  18  24  -4    1370.275    1454.021      49.088 o 
  18  24  -2    1094.179    1084.450      29.904 o 
  18  24   0    1901.572    1909.919      73.350 o 
  18  24   2    1100.881    1069.216      33.854 o 
  18  24   4    1381.781    1398.162      49.088 o 
  18  24   6     780.392     798.386      18.620 o 
  18  25  -3    1365.828    1407.190      49.088 o 
  18  25  -1    1339.663    1294.908      90.277 o 
  18  25   1    1347.185    1325.377     107.204 o 
  18  25   3    1119.396    1117.740      20.312 o 
  18  26  -2     609.061     641.530      29.904 o 
  18  26   0     888.720     904.461      34.982 o 
  18  26   2     392.860     377.526      27.083 o 
  19   0 -15     484.848     512.885      28.212 o 
  19   0 -13     754.004     741.398      36.111 o 
  19   0 -11    1318.258    1285.316     124.131 o 
  19   0  -9    1890.523    1922.896      32.161 o 
  19   0  -7    1817.300    1812.307      32.161 o 
  19   0  -5    2031.044    2050.413      28.212 o 
  19   0  -3    3925.554    3893.752      32.725 o 
  19   0  -1    4793.522    4793.700      36.111 o 
  19   0   1    3297.726    3256.172      33.854 o 
  19   0   3    3662.663    3651.698      31.033 o 
  19   0   5    2490.437    2509.132      28.776 o 
  19   0   7    2469.405    2478.099      28.776 o 
  19   0   9    1171.813    1156.672      18.620 o 
  19   0  11    1516.059    1536.399      33.290 o 
  19   0  13     686.717     687.232      44.010 o 
  19   1 -14    1654.612    1673.507      73.350 o 
  19   1 -12    1334.101    1299.986      31.597 o 
  19   1 -10    1773.095    1819.078      27.647 o 
  19   1  -8    1493.840    1501.981      29.904 o 
  19   1  -6    5034.215    5063.966      62.065 o 
  19   1  -4    4193.587    4156.684      43.446 o 
  19   1  -2    3972.922    3953.561      39.496 o 
  19   1   0    2952.705    2877.010      29.340 o 
  19   1   2    4433.814    4408.895      43.446 o 
  19   1   4    3917.057    3922.529      41.189 o 
  19   1   6    4306.398    4267.273      52.473 o 
  19   1   8    1264.113    1223.251      18.055 o 
  19   1  10    1884.311    1877.758     101.561 o 
  19   1  12    1265.166    1293.780      25.955 o 
  19   1  14    1532.906    1492.389      73.350 o 
  19   2 -15     817.225     876.250      33.854 o 
  19   2 -13    1200.906    1187.140      29.340 o 
  19   2 -11    1226.075    1274.032      32.161 o 
  19   2  -9    1968.835    1933.617      51.909 o 
  19   2  -7    3142.035    3117.936      44.574 o 
  19   2  -5    2364.982    2360.739      30.468 o 
  19   2  -3    2413.253    2336.477      56.423 o 
  19   2  -1    4637.546    4622.174      47.960 o 
  19   2   1    3962.584    3942.841      32.725 o 
  19   2   3    2292.254    2285.697      33.854 o 
  19   2   5    1509.269    1517.779      20.877 o 
  19   2   7    3617.417    3618.973      41.189 o 
  19   2   9    1796.183    1785.224      35.547 o 
  19   2  11    1108.521    1127.896      30.468 o 
  19   2  13     744.075     756.068      36.111 o 
  19   2  15    1047.000    1057.367      31.597 o 
  19   3 -14    1370.839    1341.175      23.698 o 
  19   3 -12     595.227     596.956      27.083 o 
  19   3 -10    1834.112    1811.743      38.932 o 
  19   3  -8    1463.075    1472.641      44.010 o 
  19   3  -6    3221.689    3208.213      37.803 o 
  19   3  -4    4124.456    4129.037      44.010 o 
  19   3  -2    4555.750    4523.434      41.189 o 
  19   3   0    2196.779    2137.304      44.010 o 
  19   3   2    4377.798    4359.243      37.239 o 
  19   3   4    4392.361    4312.412      49.652 o 
  19   3   6    3454.775    3487.507      39.496 o 
  19   3   8    1243.758    1235.664      16.927 o 
  19   3  10    1840.042    1846.725      39.496 o 
  19   3  12     811.157     856.501      28.776 o 
  19   3  14    1308.473    1281.931      42.317 o 
  19   4 -13    1287.065    1284.752      25.955 o 
  19   4 -11    2032.164    2085.395      95.919 o 
  19   4  -9    1955.608    1943.773      50.781 o 
  19   4  -7    2195.854    2137.304      32.161 o 
  19   4  -5    2875.560    2918.763      37.803 o 
  19   4  -3    3554.201    3602.046      37.239 o 
  19   4  -1    3271.884    3257.301      30.468 o 
  19   4   1    2580.311    2549.756      29.340 o 
  19   4   3    3303.478    3214.420      30.468 o 
  19   4   5    2121.297    2065.647      32.161 o 
  19   4   7    2935.388    2916.506      39.496 o 
  19   4   9    1611.647    1614.827      23.133 o 
  19   4  11    1615.069    1656.016      36.111 o 
  19   4  13    1008.069    1081.629      41.189 o 
  19   4  15    1054.012     991.917      32.161 o 
  19   5 -14    1255.038    1312.400      41.753 o 
  19   5 -12    1094.195    1125.075      24.826 o 
  19   5 -10    1912.236    1943.209      56.423 o 
  19   5  -8    1153.923    1157.800      33.854 o 
  19   5  -6    3201.377    3138.249      44.010 o 
  19   5  -4    2931.717    2935.126      33.854 o 
  19   5  -2    3115.734    3126.399      35.547 o 
  19   5   0    2203.814    2189.778      28.212 o 
  19   5   2    3830.299    3798.398      37.239 o 
  19   5   4    2736.723    2757.393      33.854 o 
  19   5   6    2890.761    2919.891      50.216 o 
  19   5   8    1499.030    1497.467      27.647 o 
  19   5  10    1999.022    2016.559      42.317 o 
  19   5  12     879.040     872.864      37.239 o 
  19   5  14    1351.651    1356.409      43.446 o 
  19   6 -13     890.557     918.567      26.519 o 
  19   6 -11    1574.730    1577.023      37.239 o 
  19   6  -9    1913.201    1819.642      32.725 o 
  19   6  -7    1767.379    1758.706      40.625 o 
  19   6  -5    2020.064    2023.330      33.854 o 
  19   6  -3    3409.542    3420.364      37.803 o 
  19   6  -1    3051.009    2990.420      30.468 o 
  19   6   1    2518.359    2524.930      24.826 o 
  19   6   3    4088.762    4059.072      37.239 o 
  19   6   5    2105.531    2084.266      30.468 o 
  19   6   7    2013.012    2017.687      46.831 o 
  19   6   9    1624.518    1606.928      36.675 o 
  19   6  11    2092.897    1987.783      95.919 o 
  19   6  13     773.131     827.726      27.083 o 
  19   7 -14    1015.879     986.839      36.675 o 
  19   7 -12     570.465     576.079      22.005 o 
  19   7 -10    1689.215    1667.865      27.647 o 
  19   7  -8    1664.519    1713.567      31.033 o 
  19   7  -6    1773.783    1780.146      36.111 o 
  19   7  -4     435.776     449.917      12.413 o 
  19   7  -2    1657.484    1611.442      27.647 o 
  19   7   0    2387.909    2392.336      29.904 o 
  19   7   2    1513.975    1517.215      21.441 o 
  19   7   4     583.366     572.694      10.156 o 
  19   7   6    1777.274    1742.907      22.569 o 
  19   7   8    1314.033    1310.143      27.647 o 
  19   7  10    1624.668    1601.285      28.212 o 
  19   7  12     726.144     731.242      27.083 o 
  19   7  14    1008.824     995.302      27.647 o 
  19   8 -13    1334.742    1253.719      55.859 o 
  19   8 -11    1155.167    1206.888      84.635 o 
  19   8  -9    1274.286    1242.435      27.647 o 
  19   8  -7    2937.970    2867.418      55.295 o 
  19   8  -5    2383.176    2415.469      38.368 o 
  19   8  -3    1942.074    1900.327      25.390 o 
  19   8  -1    3254.171    3230.218      40.060 o 
  19   8   1    3423.840    3435.598      37.239 o 
  19   8   3    3179.689    3188.465      31.597 o 
  19   8   5    2055.835    2085.395      38.368 o 
  19   8   7    3028.387    3047.972      62.065 o 
  19   8   9    1304.988    1295.473      20.312 o 
  19   8  11    1725.693    1751.370      27.647 o 
  19   8  13    1209.615    1220.994      32.161 o 
  19   9 -14    1065.838    1082.758      38.932 o 
  19   9 -12    1104.736    1007.151      42.881 o 
  19   9 -10    2973.466    2844.849      78.992 o 
  19   9  -8    1713.802    1688.177      30.468 o 
  19   9  -6    2164.761    2119.813      40.625 o 
  19   9  -4    2337.518    2361.868      33.854 o 
  19   9  -2    4108.998    4115.495      43.446 o 
  19   9   0    2737.326    2758.521      40.625 o 
  19   9   2    3454.794    3466.066      34.418 o 
  19   9   4    2632.240    2562.734      37.803 o 
  19   9   6    2856.273    2877.574      44.010 o 
  19   9   8    1721.744    1689.870      29.904 o 
  19   9  10    2893.547    2845.413      73.350 o 
  19   9  12    1180.897    1185.448      25.390 o 
  19   9  14    1082.496    1118.869      28.776 o 
  19  10 -13    1339.759    1327.069      32.725 o 
  19  10 -11    1619.271    1567.996      53.602 o 
  19  10  -9    1451.339    1410.576      50.781 o 
  19  10  -7    1948.408    1843.904      45.138 o 
  19  10  -5    2884.021    2874.189      44.574 o 
  19  10  -3    2965.708    2963.901      39.496 o 
  19  10  -1    1679.830    1732.751      27.647 o 
  19  10   1    1547.720    1527.371      29.904 o 
  19  10   3    3665.072    3671.446      45.138 o 
  19  10   5    2499.629    2502.925      44.574 o 
  19  10   7    2007.357    2027.279      33.854 o 
  19  10   9    1198.481    1194.475      45.703 o 
  19  10  11    1972.057    1886.786     118.488 o 
  19  10  13    1303.544    1342.304      33.290 o 
  19  11 -12     880.521     837.882      27.083 o 
  19  11 -10    2049.494    2027.843      62.065 o 
  19  11  -8    2286.445    2361.303      62.065 o 
  19  11  -6    3029.670    2971.801      67.708 o 
  19  11  -4    1751.425    1753.627      28.212 o 
  19  11  -2    3726.241    3740.282      45.703 o 
  19  11   0    4911.983    4880.027      50.216 o 
  19  11   2    3850.626    3849.743      44.574 o 
  19  11   4    1631.958    1637.960      29.904 o 
  19  11   6    3446.001    3432.212      62.065 o 
  19  11   8    2975.393    2998.884      73.350 o 
  19  11  10    2081.889    2034.050      47.960 o 
  19  11  12     660.592     657.892      19.748 o 
  19  12 -13    1034.377    1037.619      39.496 o 
  19  12 -11    1248.832    1310.143      45.703 o 
  19  12  -9    1534.925    1530.192      67.708 o 
  19  12  -7    1862.882    1928.539      50.781 o 
  19  12  -5    2559.914    2592.638      50.216 o 
  19  12  -3    3020.627    3006.783      37.803 o 
  19  12  -1    1837.704    1882.272      29.904 o 
  19  12   1    1593.232    1605.799      29.904 o 
  19  12   3    3483.677    3472.273      44.574 o 
  19  12   5    2205.114    2247.329      37.803 o 
  19  12   7    2016.032    1961.828      32.161 o 
  19  12   9    1400.224    1410.576      27.647 o 
  19  12  11    1573.668    1536.963      67.708 o 
  19  12  13     923.175     938.879      26.519 o 
  19  13 -12     880.907     903.333      38.368 o 
  19  13 -10    1799.953    1833.748      32.725 o 
  19  13  -8     993.042    1005.458      18.620 o 
  19  13  -6    1895.958    1942.645      78.992 o 
  19  13  -4    2277.756    2259.178      45.138 o 
  19  13  -2    2678.055    2682.350      37.803 o 
  19  13   0    1466.016    1463.049      30.468 o 
  19  13   2    2379.283    2396.286      40.060 o 
  19  13   4    2079.255    2060.005      36.111 o 
  19  13   6    2125.299    2082.574      33.854 o 
  19  13   8    1273.710    1295.473      23.698 o 
  19  13  10    1743.557    1750.242      36.675 o 
  19  13  12     684.315     686.668      24.262 o 
  19  14 -11     830.660     808.542      18.620 o 
  19  14  -9     605.866     612.754      17.491 o 
  19  14  -7    1334.500    1420.167      28.212 o 
  19  14  -5    1966.763    1899.763      67.708 o 
  19  14  -3    1708.837    1736.701      27.647 o 
  19  14  -1    1778.820    1831.491      56.423 o 
  19  14   1    1619.897    1571.945      53.038 o 
  19  14   3    2023.705    2060.569      37.803 o 
  19  14   5    1565.956    1535.835      36.111 o 
  19  14   7    1833.396    1847.290      45.138 o 
  19  14   9     687.922     699.081      17.491 o 
  19  14  11     847.234     867.222      28.212 o 
  19  15 -12     593.656     598.084      31.597 o 
  19  15 -10    1253.765    1246.385      28.212 o 
  19  15  -8    1120.056    1064.138      28.212 o 
  19  15  -6    1735.747    1734.444      67.708 o 
  19  15  -4    1356.853    1379.543      23.698 o 
  19  15  -2    2032.294    2048.720      36.111 o 
  19  15   0    1320.263    1363.744      44.010 o 
  19  15   2    1529.601    1546.555      25.390 o 
  19  15   4    1382.904    1353.588      25.390 o 
  19  15   6    1802.362    1758.141      32.725 o 
  19  15   8     725.957     728.421      36.111 o 
  19  15  10    1102.297    1177.548      38.932 o 
  19  15  12     730.153     754.940      21.441 o 
  19  16 -11     951.997     981.761      26.519 o 
  19  16  -9    1600.031    1613.698      37.803 o 
  19  16  -7    1896.829    2004.146      56.423 o 
  19  16  -5    1445.563    1471.512      38.932 o 
  19  16  -3    2000.609    2021.073      41.189 o 
  19  16  -1    3383.426    3335.165      95.919 o 
  19  16   1    2819.658    2791.247      51.345 o 
  19  16   3    2098.453    2092.166      34.418 o 
  19  16   5    1430.746    1420.167      23.133 o 
  19  16   7    1975.019    1944.902      36.675 o 
  19  16   9    1232.446    1227.765      22.569 o 
  19  16  11    1189.323    1166.264      27.647 o 
  19  17 -10     798.948     815.313      16.927 o 
  19  17  -8     929.420     893.741      24.826 o 
  19  17  -6    2089.253    2134.483      62.065 o 
  19  17  -4    1116.374    1102.506      25.390 o 
  19  17  -2    1571.731    1572.510      32.161 o 
  19  17   0    1904.519    1944.337      78.992 o 
  19  17   2    2280.421    2274.976      44.574 o 
  19  17   4    1100.917    1106.455      30.468 o 
  19  17   6    1515.797    1539.220      25.390 o 
  19  17   8     786.640     757.761      20.312 o 
  19  17  10    1001.702     998.123      25.390 o 
  19  18  -9    1322.176    1349.074      38.932 o 
  19  18  -7    1028.919    1062.446      27.083 o 
  19  18  -5    1140.220    1088.964      29.340 o 
  19  18  -3    1573.701    1592.822      39.496 o 
  19  18  -1    1888.152    1895.813     112.846 o 
  19  18   1    1495.549    1483.361      55.295 o 
  19  18   3    1520.397    1545.427      34.418 o 
  19  18   5     777.298     820.391      23.698 o 
  19  18   7    1118.501    1094.042      36.111 o 
  19  18   9     962.105     978.939      32.161 o 
  19  19 -10    1004.151    1029.156      38.368 o 
  19  19  -8     718.802     684.411      55.295 o 
  19  19  -6    1236.898    1235.664      28.776 o 
  19  19  -4    1583.295    1654.887      51.909 o 
  19  19  -2    1779.106    1782.967      42.317 o 
  19  19   0    1002.020    1011.665      26.519 o 
  19  19   2    1882.113    1854.061      32.725 o 
  19  19   4    1698.389    1703.411      28.212 o 
  19  19   6    1188.280    1185.448      24.826 o 
  19  19   8     505.504     477.282      18.620 o 
  19  19  10     947.919    1010.536      55.859 o 
  19  20  -9     823.516     816.441      23.698 o 
  19  20  -7     918.239     959.191      36.111 o 
  19  20  -5     851.056     820.391      22.569 o 
  19  20  -3     796.681     782.023      15.798 o 
  19  20  -1    1437.504    1398.162      44.574 o 
  19  20   1    1263.163    1184.319      56.423 o 
  19  20   3     865.908     856.501      17.491 o 
  19  20   5     480.956     485.182      27.647 o 
  19  20   7    1161.482    1152.158      36.111 o 
  19  20   9     681.004     691.746      18.620 o 
  19  21  -8     596.838     570.437      15.234 o 
  19  21  -6    1192.749    1199.553      40.060 o 
  19  21  -4    1006.464    1009.972      38.368 o 
  19  21  -2    1024.539    1024.642      20.312 o 
  19  21   0     743.535     722.779      36.675 o 
  19  21   2    1235.201    1227.765      20.312 o 
  19  21   4     881.756     824.905      20.312 o 
  19  21   6     875.503     858.194      18.055 o 
  19  21   8     514.387     504.365      27.083 o 
  19  22  -7     764.799     749.298      31.033 o 
  19  22  -5     962.419     978.939      22.569 o 
  19  22  -3    1197.864    1202.939      33.854 o 
  19  22  -1    1213.052    1180.370      67.708 o 
  19  22   1     928.308     873.993      32.725 o 
  19  22   3    1325.974    1333.840      25.390 o 
  19  22   5     939.471     911.796      24.262 o 
  19  22   7     987.169     976.683      21.441 o 
  19  23  -6    1476.175    1502.545      90.277 o 
  19  23  -4    1119.562    1107.584      23.698 o 
  19  23  -2    1409.637    1437.659      78.992 o 
  19  23   0    1212.999    1180.370      41.189 o 
  19  23   2    1218.456    1191.090      33.854 o 
  19  23   4    1013.132     977.247      33.854 o 
  19  23   6    1544.062    1514.958      38.932 o 
  19  24  -5    1093.762    1028.592      29.340 o 
  19  24  -3    1059.242    1105.327      45.703 o 
  19  24  -1    1179.178    1101.377      62.065 o 
  19  24   1     854.725     885.841      40.060 o 
  19  24   3    1093.106    1029.720      18.620 o 
  19  24   5    1158.212    1124.511      31.033 o 
  19  25  -2    1030.727    1019.564      34.982 o 
  19  25   0     753.152     713.751      22.569 o 
  19  25   2     913.644     884.149      34.982 o 
  20   0 -14     899.518     848.038      40.060 o 
  20   0 -12    1199.279    1252.027      30.468 o 
  20   0 -10    1724.710    1732.751      47.960 o 
  20   0  -8    2752.596    2758.521      51.345 o 
  20   0  -6    1391.898    1392.520      27.647 o 
  20   0  -4    3605.696    3589.633      43.446 o 
  20   0  -2    2453.503    2466.814      33.854 o 
  20   0   0    5010.322    4973.689      49.652 o 
  20   0   2    2535.103    2526.623      38.368 o 
  20   0   4    3715.610    3691.758      43.446 o 
  20   0   6    1613.081    1639.089      21.441 o 
  20   0   8    3158.281    3209.906      53.038 o 
  20   0  10    2027.094    2112.478      67.708 o 
  20   0  12    1068.545    1065.267      23.698 o 
  20   0  14     696.234     750.990      29.340 o 
  20   1 -13    1006.693    1048.340      44.010 o 
  20   1 -11    1783.762    1825.285      47.960 o 
  20   1  -9    1722.622    1744.600      23.133 o 
  20   1  -7    2669.874    2667.116      48.524 o 
  20   1  -5    2537.566    2558.220      44.010 o 
  20   1  -3    3861.800    3845.793      41.189 o 
  20   1  -1    2398.290    2417.727      32.161 o 
  20   1   1    3005.968    2963.337      36.111 o 
  20   1   3    3787.663    3770.186      39.496 o 
  20   1   5    3155.652    3084.647      37.803 o 
  20   1   7    2414.848    2371.459      32.161 o 
  20   1   9    1871.620    1860.831      49.088 o 
  20   1  11    1690.397    1753.063      53.602 o 
  20   1  13    1474.056    1533.014      46.831 o 
  20   2 -14    1008.669    1042.697      25.390 o 
  20   2 -12    1923.076    1907.662     112.846 o 
  20   2 -10    2018.375    2017.123      53.602 o 
  20   2  -8    2812.403    2730.310      67.708 o 
  20   2  -6    1820.513    1799.894      25.955 o 
  20   2  -4    3259.557    3293.412      39.496 o 
  20   2  -2    1881.926    1880.579      40.625 o 
  20   2   0    4982.322    4969.175      47.960 o 
  20   2   2    2060.567    2028.972      25.390 o 
  20   2   4    2945.847    2884.909      35.547 o 
  20   2   6    1845.900    1831.491      23.133 o 
  20   2   8    3151.149    3220.062      56.423 o 
  20   2  10    1814.578    1845.033      39.496 o 
  20   2  12    1684.193    1708.489      37.239 o 
  20   2  14    1165.951    1200.682      40.060 o 
  20   3 -13     817.436     780.895      19.748 o 
  20   3 -11    1720.851    1733.879      62.065 o 
  20   3  -9    1816.656    1904.841      55.295 o 
  20   3  -7    2471.604    2447.631      42.881 o 
  20   3  -5    2152.856    2148.024      32.161 o 
  20   3  -3    3812.831    3842.972      53.038 o 
  20   3  -1    2993.465    2949.795      40.625 o 
  20   3   1    3660.700    3634.771      31.033 o 
  20   3   3    4001.661    3986.851      45.703 o 
  20   3   5    2949.818    2916.506      45.138 o 
  20   3   7    2279.171    2263.127      39.496 o 
  20   3   9    2229.664    2214.604      46.267 o 
  20   3  11    1759.316    1869.295      49.088 o 
  20   3  13    1146.175    1070.345      40.060 o 
  20   4 -14     989.360     945.086      25.390 o 
  20   4 -12    2010.500    1982.705      78.992 o 
  20   4 -10    2340.434    2369.203      67.708 o 
  20   4  -8    2775.626    2753.443      73.350 o 
  20   4  -6    2011.485    2003.582      29.904 o 
  20   4  -4    4611.985    4574.214      67.708 o 
  20   4  -2    2426.192    2394.029      33.854 o 
  20   4   0    4353.219    4280.814      45.703 o 
  20   4   2    2737.423    2715.640      26.519 o 
  20   4   4    4868.810    4811.191      52.473 o 
  20   4   6    1808.934    1833.184      23.698 o 
  20   4   8    2564.660    2566.119      55.295 o 
  20   4  10    2627.919    2528.880      78.992 o 
  20   4  12    2215.641    2206.140     101.561 o 
  20   4  14     858.227     862.144      33.854 o 
  20   5 -13     835.292     793.872      22.005 o 
  20   5 -11    1109.557    1172.470      38.932 o 
  20   5  -9    1194.663    1173.599      22.569 o 
  20   5  -7    2916.955    2882.652      49.088 o 
  20   5  -5     954.822     935.494      21.441 o 
  20   5  -3    1182.584    1196.732      23.698 o 
  20   5  -1    2800.868    2811.559      40.625 o 
  20   5   1    3288.733    3290.591      33.854 o 
  20   5   3     915.120     903.897      11.849 o 
  20   5   5    1334.011    1296.601      15.234 o 
  20   5   7    2660.295    2654.703      50.781 o 
  20   5   9    1525.583    1558.968      28.212 o 
  20   5  11     933.062     972.169      24.262 o 
  20   5  13    1023.244    1013.922      39.496 o 
  20   6 -14     911.667     908.975      33.854 o 
  20   6 -12     849.184     868.350      22.569 o 
  20   6 -10     545.836     580.029      36.111 o 
  20   6  -8    1663.868    1671.814      27.647 o 
  20   6  -6    1424.282    1408.883      19.748 o 
  20   6  -4    2486.375    2503.490      47.960 o 
  20   6  -2    1182.359    1183.755      15.798 o 
  20   6   0    3110.504    3097.060      29.904 o 
  20   6   2    1292.462    1267.825      12.413 o 
  20   6   4    2960.383    2955.438      35.547 o 
  20   6   6    1578.818    1592.822      27.647 o 
  20   6   8    1559.701    1584.923      25.390 o 
  20   6  10     899.274     903.897      15.234 o 
  20   6  12    1115.305    1165.135      36.111 o 
  20   6  14     754.836     774.688      24.826 o 
  20   7 -13     819.644     787.101      35.547 o 
  20   7 -11    1887.945    1889.607      36.675 o 
  20   7  -9    1501.113    1486.182      29.904 o 
  20   7  -7    1650.296    1662.222      32.725 o 
  20   7  -5    1523.612    1522.857      40.625 o 
  20   7  -3    3642.783    3650.005      56.423 o 
  20   7  -1    2109.391    2115.863      29.904 o 
  20   7   1    1621.459    1604.671      24.826 o 
  20   7   3    2371.971    2406.442      33.854 o 
  20   7   5    2259.339    2257.485      35.547 o 
  20   7   7    1723.597    1705.668      23.698 o 
  20   7   9    1367.380    1365.437      24.262 o 
  20   7  11    1393.477    1407.754      56.423 o 
  20   7  13    1017.130    1099.120      29.904 o 
  20   8 -12    1151.472    1155.543      45.138 o 
  20   8 -10     562.726     594.134      26.519 o 
  20   8  -8    1014.224    1026.335      17.491 o 
  20   8  -6    1767.256    1745.728      51.345 o 
  20   8  -4    3735.420    3757.209      49.652 o 
  20   8  -2    1000.272    1015.050      14.670 o 
  20   8   0    2043.144    2019.944      30.468 o 
  20   8   2    1659.363    1668.993      22.569 o 
  20   8   4    3487.908    3464.938      47.960 o 
  20   8   6    1430.081    1448.379      19.184 o 
  20   8   8    1335.117    1333.840      22.569 o 
  20   8  10     694.354     681.026      25.955 o 
  20   8  12    1008.161    1011.101      29.340 o 
  20   9 -13     688.702     731.807      34.982 o 
  20   9 -11    1358.699    1353.588      31.033 o 
  20   9  -9    1528.846    1544.862      27.647 o 
  20   9  -7    2214.420    2225.888      53.038 o 
  20   9  -5    1605.517    1642.474      29.904 o 
  20   9  -3    3171.385    3195.800      46.831 o 
  20   9  -1    3129.209    3123.014      35.547 o 
  20   9   1    3395.132    3418.106      35.547 o 
  20   9   3    2517.886    2488.820      32.161 o 
  20   9   5    1700.308    1698.333      30.468 o 
  20   9   7    2252.793    2227.017      38.368 o 
  20   9   9    1977.123    1959.571      37.803 o 
  20   9  11     929.624     953.549      21.441 o 
  20   9  13     650.249     669.741      23.698 o 
  20  10 -12     975.866    1020.692      41.753 o 
  20  10 -10    1337.810    1390.263      27.647 o 
  20  10  -8    2222.733    2261.435      44.010 o 
  20  10  -6    1644.137    1640.781      39.496 o 
  20  10  -4    3815.958    3755.516      49.652 o 
  20  10  -2    1948.182    1979.319      33.854 o 
  20  10   0    2598.244    2620.285      35.547 o 
  20  10   2    1720.054    1736.136      28.776 o 
  20  10   4    3687.761    3690.066      50.781 o 
  20  10   6    1403.260    1395.341      19.184 o 
  20  10   8    1730.580    1727.109      36.675 o 
  20  10  10    1155.954    1148.773      21.441 o 
  20  10  12    1097.772    1066.959      62.065 o 
  20  11 -13     843.266     807.978      34.418 o 
  20  11 -11    1493.432    1508.752      44.010 o 
  20  11  -9    1161.797    1163.443      32.725 o 
  20  11  -7    2321.289    2344.376      84.635 o 
  20  11  -5    2255.455    2167.772      42.881 o 
  20  11  -3    3257.723    3260.687      78.992 o 
  20  11  -1    3494.963    3533.210      45.703 o 
  20  11   1    3929.505    3903.909      54.730 o 
  20  11   3    2901.043    2877.574      44.574 o 
  20  11   5    2328.642    2272.155      33.854 o 
  20  11   7    2293.467    2343.812      50.781 o 
  20  11   9    1556.054    1574.202      25.390 o 
  20  11  11    1138.404    1123.947      38.932 o 
  20  11  13     943.357     917.438      36.675 o 
  20  12 -12    1124.216    1202.939      44.010 o 
  20  12 -10    1073.891    1088.964      27.647 o 
  20  12  -8    1790.905    1846.725      48.524 o 
  20  12  -6    1621.115    1640.217      42.317 o 
  20  12  -4    2874.271    2912.556      55.295 o 
  20  12  -2    1713.446    1749.678      29.904 o 
  20  12   0    3430.560    3417.542      62.065 o 
  20  12   2    1741.940    1769.990      27.083 o 
  20  12   4    2752.268    2752.315      49.088 o 
  20  12   6    1358.150    1339.482      30.468 o 
  20  12   8    1585.233    1610.877      36.675 o 
  20  12  10    1008.264    1000.944      21.441 o 
  20  12  12    1065.378    1131.282      24.262 o 
  20  13 -11    1081.605    1072.602      44.010 o 
  20  13  -9    1037.019    1025.206      23.698 o 
  20  13  -7    1652.517    1654.887      53.602 o 
  20  13  -5    1149.894    1156.108      22.005 o 
  20  13  -3    2134.049    2188.649      38.932 o 
  20  13  -1    1473.878    1472.641      21.441 o 
  20  13   1    1519.748    1511.573      21.441 o 
  20  13   3    1832.139    1869.295      32.161 o 
  20  13   5    1546.236    1525.114      22.005 o 
  20  13   7     901.560     899.947      18.620 o 
  20  13   9     822.785     812.492      14.106 o 
  20  13  11    1143.650    1133.538      23.133 o 
  20  14 -12     788.052     795.565      33.854 o 
  20  14 -10    1006.026    1002.073      30.468 o 
  20  14  -8    2411.344    2373.152      95.919 o 
  20  14  -6    1548.392    1521.729      56.423 o 
  20  14  -4    1658.149    1664.479      84.635 o 
  20  14  -2    1972.292    1934.181      42.881 o 
  20  14   0    5785.375    5789.002      90.277 o 
  20  14   2    1954.622    1988.347      38.932 o 
  20  14   4    1755.755    1716.953      22.569 o 
  20  14   6    1656.221    1645.295      27.647 o 
  20  14   8    2353.185    2422.240      78.992 o 
  20  14  10     984.259     945.086      25.955 o 
  20  14  12     864.409     932.673      27.083 o 
  20  15 -11     954.473     936.058      35.547 o 
  20  15  -9     958.455     934.929      31.033 o 
  20  15  -7    2316.971    2263.127      90.277 o 
  20  15  -5    1659.878    1711.874      56.423 o 
  20  15  -3    1672.763    1675.199      27.647 o 
  20  15  -1    1677.236    1672.943      47.960 o 
  20  15   1    2318.802    2281.183      53.038 o 
  20  15   3    1779.192    1763.219      34.418 o 
  20  15   5    1460.262    1411.704      22.005 o 
  20  15   7    1614.219    1654.323      33.854 o 
  20  15   9    1124.717    1142.566      29.904 o 
  20  15  11     940.424     918.567      25.955 o 
  20  16 -10    1342.531    1341.175      26.519 o 
  20  16  -8    1356.353    1316.913      24.262 o 
  20  16  -6     676.447     677.076      36.111 o 
  20  16  -4    2393.442    2365.253      56.423 o 
  20  16  -2    1776.350    1714.696      45.138 o 
  20  16   0    2026.832    2096.115      50.216 o 
  20  16   2    1316.361    1287.009      25.390 o 
  20  16   4    2330.325    2264.256      47.960 o 
  20  16   6    1016.179    1009.972      19.748 o 
  20  16   8    1427.979    1404.933      27.083 o 
  20  16  10    1168.892    1180.934      29.904 o 
  20  17  -9     691.655     693.439      14.106 o 
  20  17  -7    1399.292    1279.674      38.932 o 
  20  17  -5    2010.516    1963.521     101.561 o 
  20  17  -3    2433.861    2476.971      53.038 o 
  20  17  -1    1201.714    1226.072      26.519 o 
  20  17   1    1688.950    1683.663      39.496 o 
  20  17   3    2429.884    2427.318      56.423 o 
  20  17   5    2109.521    2097.244      50.781 o 
  20  17   7    1334.546    1312.400      27.083 o 
  20  17   9     998.476     995.302      28.212 o 
  20  18 -10     797.628     861.015      33.290 o 
  20  18  -8    1331.451    1343.432      32.161 o 
  20  18  -6     860.106     861.015      33.290 o 
  20  18  -4    1295.153    1334.404      33.854 o 
  20  18  -2     886.779     893.176      25.955 o 
  20  18   0    1931.302    1937.567      95.919 o 
  20  18   2     718.349     731.242      19.748 o 
  20  18   4    1046.169    1064.702      30.468 o 
  20  18   6     983.906     964.269      21.441 o 
  20  18   8    1593.482    1630.061      34.982 o 
  20  18  10     700.438     697.953      23.133 o 
  20  19  -9     575.919     588.492      31.033 o 
  20  19  -7     953.077    1046.083      37.239 o 
  20  19  -5     882.618     923.645      22.005 o 
  20  19  -3    1356.339    1384.621      67.708 o 
  20  19  -1     774.547     781.459      47.960 o 
  20  19   1     919.592     956.370      30.468 o 
  20  19   3    1272.295    1285.316      37.803 o 
  20  19   5    1305.047    1285.881      29.340 o 
  20  19   7     845.998     800.078      25.955 o 
  20  19   9     784.231     748.733      19.184 o 
  20  20  -8     635.656     666.356      30.468 o 
  20  20  -6     526.304     563.892      28.212 o 
  20  20  -4     906.770     870.607      20.877 o 
  20  20  -2     450.307     466.957      15.234 o 
  20  20   0     954.400     909.539      23.698 o 
  20  20   2     472.945     444.501      30.468 o 
  20  20   4     948.155     954.677      21.441 o 
  20  20   6     624.017     654.507      24.826 o 
  20  20   8     791.513     764.532      23.698 o 
  20  21  -7     967.689    1029.156      34.418 o 
  20  21  -5     701.064     693.439      29.340 o 
  20  21  -3     842.511     853.680      24.262 o 
  20  21  -1     783.408     777.509      24.826 o 
  20  21   1     939.774     914.617      62.065 o 
  20  21   3     636.232     638.144      20.312 o 
  20  21   5     865.593     845.217      27.647 o 
  20  21   7     921.010     852.552      19.748 o 
  20  22  -6     662.291     624.039      27.647 o 
  20  22  -4    1345.659    1429.759      62.065 o 
  20  22  -2     913.142     904.461      18.620 o 
  20  22   0    1275.005    1215.916      41.189 o 
  20  22   2     816.803     769.046      23.698 o 
  20  22   4    1643.425    1564.610      39.496 o 
  20  22   6     909.133     905.025      38.932 o 
  20  23  -3     797.932     834.496      22.005 o 
  20  23  -1     991.742     946.778      35.547 o 
  20  23   1    1093.099    1043.826      23.133 o 
  20  23   3     628.899     617.268      19.748 o 
  20  23   5     644.699     655.071      55.295 o 
  20  24  -2     586.665     590.749      29.340 o 
  20  24   0    1298.523    1307.886      40.625 o 
  20  24   2    1117.483    1060.188      37.239 o 
  21   0 -13    1047.523    1077.680      44.010 o 
  21   0 -11    1437.925    1441.608      62.065 o 
  21   0  -9    1681.740    1636.832      25.390 o 
  21   0  -7    1917.161    1912.740      29.904 o 
  21   0  -5    1991.052    2009.788      32.161 o 
  21   0  -3    2747.569    2722.975      32.161 o 
  21   0  -1    3243.575    3246.581      44.574 o 
  21   0   1    2907.041    2821.151      53.602 o 
  21   0   3    3165.197    3133.735      40.060 o 
  21   0   5    1655.306    1640.217      27.647 o 
  21   0   7    2390.314    2402.492      35.547 o 
  21   0   9    1621.797    1614.263      27.647 o 
  21   0  11    1603.727    1684.791      52.473 o 
  21   0  13     848.279     833.932      34.982 o 
  21   1 -14     981.199    1017.871      37.239 o 
  21   1 -12     545.666     552.212      24.826 o 
  21   1 -10    1813.564    1848.982      42.881 o 
  21   1  -8    1475.788    1507.059      18.055 o 
  21   1  -6    2259.685    2228.145      38.368 o
[truncated: 88,922 more chars]
